# Supplementary material for: Gene expression phylogenies and ancestral transcriptome reconstruction resolves major transitions in the origins of pregnancy
Source: eLife. 2022 Jun 30;11:e74297. doi: 10.7554/eLife.74297 (PMC9275820; doi:10.7554/eLife.74297)
Supplement: Figure 5—source data 1. [file elife-74297-fig5-data1.txt]

#NEXUS
[written Sat May 08 13:34:49 EDT 2021 by Mesquite  version 3.61 (build 927) at Vincents-MacBook-Pro.local/192.168.1.5]

BEGIN TAXA;
	DIMENSIONS NTAX=24;
	TAXLABELS
		Human Armadillo Baboon Bat Chalcides Chicken Cow Dog Dunnart Goat Hamster Horse Lampropholis Lerista Mouse Opossum Pig Platypus Pseudemoia Rabbit SaiphosOvip SaiphosVivip Squirrel Wallaby 
	;

END;


BEGIN CHARACTERS;
	DIMENSIONS  NCHAR=21750;
	FORMAT DATATYPE = STANDARD RESPECTCASE GAP = - MISSING = ? SYMBOLS = "  0 1";
	CHARSTATELABELS 
		1 TSPAN6,
		2 TNMD,
		3 DPM1,
		4 SCYL3,
		5 FGR,
		6 CFH,
		7 FUCA2,
		8 GCLC,
		9 NFYA,
		10 STPG1,
		11 NIPAL3,
		12 LAS1L,
		13 ENPP4,
		14 SEMA3F,
		15 CFTR,
		16 ANKIB1,
		17 CYP51A1,
		18 KRIT1,
		19 RAD52,
		20 MYH16,
		21 BAD,
		22 LAP3,
		23 CD99,
		24 HS3ST1,
		25 AOC1,
		26 WNT16,
		27 HECW1,
		28 MAD1L1,
		29 LASP1,
		30 SNX11,
		31 TMEM176A,
		32 M6PR,
		33 KLHL13,
		34 CYP26B1,
		35 ICA1,
		36 DBNDD1,
		37 ALS2,
		38 CASP10,
		39 CFLAR,
		40 TFPI,
		41 NDUFAF7,
		42 RBM5,
		43 MTMR7,
		44 SLC7A2,
		45 ARF5,
		46 SARM1,
		47 POLDIP2,
		48 PLXND1,
		49 AK2,
		50 CD38,
		51 FKBP4,
		52 KDM1A,
		53 RBM6,
		54 CAMKK1,
		55 RECQL,
		56 VPS50,
		57 HSPB6,
		58 ARHGAP33,
		59 NDUFAB1,
		60 PDK4,
		61 SLC22A16,
		62 ZMYND10,
		63 ABCB5,
		64 ARX,
		65 SLC25A13,
		66 ST7,
		67 CDC27,
		68 SLC4A1,
		69 CALCR,
		70 HCCS,
		71 DVL2,
		72 PRSS22,
		73 UPF1,
		74 SKAP2,
		75 SLC25A5,
		76 MCUB,
		77 HOXA11,
		78 POLR2J,
		79 DHX33,
		80 MEOX1,
		81 THSD7A,
		82 LIG3,
		83 RPAP3,
		84 ACSM3,
		85 REXO5,
		86 CIAPIN1,
		87 SPPL2B,
		88 FAM214B,
		89 COPZ2,
		90 PRKAR2B,
		91 MSL3,
		92 CREBBP,
		93 TSPOAP1,
		94 MPO,
		95 PON1,
		96 GCFC2,
		97 WDR54,
		98 CROT,
		99 ABCB4,
		100 KMT2E,
		101 RHBDD2,
		102 SOX8,
		103 IBTK,
		104 ZNF195,
		105 MYCBP2,
		106 FBXL3,
		107 ITGAL,
		108 PDK2,
		109 ITGA3,
		110 ZFX,
		111 LAMP2,
		112 ITGA2B,
		113 ASB4,
		114 GDE1,
		115 CRLF1,
		116 OSBPL7,
		117 TMEM98,
		118 YBX2,
		119 KRT33A,
		120 MAP3K14,
		121 ABCC8,
		122 CACNG3,
		123 TMEM132A,
		124 TAC1,
		125 ZNF263,
		126 CX3CL1,
		127 SPATA20,
		128 CACNA1G,
		129 TNFRSF12A,
		130 DLX6,
		131 MAP3K9,
		132 RALA,
		133 BAIAP2L1,
		134 KDM7A,
		135 ETV1,
		136 AGK,
		137 ALDH3B1,
		138 TTC22,
		139 PHTF2,
		140 CCL26,
		141 FARP2,
		142 USH1C,
		143 GGCT,
		144 DBF4,
		145 TBXA2R,
		146 IFRD1,
		147 LGALS14,
		148 COX10,
		149 GTF2IRD1,
		150 PAF1,
		151 VPS41,
		152 ARHGAP44,
		153 ELAC2,
		154 SCIN,
		155 ARSD,
		156 PNPLA4,
		157 MYH13,
		158 ADIPOR2,
		159 CDKL3,
		160 UPP2,
		161 PRSS21,
		162 MARK4,
		163 PROM1,
		164 CCDC124,
		165 CEACAM21,
		166 PAFAH1B1,
		167 NOS2,
		168 DNAH9,
		169 KIAA0100,
		170 SLC13A2,
		171 GAS7,
		172 TRAPPC6A,
		173 MATK,
		174 CEACAM7,
		175 CD79B,
		176 SCN4A,
		177 ST7L,
		178 TKTL1,
		179 PAX6,
		180 RPUSD1,
		181 RHBDF1,
		182 LUC7L,
		183 CACNA2D2,
		184 BAIAP3,
		185 TSR3,
		186 PIGQ,
		187 CRAMP1,
		188 TEAD3,
		189 SELE,
		190 DNAJC11,
		191 FMO3,
		192 MYLIP,
		193 NOX1,
		194 E2F2,
		195 PSMB1,
		196 SYN1,
		197 JARID2,
		198 CDKL5,
		199 CAMK1G,
		200 CDK11A,
		201 NADK,
		202 TFAP2B,
		203 TFAP2D,
		204 DLEC1,
		205 CYTH3,
		206 ADAM22,
		207 SYPL1,
		208 CYB561,
		209 SPAG9,
		210 CELSR3,
		211 AASS,
		212 PLEKHG6,
		213 SS18L2,
		214 MPND,
		215 MGST1,
		216 CRY1,
		217 PGLYRP1,
		218 NFIX,
		219 ST3GAL1,
		220 MMP25,
		221 IL32,
		222 PKD1,
		223 MAPK8IP2,
		224 MED24,
		225 RHOBTB2,
		226 HEATR5B,
		227 SEC62,
		228 RPS20,
		229 CSDE1,
		230 UBE3C,
		231 REV3L,
		232 TENM1,
		233 PAX7,
		234 MASP2,
		235 IYD,
		236 FAM76A,
		237 TRAF3IP3,
		238 POMT2,
		239 VTA1,
		240 MLXIPL,
		241 BAZ1B,
		242 RANBP9,
		243 ETV7,
		244 SPRTN,
		245 METTL13,
		246 DYRK4,
		247 ZNF207,
		248 UQCRC1,
		249 STARD3NL,
		250 CD9,
		251 HHATL,
		252 NCAPD2,
		253 IFFO1,
		254 GIPR,
		255 PHF7,
		256 SEMA3G,
		257 NISCH,
		258 STAB1,
		259 FUZ,
		260 SLC6A13,
		261 IDS,
		262 PRSS3,
		263 ZNF200,
		264 CD4,
		265 LRRC23,
		266 BTK,
		267 HFE,
		268 SCMH1,
		269 FYN,
		270 HIVEP2,
		271 FMO1,
		272 ELOA,
		273 LYPLA2,
		274 CLCN6,
		275 MRC2,
		276 NME1 /  NME2,
		277 SLC6A7,
		278 TSPAN9,
		279 BTBD7,
		280 APBA3,
		281 MKS1,
		282 ABHD5,
		283 ANOS1,
		284 AKAP8L,
		285 MBTD1,
		286 UTP18,
		287 RNF216,
		288 TTC19,
		289 PTBP1,
		290 DPF1,
		291 SYT7,
		292 LARS2,
		293 PIK3C2A,
		294 PLAUR,
		295 ANLN,
		296 WIZ,
		297 RABGAP1,
		298 DCN,
		299 QPCTL,
		300 PPP5C,
		301 CEP68,
		302 MAP4K3,
		303 ZBTB32,
		304 TYROBP,
		305 TMEM159,
		306 GABRA3,
		307 BRCA1,
		308 ERCC1,
		309 CD22,
		310 SEMA3B,
		311 MBTPS2,
		312 PRICKLE3,
		313 LTF,
		314 EXTL3,
		315 NR1H4,
		316 ELOVL5,
		317 ALOX5,
		318 KDM5D,
		319 CALCOCO1,
		320 UBR7,
		321 MAP4K5,
		322 EHD3,
		323 PSMC4,
		324 MAN2B2,
		325 SLC7A14,
		326 CLDN11,
		327 SLC25A39,
		328 MVP,
		329 NUB1,
		330 PGM3,
		331 RWDD2A,
		332 CLK1,
		333 POLR3B,
		334 ANGEL1,
		335 RNF14,
		336 DNASE1L1,
		337 DDX11,
		338 HEBP1,
		339 GPRC5A,
		340 MAMLD1,
		341 CD6,
		342 TACC3,
		343 UFL1,
		344 POLA2,
		345 ZC3H3,
		346 CAPN1,
		347 ACPP,
		348 MDH1,
		349 SLC30A9,
		350 MTMR11,
		351 COX15,
		352 CCDC88C,
		353 YAF2,
		354 ZMYND11,
		355 WAS,
		356 DPEP1,
		357 BID,
		358 MATR3,
		359 NPC1L1,
		360 XYLT2,
		361 STMN4,
		362 NUDCD3,
		363 ISL1,
		364 CHDH,
		365 IL20RA,
		366 CLCA1,
		367 CLCA4,
		368 GLT8D1,
		369 ATP2C1,
		370 IGF1,
		371 SLC38A5,
		372 RALBP1,
		373 RUFY3,
		374 CNTN1,
		375 SLC11A1,
		376 WWTR1,
		377 AGPS,
		378 ZNF806,
		379 CXorf56,
		380 ATP1A2,
		381 TTC27,
		382 ZNF582,
		383 VSIG2,
		384 PHLDB1,
		385 MARCO,
		386 CYP24A1,
		387 PRDM11,
		388 SYT13,
		389 SNAI2,
		390 CD74,
		391 HGF,
		392 ZRANB1,
		393 NCDN,
		394 ADGRA2,
		395 ZFP64,
		396 MNAT1,
		397 SAMD4A,
		398 RUNX3,
		399 MRE11,
		400 PLEKHB1,
		401 SERPINB1,
		402 CYP3A43,
		403 SLC7A9,
		404 SPAST,
		405 NRXN3,
		406 OSBPL5,
		407 AQR,
		408 CPS1,
		409 C8B,
		410 FHL1,
		411 RTFDC1,
		412 GABRA1,
		413 NLRP2,
		414 SLC45A4,
		415 RNF10,
		416 ZNF839,
		417 ZDHHC6,
		418 GRAMD1B,
		419 RNH1,
		420 NDUFS1,
		421 RB1CC1,
		422 ERP44,
		423 ALAS1,
		424 BIRC3,
		425 AKAP11,
		426 GLRX2,
		427 SNAPC1,
		428 DERA,
		429 STRAP,
		430 ABCC2,
		431 DEF6,
		432 PLEKHO1,
		433 GCLM,
		434 UBR2,
		435 EHD2,
		436 DEPDC1,
		437 CCDC28A,
		438 RRAGD,
		439 HSF2,
		440 PHF20,
		441 HSD17B6,
		442 NR1H3,
		443 TYMP,
		444 NCAPH2,
		445 TOMM34,
		446 SEC63,
		447 KPNA6,
		448 VIM,
		449 RTEL1 /  TNFRSF6B,
		450 FAS,
		451 RNASET2,
		452 CD44,
		453 KCNG1,
		454 AGPAT4,
		455 SLAMF7,
		456 BTN3A1,
		457 MIPEP,
		458 PRKCH,
		459 INSRR,
		460 IFNGR1,
		461 B4GALT7,
		462 SH2D2A,
		463 VRK2,
		464 TNFRSF1B,
		465 VEZT,
		466 POU2F2,
		467 BRD9,
		468 SNX1,
		469 TBPL1,
		470 ARNTL2,
		471 BCLAF1,
		472 SLC39A9,
		473 ANK1,
		474 IBSP,
		475 TFB1M,
		476 RABEP1,
		477 HMGB3,
		478 NUP160,
		479 BAK1,
		480 MUSK,
		481 IKZF2,
		482 GRN,
		483 FAM13B,
		484 ARHGAP31,
		485 CENPQ,
		486 SARS,
		487 RANBP3,
		488 ARID4A,
		489 TSSC1,
		490 PNPLA6,
		491 IFT88,
		492 ALG1,
		493 ZCCHC8,
		494 ABCF2,
		495 CHPF2,
		496 LRRC7,
		497 FUT8,
		498 UBA6,
		499 GAB2,
		500 ATP6V0A1,
		501 PIAS1,
		502 SLC4A7,
		503 APBA2,
		504 MAP2K3,
		505 EFCAB1,
		506 TMSB10,
		507 ASTE1,
		508 RNF19A,
		509 PEX3,
		510 GABARAPL2,
		511 MYOC,
		512 SH3YL1,
		513 FAM136A,
		514 VCL,
		515 DEPDC1B,
		516 DAPK2,
		517 NSMAF,
		518 ADSS,
		519 STAP1,
		520 TIMP2,
		521 RFC1,
		522 TBC1D23,
		523 CUL3,
		524 MYOM2,
		525 OTC,
		526 CYP46A1,
		527 ZZZ3,
		528 SLC18A1,
		529 USP2,
		530 CASR,
		531 TUBG2,
		532 RPL26L1,
		533 FLT4,
		534 NSUN2,
		535 FBXO42,
		536 MFAP3,
		537 MRI1,
		538 METTL1,
		539 HOXC8,
		540 AGA,
		541 PI4K2B,
		542 BOD1L1,
		543 MAT2B,
		544 TLL1,
		545 EDC4,
		546 TRIO,
		547 VCAN,
		548 CLEC16A,
		549 MSR1,
		550 CDH1,
		551 SKIV2L2,
		552 DNAH5,
		553 ZFYVE16,
		554 RIPOR1,
		555 C6,
		556 RAI14,
		557 SOX30,
		558 PNKP,
		559 BEST2,
		560 PHLPP2,
		561 SPDL1,
		562 STAU2,
		563 PQLC2,
		564 CTNS,
		565 RTN4R,
		566 PHF23,
		567 CDH10,
		568 INPP4A,
		569 RAB27B,
		570 PSMA4,
		571 MYO16,
		572 LSG1,
		573 PARP3,
		574 TNC,
		575 THAP3,
		576 RIPOR3,
		577 TDP1,
		578 AIFM2,
		579 SPATA7,
		580 MED17,
		581 RETSAT,
		582 CAPG,
		583 USH2A,
		584 ZPBP,
		585 TG,
		586 ADAM28,
		587 BARX2,
		588 DCUN1D1,
		589 JADE2,
		590 ZIC2,
		591 LCP2,
		592 TRIT1,
		593 ADRB1,
		594 GUCA2B,
		595 CUL7,
		596 CTNNA1,
		597 PHKA2,
		598 CNTLN,
		599 EPHA3,
		600 HSPA5,
		601 DSG2,
		602 GEMIN8,
		603 OFD1,
		604 GPM6B,
		605 PREX2,
		606 WDR37,
		607 YTHDC2,
		608 CTPS2,
		609 ATP6V1H,
		610 POLR2B,
		611 FAM214A,
		612 ARAP2,
		613 TPR,
		614 CP,
		615 KIAA0556,
		616 DTNBP1,
		617 XK,
		618 ANO2,
		619 SCML1,
		620 WWC3,
		621 ARHGAP6,
		622 FAM184B,
		623 MAP4,
		624 GOPC,
		625 ROS1,
		626 USP28,
		627 HDAC9,
		628 TSPAN17,
		629 NOP16,
		630 CC2D2A,
		631 RRM2B,
		632 ZNF800,
		633 TNFRSF17,
		634 SNX29,
		635 LMO3,
		636 MRPS10,
		637 GUCA1A,
		638 RSF1,
		639 VPS13D,
		640 CELF2,
		641 FAM120A,
		642 R3HDM1,
		643 COL9A2,
		644 KITLG,
		645 ERCC8,
		646 ADAMTS6,
		647 H6PD,
		648 VAMP3,
		649 PER3,
		650 UTS2,
		651 TNFRSF9,
		652 EPN3,
		653 LTBP1,
		654 RCN1,
		655 ELN,
		656 RFC2,
		657 ARID1B,
		658 CLPTM1L,
		659 NEDD4L,
		660 FOXP3,
		661 PPP1R3F,
		662 HEXB,
		663 PTCD2,
		664 KIAA2022,
		665 JKAMP,
		666 DKK3,
		667 ARHGEF5,
		668 NFE2L3,
		669 MCUR1,
		670 LIMA1,
		671 LETMD1,
		672 SLC4A8,
		673 LAMC3,
		674 PTGER3,
		675 TNIP3,
		676 MAPK9,
		677 COL23A1,
		678 BCAR1,
		679 FAM160A2,
		680 HERPUD1,
		681 HOMER3,
		682 RAD51,
		683 POLQ,
		684 PIK3CB,
		685 CYBA,
		686 THOC3,
		687 HEBP2,
		688 MPHOSPH9,
		689 PLEKHA5,
		690 PRSS8,
		691 SIKE1,
		692 RRP12,
		693 FNIP2,
		694 MSMO1,
		695 TTC17,
		696 ALX4,
		697 FSTL4,
		698 FOXN3,
		699 METTL24,
		700 AKR7A2,
		701 MRTO4,
		702 NNAT,
		703 USE1,
		704 MCF2L2,
		705 NRIP2,
		706 LAMA3,
		707 ANAPC4,
		708 KCNQ1,
		709 TRAPPC3,
		710 THRAP3,
		711 PHPT1,
		712 ENTPD2,
		713 LY75,
		714 ARID4B,
		715 OPN3,
		716 SDCCAG8,
		717 PTPRN,
		718 HHAT,
		719 KIF1B,
		720 FOXC1,
		721 TBC1D22A,
		722 SYNE2,
		723 PLEKHH1,
		724 ATP9A,
		725 CBLN4,
		726 CHRDL2,
		727 FAM168A,
		728 RELT,
		729 GALC,
		730 NOP58,
		731 SZRD1,
		732 KCNH2,
		733 CUL1,
		734 FAM114A2,
		735 CYFIP2,
		736 TAB2,
		737 GINM1,
		738 EIF2AK2,
		739 USP36,
		740 KMT2C,
		741 MCOLN3,
		742 CCDC85A,
		743 PUM2,
		744 MRPL43,
		745 ITIH4,
		746 ITIH1,
		747 HPF1,
		748 ZFR,
		749 ZNF280C,
		750 NPFFR2,
		751 PHF21B,
		752 TRAF1,
		753 RC3H2,
		754 IL17RB,
		755 TRAF3IP2,
		756 GYG2,
		757 DCBLD2,
		758 SERPINB3,
		759 SOAT1,
		760 PKP2,
		761 MSH4,
		762 F7,
		763 GDI2,
		764 PRDM1,
		765 ATG5,
		766 TMCC3,
		767 PITHD1,
		768 MTA3,
		769 USP13,
		770 ATP11B,
		771 LAMC2,
		772 CDK14,
		773 SEC61A1,
		774 PPP1R12A,
		775 RASGRF1,
		776 CAMK2B,
		777 CROCC,
		778 POLR3E,
		779 ATP2B4,
		780 ZC3H11A,
		781 RIOK2,
		782 YIPF1,
		783 NDC1,
		784 DGKG,
		785 FLYWCH1,
		786 UNKL,
		787 TBXAS1,
		788 PARP12,
		789 ALDH18A1,
		790 TARBP1,
		791 GATB,
		792 MXD1,
		793 CDK17,
		794 DNAJC25,
		795 SLC2A3,
		796 PSD,
		797 CTDP1,
		798 YBX3,
		799 STYK1,
		800 WNK1,
		801 RPS17P5,
		802 CCAR1,
		803 OGFR,
		804 GNA15,
		805 CREB3L3,
		806 PIGV,
		807 PTPRU,
		808 SNRNP40,
		809 RIMBP2,
		810 COL11A1,
		811 QSER1,
		812 MPC1,
		813 ACAA1,
		814 BCAT1,
		815 HDAC7,
		816 LZTS1,
		817 PRDM6,
		818 WNT8A,
		819 SPAG4,
		820 NCKAP1,
		821 MRPS35,
		822 GUCY1B3,
		823 SFSWAP,
		824 TNK2,
		825 MON2,
		826 CDH3,
		827 ARSF,
		828 GPBP1,
		829 DGAT2,
		830 ZNF112,
		831 CS,
		832 LTK,
		833 MRPS24,
		834 ELMO2,
		835 WAPL,
		836 VMP1,
		837 APPBP2,
		838 POLD1,
		839 SEZ6,
		840 EIF4B,
		841 SLC6A16,
		842 BICRA,
		843 SPHK2,
		844 RPL18,
		845 CA11,
		846 ISOC2,
		847 U2AF2,
		848 EPN1,
		849 MED29,
		850 AHRR,
		851 ZNF275,
		852 MTMR1,
		853 GPC1,
		854 ADCK1,
		855 HAGH,
		856 RNF4,
		857 CASP8,
		858 LIMCH1,
		859 INTS13,
		860 TM7SF3,
		861 DLX3,
		862 SPA17,
		863 TSPAN32,
		864 WISP2,
		865 DMRT3,
		866 ST3GAL6,
		867 ATP2C2,
		868 NGFR,
		869 CDON,
		870 TAF2,
		871 HIPK2,
		872 TNPO3,
		873 BORCS8 /  MEF2B,
		874 RFXANK,
		875 TMEM161A,
		876 LPAR2,
		877 CTSA,
		878 SUGP2,
		879 SLC12A2,
		880 SNX24,
		881 EYA2,
		882 CNN2,
		883 ABCA7,
		884 SNCAIP,
		885 DDX20,
		886 BTBD1,
		887 FAR2,
		888 BCAS1,
		889 CHI3L2,
		890 SBNO2,
		891 PMS1,
		892 HMG20B,
		893 CALCRL,
		894 TAF11,
		895 ANKS1A,
		896 ZNF76,
		897 SLC9A3R2,
		898 NTHL1,
		899 UHRF1BP1,
		900 GNAI3,
		901 IPO5,
		902 OAT,
		903 WDR3,
		904 PKN2,
		905 WDR18,
		906 TRAM2,
		907 NTN1,
		908 GLP2R,
		909 MCM10,
		910 DGKA,
		911 ERBB3,
		912 ROPN1,
		913 ANKRD44,
		914 KARS,
		915 ADAT1,
		916 PDIA5,
		917 TBC1D22B,
		918 NDUFB4,
		919 SPEN,
		920 MYLK,
		921 ZC3H15,
		922 MAP2K4,
		923 TMEM206,
		924 SNAP91,
		925 SLK,
		926 CYB5R4,
		927 COL17A1,
		928 GSTO2,
		929 SEC61A2,
		930 PRKCQ,
		931 TLE2,
		932 ASB1,
		933 FAM107B,
		934 ME1,
		935 TBC1D1,
		936 CDK13,
		937 MTHFD2,
		938 SLC9A7,
		939 FOXJ2,
		940 YBX1,
		941 PDE4A,
		942 PPP2R5A,
		943 CTNNA2,
		944 ELAVL1,
		945 TIE1,
		946 DIP2B,
		947 SMARCD1,
		948 KDM4A,
		949 NFYC,
		950 ZMYND12,
		951 SLC9A3,
		952 NGEF,
		953 ASPM,
		954 CD84,
		955 ELOVL1,
		956 SPI1,
		957 MPPED2,
		958 CLDN18,
		959 ZBTB11,
		960 ATXN3,
		961 GOLGA5,
		962 FGFR2,
		963 LRRC40,
		964 ISOC1,
		965 EML1,
		966 TRMT11,
		967 THUMPD1,
		968 MSANTD3,
		969 KIF26A,
		970 ATG2B,
		971 ARFGEF1,
		972 ACSM2B,
		973 ZFAT,
		974 MTFR1,
		975 STAG3,
		976 FECH,
		977 MYO9A,
		978 DDX3Y,
		979 PFKP,
		980 IDI1,
		981 SP100,
		982 KLF6,
		983 PLPP1,
		984 NEO1,
		985 TRAM1,
		986 PHKA1,
		987 TNFRSF1A,
		988 CACNB1,
		989 EVI5,
		990 STOML1,
		991 PKM,
		992 DHX29,
		993 DNTTIP2,
		994 METTL22,
		995 TP53BP1,
		996 TRO,
		997 RRP15,
		998 RHOA,
		999 DHX8,
		1000 PMS2P4,
		1001 PRKCZ,
		1002 ZFY,
		1003 IARS2,
		1004 SYT1,
		1005 NAV3,
		1006 IDH3G,
		1007 ROGDI,
		1008 PDZD4,
		1009 ATP2B3,
		1010 ROCK1,
		1011 CBFB,
		1012 PDK3,
		1013 HYAL2,
		1014 HDAC4,
		1015 RASSF1,
		1016 FGFR3,
		1017 IFI35,
		1018 HEATR6,
		1019 COASY,
		1020 PLEKHH3,
		1021 MEF2A,
		1022 OTUD5,
		1023 TFE3,
		1024 TBC1D25,
		1025 ACSL4,
		1026 INPP5A,
		1027 GPKOW,
		1028 GRIPAP1,
		1029 FTSJ1,
		1030 PRR11,
		1031 REEP1,
		1032 ATP11A,
		1033 POLR1A,
		1034 LAPTM4A,
		1035 TTC7A,
		1036 IP6K2,
		1037 STON1 /  GTF2A1L,
		1038 SRBD1,
		1039 KIF2A,
		1040 RASGRP2,
		1041 PSME4,
		1042 IFT80,
		1043 SIRT2,
		1044 ERLEC1,
		1045 PPP2R5B,
		1046 PYGM,
		1047 PITX1,
		1048 TRPC7,
		1049 MAST4,
		1050 ADGRF5,
		1051 SDK2,
		1052 ADAM7,
		1053 NUP133,
		1054 NUCKS1,
		1055 VPS35,
		1056 DNAJA2,
		1057 BCL3,
		1058 KCNAB2,
		1059 ABCC9,
		1060 GAL,
		1061 CLEC2D,
		1062 FUNDC1,
		1063 MAOB,
		1064 RORA,
		1065 DRD4,
		1066 TGFBR3,
		1067 KIAA1107,
		1068 HES2,
		1069 ATP1B3,
		1070 NEDD4,
		1071 PIGB,
		1072 MAPK6,
		1073 GNB5,
		1074 RAB27A,
		1075 HDHD5,
		1076 UFD1,
		1077 LRP6,
		1078 GUCY2C,
		1079 SCT,
		1080 PHRF1,
		1081 IKBKAP,
		1082 NUCB2,
		1083 PFN2,
		1084 PTPN3,
		1085 SPTB,
		1086 DAPP1,
		1087 FGF10,
		1088 SLC44A1,
		1089 TMEM260,
		1090 SMG6,
		1091 EXOC5,
		1092 CLTCL1,
		1093 FGF22,
		1094 FSTL3,
		1095 DGCR2,
		1096 RNF126,
		1097 MNT,
		1098 ZXDC,
		1099 JMJD6,
		1100 POLB,
		1101 ST6GALNAC1,
		1102 WIPI1,
		1103 FRMPD1,
		1104 GBA2,
		1105 NDST1,
		1106 ASNS,
		1107 CNGB1,
		1108 ST6GALNAC2,
		1109 CHAT,
		1110 PABPC1,
		1111 TESK2,
		1112 CFAP20,
		1113 CSNK2A2,
		1114 PTPN21,
		1115 EIF2B3,
		1116 CAMK2A,
		1117 TCOF1,
		1118 CDC42,
		1119 OSBPL3,
		1120 EPHA8,
		1121 SLC12A3,
		1122 RAD18,
		1123 ATP2B1,
		1124 TRPM5,
		1125 NCK2,
		1126 MAP4K4,
		1127 MGAT4A,
		1128 RPL31,
		1129 WDR1,
		1130 SNX13,
		1131 ARHGAP10,
		1132 RPS6KA2,
		1133 ING3,
		1134 VASH1,
		1135 LMCD1,
		1136 BUD23,
		1137 SEL1L,
		1138 TRIP13,
		1139 ATP6AP1,
		1140 TCF3,
		1141 TRIB2,
		1142 DAZAP1,
		1143 MBD3,
		1144 HLTF,
		1145 FAM50A,
		1146 FAM3A,
		1147 CPSF1,
		1148 MYO3B,
		1149 CYBRD1,
		1150 CDH19,
		1151 PDCD2,
		1152 SLC6A15,
		1153 RDH11,
		1154 PRKACA,
		1155 ADGRL1,
		1156 SPP2,
		1157 ACTN1,
		1158 ZFYVE26,
		1159 RPS6KA6,
		1160 EPN2,
		1161 PTPN18,
		1162 LIMS2,
		1163 ASIC4,
		1164 SPEG,
		1165 LNX1,
		1166 ALDH3A2,
		1167 TFRC,
		1168 SREBF1,
		1169 TRPC5,
		1170 AFF4,
		1171 UBE2D1,
		1172 MPP5,
		1173 RHOBTB1,
		1174 SMC1A,
		1175 HSD17B10,
		1176 MARK2,
		1177 HMMR,
		1178 CHFR,
		1179 TRHDE,
		1180 P4HA2,
		1181 FCGR2B,
		1182 NFATC3,
		1183 TRNT1,
		1184 ACADVL,
		1185 STK10,
		1186 FBXW11,
		1187 ACAP1,
		1188 CRMP1,
		1189 EVC,
		1190 DERL2,
		1191 SIDT1,
		1192 NDE1,
		1193 MRVI1,
		1194 TMEM38A,
		1195 PVR,
		1196 XRCC1,
		1197 SCARB1,
		1198 CYP2W1,
		1199 MCM2,
		1200 MOV10L1,
		1201 PANX2,
		1202 SELENOO,
		1203 TP63,
		1204 ALPK1,
		1205 LLGL2,
		1206 PDE8A,
		1207 CLCN4,
		1208 NLE1,
		1209 SDHA,
		1210 SMARCE1,
		1211 GSDMB,
		1212 KDM5A,
		1213 ADAM11,
		1214 PPP2R3A,
		1215 FERMT2,
		1216 ABCB11,
		1217 DHRS9,
		1218 CD5L,
		1219 PTGS2,
		1220 IGF2BP2,
		1221 MAP3K13,
		1222 ST6GAL1,
		1223 TBX21,
		1224 FRY,
		1225 PICALM,
		1226 NSF,
		1227 GLI2,
		1228 CLASP1,
		1229 MRPS34,
		1230 NOTCH3,
		1231 CLNS1A,
		1232 PPP2R2C,
		1233 TEAD2,
		1234 EED,
		1235 CDHR2,
		1236 SNCB,
		1237 TSG101,
		1238 NCBP3,
		1239 ATP2A3,
		1240 CA12,
		1241 MGLL,
		1242 NTN4,
		1243 BCS1L,
		1244 NUAK1,
		1245 DPP8,
		1246 SLC24A1,
		1247 ZNF532,
		1248 SCARF1,
		1249 LMAN1,
		1250 HACD3,
		1251 IPCEF1,
		1252 ZZEF1,
		1253 NOX3,
		1254 ENO1,
		1255 SLC12A1,
		1256 MYDGF,
		1257 ANO8,
		1258 TUBE1,
		1259 ARHGEF10L,
		1260 TXK,
		1261 WSCD2,
		1262 KCNQ2,
		1263 TACR2,
		1264 ACTR6,
		1265 TIPIN,
		1266 SRI,
		1267 EIF4G3,
		1268 NUP37,
		1269 SEMA3A,
		1270 GTSE1,
		1271 SEMA3C,
		1272 TTC38,
		1273 ACAT1,
		1274 GRAMD4,
		1275 CELSR1,
		1276 WNT8B,
		1277 ZNF638,
		1278 SLC25A40,
		1279 TIMM21,
		1280 ADD2,
		1281 FGF4,
		1282 RASAL2,
		1283 VPS9D1,
		1284 ZNF37A,
		1285 MARK3,
		1286 SLC25A3,
		1287 FNDC3B,
		1288 FOSL2,
		1289 CACNG4,
		1290 FRYL,
		1291 TMEM131,
		1292 FSCN1,
		1293 ACTB,
		1294 MOCOS,
		1295 PLD1,
		1296 ATP12A,
		1297 WDR62,
		1298 DLG1,
		1299 RAB7A,
		1300 BCAP29,
		1301 SEC31B,
		1302 SART3,
		1303 ARHGAP15,
		1304 TUBA3D,
		1305 PAX2,
		1306 EXOSC7,
		1307 KIFAP3,
		1308 MKRN2,
		1309 MCM6,
		1310 REXO2,
		1311 RBM7,
		1312 RBMS2,
		1313 BAZ2A,
		1314 PTPN23,
		1315 MLH1,
		1316 UNG,
		1317 FMO4,
		1318 KLHL20,
		1319 RGS11,
		1320 SLC46A1,
		1321 PLXNA2,
		1322 SPAG5,
		1323 ANKRD13A,
		1324 TPD52,
		1325 ACACB,
		1326 TRAF4,
		1327 PAG1,
		1328 GPATCH1,
		1329 ICAM3,
		1330 NT5C2,
		1331 MCAM,
		1332 GPC4,
		1333 MBNL3,
		1334 CAMSAP3,
		1335 RAP1GAP,
		1336 XAB2,
		1337 ARHGEF1,
		1338 STXBP2,
		1339 MAP2K7,
		1340 NMRK2,
		1341 DGKD,
		1342 CTTNBP2,
		1343 ACTL6B,
		1344 RARB,
		1345 TOP2B,
		1346 TM9SF3,
		1347 NFKB2,
		1348 UBE2T,
		1349 PPP1R12B,
		1350 DNAJC10,
		1351 GTF3C1,
		1352 IL4R,
		1353 USP33,
		1354 PAK3,
		1355 CAPN6,
		1356 DCX,
		1357 SNRPA,
		1358 SPAG6,
		1359 EXOSC5,
		1360 DYNC1I2,
		1361 APBB1IP,
		1362 LRCH4,
		1363 FAM76B,
		1364 SIRT6,
		1365 TYR,
		1366 POLD3,
		1367 ACTN2,
		1368 CAPZB,
		1369 GPR137B,
		1370 NAALAD2,
		1371 JADE1,
		1372 SLC25A43,
		1373 UBE2A,
		1374 FGFR1,
		1375 FKBP6,
		1376 SMC1B,
		1377 FBLN1,
		1378 ITGA8,
		1379 CST7,
		1380 MAP2,
		1381 PIAS2,
		1382 AMPH,
		1383 ARAF,
		1384 MCCC1,
		1385 LAMP3,
		1386 FAP,
		1387 NEBL,
		1388 ACER3,
		1389 UBE2K,
		1390 PIK3C3,
		1391 N4BP2,
		1392 TIGAR,
		1393 TULP3,
		1394 SYNJ2,
		1395 ADCY2,
		1396 PPP2R5C,
		1397 RBFOX1,
		1398 GNB1,
		1399 HOXA9,
		1400 EDN1,
		1401 MLLT10,
		1402 ZCWPW1,
		1403 ADCYAP1R1,
		1404 FGF20,
		1405 P2RY10,
		1406 ITM2A,
		1407 NRDC,
		1408 VDAC3,
		1409 PCM1,
		1410 TNRC6C,
		1411 CBFA2T2,
		1412 BRINP1,
		1413 ITCH,
		1414 PKD2L2,
		1415 TP53INP2,
		1416 SDF4,
		1417 MYH7B,
		1418 BPIFB2,
		1419 TP73,
		1420 TOLLIP,
		1421 UBE2D4,
		1422 CLUL1,
		1423 RUNX1T1,
		1424 CDH17,
		1425 THOC1,
		1426 FKBP7,
		1427 OSBPL6,
		1428 SLC1A3,
		1429 XRCC5,
		1430 LXN,
		1431 SP140,
		1432 MKNK1,
		1433 TNS1,
		1434 REXO1,
		1435 SAR1A,
		1436 CDC14A,
		1437 RAPGEF3,
		1438 CEACAM1,
		1439 SENP1,
		1440 DUSP13,
		1441 CIC,
		1442 LIPE,
		1443 FDFT1,
		1444 PAFAH1B3,
		1445 OPHN1,
		1446 AFM,
		1447 KIF22,
		1448 SCGN,
		1449 CARMIL1,
		1450 PGM1,
		1451 DDX1,
		1452 DNM2,
		1453 EPB41L2,
		1454 RIMS1,
		1455 MOXD1,
		1456 STX7,
		1457 RABL2B,
		1458 KEAP1,
		1459 DDX43,
		1460 PTPRH,
		1461 DCT,
		1462 SLC35C2,
		1463 CRYBG3,
		1464 EPHA6,
		1465 SCTR,
		1466 RFX3,
		1467 RIF1,
		1468 RAB21,
		1469 SLC4A4,
		1470 SMARCA2,
		1471 SESN1,
		1472 MID2,
		1473 PIH1D3,
		1474 COL5A3,
		1475 SRCAP,
		1476 PUM3,
		1477 CPB2,
		1478 CHRNA3,
		1479 KCNN2,
		1480 CNOT4,
		1481 PSEN1,
		1482 CPOX,
		1483 CLDND1,
		1484 MOK,
		1485 HSP90AA1,
		1486 RBL1,
		1487 DLGAP4,
		1488 IGSF9B,
		1489 CFHR2,
		1490 CROCCP3,
		1491 NDC80,
		1492 RSBN1,
		1493 MAGI3,
		1494 CXCL2,
		1495 AFP,
		1496 COL4A4,
		1497 TCF7,
		1498 OSTM1,
		1499 CDH7,
		1500 IMPG2,
		1501 PCNP,
		1502 EXD2,
		1503 ARG2,
		1504 MEF2C,
		1505 PTPRC,
		1506 CACNA1S,
		1507 PKP1,
		1508 UBA5,
		1509 STK17B,
		1510 CDC14B,
		1511 ZNF510,
		1512 LRP2,
		1513 ZNF506,
		1514 JMJD4,
		1515 DUSP12,
		1516 AACS,
		1517 KIAA0141,
		1518 SLC13A1,
		1519 CADPS2,
		1520 PCDHB4,
		1521 PCDHA6,
		1522 PCDHGA2,
		1523 HSPB11,
		1524 PHLPP1,
		1525 ATP8B1,
		1526 IL12RB2,
		1527 SMARCD3,
		1528 WDR70,
		1529 FYB,
		1530 MPP4,
		1531 STRADB,
		1532 BZW1,
		1533 PGR,
		1534 C1QTNF3,
		1535 ME2,
		1536 CCNT2,
		1537 FAM135A,
		1538 COL19A1,
		1539 EPB41L3,
		1540 COBLL1,
		1541 DLG3,
		1542 KCNK2,
		1543 SERTAD4,
		1544 TRAF5,
		1545 MRPL22,
		1546 GEMIN5,
		1547 OPRK1,
		1548 NFE2L1,
		1549 SEMA5B,
		1550 GSK3B,
		1551 ITGB5,
		1552 ERC1,
		1553 XPO1,
		1554 LINC01587,
		1555 RNF13,
		1556 TRPM3,
		1557 PALB2,
		1558 DOPEY1,
		1559 LYRM2,
		1560 BCKDHB,
		1561 KAT6A,
		1562 ZCCHC6,
		1563 ULK2,
		1564 GRHL2,
		1565 TNPO1,
		1566 PLOD1,
		1567 P2RX5,
		1568 ITGAE,
		1569 DIS3,
		1570 PIBF1,
		1571 TDRD3,
		1572 NUFIP1,
		1573 PDS5B,
		1574 OXCT1,
		1575 RRAGB,
		1576 EPYC,
		1577 CYLD,
		1578 SLC27A5,
		1579 ZNF324,
		1580 ZNF671,
		1581 ZNF416,
		1582 ZNF586,
		1583 ZNF446,
		1584 ZNF264,
		1585 RPS5,
		1586 FAT1,
		1587 YTHDC1,
		1588 CHMP2B,
		1589 SMAP2,
		1590 PPIE,
		1591 ZMPSTE24,
		1592 STARD7,
		1593 NOA1,
		1594 REST,
		1595 HAL,
		1596 SSH1,
		1597 GSTP1,
		1598 APLP2,
		1599 FAM234B,
		1600 SLCO1A2,
		1601 WBP11,
		1602 EIF3I,
		1603 NKAIN1,
		1604 COL16A1,
		1605 TXLNA,
		1606 APOB,
		1607 NCOA1,
		1608 AGBL5,
		1609 EFR3B,
		1610 KIF3C,
		1611 RAB10,
		1612 GCKR,
		1613 HADHA,
		1614 MAPRE3,
		1615 CAD,
		1616 CD59,
		1617 CD82,
		1618 BCORL1,
		1619 ATRX,
		1620 AK6,
		1621 FCN1,
		1622 MYNN,
		1623 MECOM,
		1624 SCAMP1,
		1625 PREP,
		1626 HACE1,
		1627 SEH1L,
		1628 WDR47,
		1629 WDFY1,
		1630 OVGP1,
		1631 SLC25A24,
		1632 MAP3K4,
		1633 PILRA,
		1634 IGSF9,
		1635 ABCB1,
		1636 ZNF213,
		1637 AKR1B1,
		1638 CPNE3,
		1639 RRN3,
		1640 CTTN,
		1641 WNT11,
		1642 MTIF2,
		1643 DDHD2,
		1644 TTC39A,
		1645 EPS15,
		1646 ORC1,
		1647 MGST2,
		1648 CHERP,
		1649 ATG16L1,
		1650 USP40,
		1651 POMGNT1,
		1652 RAD54L,
		1653 MAST2,
		1654 DNAJA1,
		1655 B4GALT1,
		1656 CHMP5,
		1657 NFX1,
		1658 AQP6,
		1659 DIMT1,
		1660 IPO11,
		1661 FOLH1,
		1662 EIF2AK1,
		1663 NME8,
		1664 EPDR1,
		1665 SNX10,
		1666 SEPHS1,
		1667 MRPL28,
		1668 ITPKC,
		1669 CEACAM6,
		1670 FAT2,
		1671 RBM22,
		1672 TMED2,
		1673 ERO1B,
		1674 ZFAND6,
		1675 HSD17B2,
		1676 TXLNG,
		1677 PPEF1,
		1678 LAT2,
		1679 HUWE1,
		1680 ZW10,
		1681 ALG9,
		1682 MYBPC2,
		1683 NOX4,
		1684 ACOX3,
		1685 MTMR2,
		1686 PPP1R15A,
		1687 HSD17B14,
		1688 TRIP6,
		1689 ACHE,
		1690 FTL,
		1691 SRRT,
		1692 BAX,
		1693 NLK,
		1694 PIGS,
		1695 ADAMTS2,
		1696 TMPRSS11E,
		1697 ATXN7L3,
		1698 PGS1,
		1699 PSMC5,
		1700 UIMC1,
		1701 CETP,
		1702 MMP2,
		1703 MT3,
		1704 LPCAT2,
		1705 GNAO1,
		1706 OGFOD1,
		1707 SH3BP2,
		1708 NOP14,
		1709 ADD1,
		1710 L2HGDH,
		1711 TXNDC16,
		1712 NID2,
		1713 GMCL1,
		1714 SF3B2,
		1715 KLHL42,
		1716 GNAS,
		1717 DNM1L,
		1718 PTHLH,
		1719 PHACTR3,
		1720 ERGIC2,
		1721 TFAP2C,
		1722 AURKA,
		1723 CASS4,
		1724 PIR,
		1725 AAMDC,
		1726 RFX2,
		1727 METTL2A,
		1728 SULT2B1,
		1729 ALG6,
		1730 CNOT3,
		1731 GP6,
		1732 PTPN4,
		1733 DDX18,
		1734 KHSRP,
		1735 GNA11,
		1736 ASAP3,
		1737 EDEM2,
		1738 DNMT3B,
		1739 REM1,
		1740 TPX2,
		1741 FER1L4,
		1742 PDRG1,
		1743 EPB41L1,
		1744 SLC15A1,
		1745 DOCK9,
		1746 ANKRD10,
		1747 TGDS,
		1748 DOCK3,
		1749 COQ9,
		1750 TMEM40,
		1751 KIF9,
		1752 ARHGAP28,
		1753 CRLS1,
		1754 PPP1R13B,
		1755 ATRN,
		1756 SMOX,
		1757 SIGLEC1,
		1758 FKBP1A,
		1759 NSFL1C,
		1760 SLC4A11,
		1761 ZNF343,
		1762 EBF4,
		1763 CPXM1,
		1764 MAVS,
		1765 LZTS3,
		1766 F11,
		1767 XRN2,
		1768 KIZ,
		1769 DYNLL1,
		1770 TESC,
		1771 SNX5,
		1772 RPL6,
		1773 SIRPG,
		1774 MAPKAPK5,
		1775 P2RX7,
		1776 ESF1,
		1777 RBBP9,
		1778 ANAPC5,
		1779 SLC23A2,
		1780 SLC8B1,
		1781 TMEM230,
		1782 DZANK1,
		1783 KDM2B,
		1784 CFAP61,
		1785 LHX5,
		1786 TASP1,
		1787 OAS1,
		1788 GCN1,
		1789 RPLP0,
		1790 PXN,
		1791 SIRT4,
		1792 RPH3A,
		1793 KIF16B,
		1794 TRMT6,
		1795 CHGB,
		1796 PEBP1,
		1797 TBX5,
		1798 BRAP,
		1799 ERP29,
		1800 NOS1,
		1801 FUS,
		1802 IGBP1,
		1803 FXYD5,
		1804 ZNF302,
		1805 GRAMD1A,
		1806 FXYD3,
		1807 HEPH,
		1808 CDIP1,
		1809 CMTM1,
		1810 KCNH4,
		1811 GANAB,
		1812 GMIP,
		1813 RBM41,
		1814 BIRC5,
		1815 LAG3,
		1816 MLF2,
		1817 OTUB2,
		1818 DDX24,
		1819 ZBTB25,
		1820 NECAP1,
		1821 ARHGAP4,
		1822 ANKRD24,
		1823 DHX32,
		1824 RCOR1,
		1825 GPATCH2L,
		1826 LTBP4,
		1827 BLVRB,
		1828 SLC9A1,
		1829 SPTLC1,
		1830 PAPOLA,
		1831 CCNK,
		1832 PCBP4,
		1833 RGS1,
		1834 YPEL3,
		1835 MRPS33,
		1836 NDUFB2,
		1837 NUDC,
		1838 MAEA,
		1839 ICAM1,
		1840 STRN4,
		1841 IRAK3,
		1842 LYZ,
		1843 SI,
		1844 MUL1,
		1845 TFAP4,
		1846 PDCD7,
		1847 SPG21,
		1848 FETUB,
		1849 DNAJB11,
		1850 P3H2,
		1851 THPO,
		1852 CHRD,
		1853 FLT3LG,
		1854 RAB11FIP3,
		1855 GNPTG,
		1856 ZNF268,
		1857 GOLGA3,
		1858 PABPC4,
		1859 CD209,
		1860 CERS4,
		1861 MCOLN1,
		1862 USP48,
		1863 EFNB1,
		1864 PDPR,
		1865 AARS,
		1866 GLG1,
		1867 KIF4A,
		1868 TNRC6A,
		1869 PLEKHG2,
		1870 DLL3,
		1871 NAT14,
		1872 PITPNM2,
		1873 EXOC1,
		1874 RBM27,
		1875 POU4F3,
		1876 OSBPL8,
		1877 DTX2,
		1878 NLRC4,
		1879 PUS7,
		1880 LAMB4,
		1881 NRCAM,
		1882 LAMB1,
		1883 SLC26A4,
		1884 SLC26A3,
		1885 DLD,
		1886 WDR7,
		1887 TXNL1,
		1888 IL5RA,
		1889 ABCC6,
		1890 CMTM6,
		1891 ITGA6,
		1892 RAPGEF4,
		1893 MAP3K20,
		1894 SMPX,
		1895 FH,
		1896 SEL1L3,
		1897 TF,
		1898 CDV3,
		1899 MYO15A,
		1900 ALKBH5,
		1901 APOH,
		1902 NLRP1,
		1903 PITPNM3,
		1904 SPAG7,
		1905 ORC6,
		1906 ZFHX4,
		1907 SLC17A6,
		1908 CPA1,
		1909 ZC3HC1,
		1910 ESR1,
		1911 RGS17,
		1912 ANGPT2,
		1913 TMEM101,
		1914 CD200,
		1915 CCDC80,
		1916 CMA1,
		1917 PSME1,
		1918 PPP2R3C,
		1919 HAUS4,
		1920 JPH4,
		1921 MYH7,
		1922 CEBPE,
		1923 SLC7A8,
		1924 OSGEP,
		1925 SLC22A17,
		1926 RNF31,
		1927 SCFD1,
		1928 G2E3,
		1929 HECTD1,
		1930 HNRNPC,
		1931 RPGRIP1,
		1932 SUPT16H,
		1933 TOX4,
		1934 GEMIN2,
		1935 TGM1,
		1936 TINF2,
		1937 DAZL,
		1938 TBL1Y,
		1939 SEMA6A,
		1940 TRPM7,
		1941 TYRO3,
		1942 WDR76,
		1943 CAPN3,
		1944 SNAP23,
		1945 TBX15,
		1946 PHGDH,
		1947 COL9A3,
		1948 EZR,
		1949 MYL6,
		1950 AGO1,
		1951 TEKT2,
		1952 CLSPN,
		1953 RFFL,
		1954 UNC13D,
		1955 MFSD11,
		1956 DPYSL2,
		1957 TGFB2,
		1958 GPATCH2,
		1959 NUP50,
		1960 CDC45,
		1961 COMT,
		1962 ADA2,
		1963 VNN3,
		1964 ECHDC1,
		1965 LRRFIP2,
		1966 SEC22C,
		1967 XYLB,
		1968 HDAC6,
		1969 OR1I1,
		1970 GABRP,
		1971 KRT31,
		1972 CDC6,
		1973 UPRT,
		1974 CDC23,
		1975 AAAS,
		1976 CBX5,
		1977 FMO2,
		1978 SUCO,
		1979 MSH2,
		1980 MAP3K1,
		1981 DHPS,
		1982 HOOK2,
		1983 NXPE1,
		1984 ARCN1,
		1985 EPB41L4B,
		1986 TMEM38B,
		1987 PSMD5,
		1988 PTGS1,
		1989 NUP188,
		1990 CRAT,
		1991 SH2D3C,
		1992 NANS,
		1993 TBC1D2,
		1994 WHRN,
		1995 PDE6C,
		1996 CWF19L1,
		1997 SEMA4G,
		1998 BTAF1,
		1999 IKZF5,
		2000 BLNK,
		2001 TLL2,
		2002 CYP26A1,
		2003 TDRD1,
		2004 SORBS1,
		2005 CRTAC1,
		2006 BAMBI,
		2007 IL11,
		2008 MYO3A,
		2009 WAC,
		2010 CREM,
		2011 NUBP2,
		2012 SMIM24,
		2013 HIVEP1,
		2014 TREM2,
		2015 KCNK16,
		2016 CRISP3,
		2017 FKBP5,
		2018 SRPK1,
		2019 BRPF3,
		2020 MRPS18A,
		2021 PGC,
		2022 TMEM14A,
		2023 EFHC1,
		2024 NCR2,
		2025 HSP90AB1,
		2026 CDC5L,
		2027 ITPR3,
		2028 ZNF184,
		2029 DSP,
		2030 SIRT1,
		2031 HNRNPH3,
		2032 IFT74,
		2033 JAK2,
		2034 IL12RB1,
		2035 ABL1,
		2036 ACOT7,
		2037 SH3GLB1,
		2038 CDC7,
		2039 SYDE2,
		2040 PCSK5,
		2041 SCD,
		2042 TMED1,
		2043 ABLIM1,
		2044 ERMP1,
		2045 RAB18,
		2046 NRP1,
		2047 HSD17B7P2,
		2048 PRTFDC1,
		2049 PALMD,
		2050 TSPAN15,
		2051 H2AFY2,
		2052 WASHC2A,
		2053 MAST3,
		2054 MZF1,
		2055 OCEL1,
		2056 MYO9B,
		2057 KCNK6,
		2058 CATSPERG,
		2059 PSMD8,
		2060 FBXL19,
		2061 STX1B,
		2062 HSD3B7,
		2063 SETD1A,
		2064 BCL7C,
		2065 EFNA2,
		2066 CIRBP,
		2067 ATP5D,
		2068 CBARP,
		2069 PCDH11Y,
		2070 PRKY,
		2071 IGFALS,
		2072 HNRNPM,
		2073 #2 /  Mar,
		2074 NDUFB7,
		2075 TECR,
		2076 TIMM13,
		2077 CDC34,
		2078 MTAP,
		2079 MISP,
		2080 CEP170B,
		2081 POLR2E,
		2082 POLRMT,
		2083 HCN2,
		2084 CDHR5,
		2085 IZUMO4,
		2086 RASSF7,
		2087 GADD45B,
		2088 PALM,
		2089 MADCAM1,
		2090 IGF2 /  AS,
		2091 MKNK2,
		2092 ARVCF,
		2093 TRMT2A,
		2094 RANBP1,
		2095 ZDHHC8,
		2096 KLHL22,
		2097 MED15,
		2098 SERPIND1,
		2099 SNAP29,
		2100 CRKL,
		2101 LZTR1,
		2102 MMP11,
		2103 CECR2,
		2104 SMARCB1,
		2105 P2RX6,
		2106 DERL3,
		2107 SLC7A4,
		2108 BCL2L13,
		2109 DDTL,
		2110 DDT,
		2111 GSTT2,
		2112 OSM,
		2113 CABIN1,
		2114 TBC1D10A,
		2115 SUSD2,
		2116 SF3A1,
		2117 GGT5,
		2118 RNF215,
		2119 SEC14L2,
		2120 SEC14L3,
		2121 SPECC1L,
		2122 PPIL2,
		2123 UPB1,
		2124 YPEL1,
		2125 SNRPD3,
		2126 PES1,
		2127 MAPK1,
		2128 GGT1,
		2129 PRODH,
		2130 PPM1F,
		2131 SLC35E4,
		2132 TOP3B,
		2133 CRYBB3,
		2134 CYTH4,
		2135 DGCR14,
		2136 CRYBB2P1,
		2137 MFNG,
		2138 CARD10,
		2139 LRP5L,
		2140 SLC25A1,
		2141 GRK3,
		2142 PLA2G3,
		2143 LGALS2,
		2144 GGA1,
		2145 HIRA,
		2146 SH3BP1,
		2147 SEZ6L,
		2148 LGALS1,
		2149 HPS4,
		2150 PIK3IP1,
		2151 Z83844.1,
		2152 SRRD,
		2153 PATZ1,
		2154 TRIOBP,
		2155 TFIP11,
		2156 GCAT,
		2157 GGTLC2,
		2158 CRYBB1,
		2159 ANKRD54,
		2160 EIF3L,
		2161 SNU13,
		2162 MICALL1,
		2163 POLR2F,
		2164 SOX10,
		2165 CCDC134,
		2166 DEPDC5,
		2167 PICK1,
		2168 TTC28,
		2169 SLC16A8,
		2170 CENPM,
		2171 #3 /  Sep,
		2172 SLC5A1,
		2173 TPTEP1,
		2174 KDELR3,
		2175 CYP2D6,
		2176 DDX17,
		2177 DMC1,
		2178 TCF20,
		2179 HSCB,
		2180 CBY1,
		2181 TOMM22,
		2182 RSPH14,
		2183 XBP1,
		2184 RTCB,
		2185 JOSD1,
		2186 FBXO7,
		2187 GTPBP1,
		2188 POLDIP3,
		2189 RAB36,
		2190 TIMP3,
		2191 PPP6R2,
		2192 SBF1,
		2193 SUN2,
		2194 CYB5R3,
		2195 DNAL4,
		2196 MIOX,
		2197 LMF2,
		2198 RHBDD3,
		2199 PACSIN2,
		2200 TTLL1,
		2201 RASL10A,
		2202 HMGXB4,
		2203 TOM1,
		2204 NEFH,
		2205 CHKB,
		2206 BIK,
		2207 HMOX1,
		2208 MCAT,
		2209 THOC5,
		2210 MCM5,
		2211 ARSA,
		2212 TSPO,
		2213 RASD2,
		2214 TTLL12,
		2215 CBX7,
		2216 PDGFB,
		2217 ACR,
		2218 CABP7,
		2219 RPL3,
		2220 ZMAT5,
		2221 RBFOX2,
		2222 SYNGR1,
		2223 TAB1,
		2224 ASCC2,
		2225 MTMR3,
		2226 MIEF1,
		2227 APOL4,
		2228 PNPLA5,
		2229 APOL1,
		2230 PNPLA3,
		2231 MYH9,
		2232 CACNA1I,
		2233 SAMM50,
		2234 TXN2,
		2235 FOXRED2,
		2236 GRAP2,
		2237 EIF3D,
		2238 TNRC6B,
		2239 SGSM3,
		2240 IFT27,
		2241 PVALB,
		2242 KIAA0930,
		2243 NCF4,
		2244 CSF2RB,
		2245 SLC25A17,
		2246 UPK3A,
		2247 FAM118A,
		2248 KCTD17,
		2249 ST13,
		2250 IL2RB,
		2251 RBX1,
		2252 EP300,
		2253 L3MBTL2,
		2254 CHADL,
		2255 RANGAP1,
		2256 ZC3H7B,
		2257 PHF5A,
		2258 ACO2,
		2259 POLR3H,
		2260 TRMU,
		2261 PMM1,
		2262 DESI1,
		2263 CERK,
		2264 BRD1,
		2265 ZBED4,
		2266 MLC1,
		2267 HDAC10,
		2268 KCNK10,
		2269 ABHD4,
		2270 KHNYN,
		2271 FKBP3,
		2272 SDR39U1,
		2273 CTSG,
		2274 GZMH,
		2275 GZMB,
		2276 RBM23,
		2277 PRMT5,
		2278 COCH,
		2279 POLE2,
		2280 VCPKMT,
		2281 SOS2,
		2282 CDKL1,
		2283 NIN,
		2284 PYGL,
		2285 TRIM9,
		2286 PSMC6,
		2287 GNPNAT1,
		2288 DDHD1,
		2289 CDKN3,
		2290 CNIH1,
		2291 CGRRF1,
		2292 ATP6V1D,
		2293 PLEK2,
		2294 PIGH,
		2295 LRRC74A,
		2296 PSMA3,
		2297 VTI1B,
		2298 TIMM9,
		2299 GSTZ1,
		2300 KIAA0586,
		2301 TMED8,
		2302 SAMD15,
		2303 AHSA1,
		2304 DAAM1,
		2305 ISM2,
		2306 SPTLC2,
		2307 RIN3,
		2308 LGMN,
		2309 ALKBH1,
		2310 SNW1,
		2311 CHGA,
		2312 ITPK1,
		2313 DHRS7,
		2314 PPM1A,
		2315 SIX4,
		2316 GALNT16,
		2317 ASB2,
		2318 CEP128,
		2319 ERH,
		2320 HIF1A,
		2321 SUSD6,
		2322 SRSF5,
		2323 SLC10A1,
		2324 EIF5,
		2325 SERPINA4,
		2326 SLC8A3,
		2327 DICER1,
		2328 ZFYVE21,
		2329 MTHFD1,
		2330 TCL1A,
		2331 ZC3H14,
		2332 TELO2,
		2333 PCNX1,
		2334 BDKRB1,
		2335 GSKIP,
		2336 VRK1,
		2337 PSMC1,
		2338 PAPLN,
		2339 RPS6KA5,
		2340 PPP4R3A,
		2341 PSMB5,
		2342 YY1,
		2343 ACIN1,
		2344 CCNB1IP1,
		2345 TRIP11,
		2346 APEX1,
		2347 PABPN1,
		2348 EFS,
		2349 ARHGAP5,
		2350 CINP,
		2351 DHRS2,
		2352 SRP54,
		2353 CPNE6,
		2354 CHD8,
		2355 PCK2,
		2356 KIAA0391,
		2357 DCAF11,
		2358 PSMA6,
		2359 NFKBIA,
		2360 EMC9,
		2361 PSME2,
		2362 BRMS1L,
		2363 REC8,
		2364 TM9SF1,
		2365 SEC23A,
		2366 GMPR2,
		2367 PNN,
		2368 RABGGTA,
		2369 NFATC4,
		2370 PLTP,
		2371 PCIF1,
		2372 GSS,
		2373 MMP9,
		2374 VSX1,
		2375 TRPC4AP,
		2376 PYGB,
		2377 ABHD12,
		2378 PROCR,
		2379 GINS1,
		2380 NINL,
		2381 CD40,
		2382 UQCC1,
		2383 ZMYND8,
		2384 SGK2,
		2385 IFT52,
		2386 MYBL2,
		2387 HNF4A,
		2388 NDRG3,
		2389 SLA2,
		2390 NFATC2,
		2391 RIMS4,
		2392 PABPC1L,
		2393 STK4,
		2394 SALL4,
		2395 ADNP,
		2396 PFDN4,
		2397 DOK5,
		2398 CSTF1,
		2399 BMP7,
		2400 RAE1,
		2401 TPD52L2,
		2402 DNAJC5,
		2403 NELFCD,
		2404 CTSZ,
		2405 PRPF6,
		2406 TUBB1,
		2407 PRELID3B,
		2408 HRH3,
		2409 MTG2,
		2410 PSMA7,
		2411 SLCO4A1,
		2412 NTSR1,
		2413 MRGBP,
		2414 TCFL5,
		2415 DIDO1,
		2416 GID8,
		2417 SLC17A9,
		2418 BIRC7,
		2419 NKAIN4,
		2420 ARFGAP1,
		2421 AVP,
		2422 COL20A1,
		2423 CHRNA4,
		2424 EEF1A2,
		2425 PTK6,
		2426 GMEB2,
		2427 SPEF1,
		2428 CDC25B,
		2429 ISM1,
		2430 RNF24,
		2431 ARFRP1,
		2432 NDUFAF5,
		2433 SEL1L2,
		2434 TRIB3,
		2435 RASSF2,
		2436 CSNK2A1,
		2437 SLC52A3,
		2438 RSPO4,
		2439 CDS2,
		2440 HM13,
		2441 SNPH,
		2442 MYLK2,
		2443 SIRPB1,
		2444 SEC23B,
		2445 FERMT1,
		2446 HAO1,
		2447 PDYN,
		2448 CCM2L,
		2449 PLCB4,
		2450 MYL9,
		2451 HCK,
		2452 TM9SF4,
		2453 TLDC2,
		2454 CRNKL1,
		2455 POFUT1,
		2456 SAMHD1,
		2457 PAK5,
		2458 KIF3B,
		2459 MROH8,
		2460 NOP56,
		2461 MANBAL,
		2462 IDH3B,
		2463 MAPRE1,
		2464 JAG1,
		2465 CDK5RAP1,
		2466 SNTA1,
		2467 OXT,
		2468 TTI1,
		2469 E2F1,
		2470 RPRD1B,
		2471 PXMP4,
		2472 CHMP4B,
		2473 BPI,
		2474 SLC32A1,
		2475 CST3,
		2476 CST4,
		2477 ACTR5,
		2478 WFDC2,
		2479 AHCY,
		2480 PPP1R16B,
		2481 FAM83D,
		2482 EPPIN,
		2483 DHX35,
		2484 DNTTIP1,
		2485 MAP1LC3A,
		2486 SYNDIG1,
		2487 PIGU,
		2488 TNNC2,
		2489 ACOT8,
		2490 APMAP,
		2491 CELF4,
		2492 ZNF516,
		2493 CDH20,
		2494 ADNP2,
		2495 RBFA,
		2496 USP14,
		2497 VAPA,
		2498 METTL4,
		2499 LPIN2,
		2500 SMCHD1,
		2501 MYOM1,
		2502 MYL12A,
		2503 CEP76,
		2504 ST8SIA5,
		2505 CEP192,
		2506 RNMT,
		2507 SMAD7,
		2508 LIPG,
		2509 LAMA1,
		2510 RNF125,
		2511 ANKRD12,
		2512 NOL4,
		2513 POLI,
		2514 MIB1,
		2515 RBBP8,
		2516 RIOK3,
		2517 CSTF2,
		2518 MXRA5,
		2519 VSIG1,
		2520 PSMD10,
		2521 ATG4A,
		2522 STS,
		2523 TBL1X,
		2524 GPR143,
		2525 PGRMC1,
		2526 POLA1,
		2527 MID1,
		2528 NKAP,
		2529 RHOXF1,
		2530 NXT2,
		2531 GUCY2F,
		2532 ATP1B4,
		2533 MCTS2P,
		2534 ALG13,
		2535 PRPS2,
		2536 TLR8,
		2537 MOSPD1,
		2538 AMMECR1,
		2539 CHRDL1,
		2540 WDR13,
		2541 SUV39H1,
		2542 PAGE4,
		2543 SRPX,
		2544 GLRA2,
		2545 XIAP,
		2546 STAG2,
		2547 ATP11C,
		2548 MCF2,
		2549 F9,
		2550 ABCD1,
		2551 CCDC22,
		2552 SYP,
		2553 PLP2,
		2554 BMX,
		2555 LUZP4,
		2556 PLS3,
		2557 NAA10,
		2558 RENBP,
		2559 ELF4,
		2560 SMARCA1,
		2561 MTMR8,
		2562 ASB9,
		2563 ZC3H12B,
		2564 RBBP7,
		2565 KCND1,
		2566 SLC25A14,
		2567 FMR1,
		2568 PIM2,
		2569 SCML2,
		2570 SLC35A2,
		2571 PQBP1,
		2572 RS1,
		2573 PCSK1N,
		2574 EMD,
		2575 TAZ,
		2576 RAB40AL,
		2577 PGK1,
		2578 GATA1,
		2579 MAGT1,
		2580 SMS,
		2581 PHEX,
		2582 UBL4A,
		2583 CD99L2,
		2584 EEA1,
		2585 GPR50,
		2586 RP2,
		2587 JADE3,
		2588 CDK16,
		2589 USP11,
		2590 PCYT1B,
		2591 BRS3,
		2592 HTATSF1,
		2593 VGLL1,
		2594 CD40LG,
		2595 TIMP1,
		2596 KLHL4,
		2597 GABRE,
		2598 PCDH11X,
		2599 FGD1,
		2600 PIN4,
		2601 PORCN,
		2602 ITIH6,
		2603 MAGED2,
		2604 RBM3,
		2605 KLF8,
		2606 SRPX2,
		2607 SYTL4,
		2608 ZDHHC15,
		2609 CENPI,
		2610 DRP2,
		2611 TAF7L,
		2612 PBDC1,
		2613 GLA,
		2614 ARMCX3,
		2615 BEX4,
		2616 RUBCNL,
		2617 NALCN,
		2618 FGF14,
		2619 HTR2A,
		2620 NDFIP2,
		2621 TNFSF13B,
		2622 FNDC3A,
		2623 CDADC1,
		2624 CAB39L,
		2625 KLF5,
		2626 STK24,
		2627 ACP5,
		2628 DNAJC3,
		2629 UGGT2,
		2630 ARHGEF7,
		2631 FGF9,
		2632 SGCG,
		2633 PARP4,
		2634 SUPT20H,
		2635 MRPS31,
		2636 SLC25A15,
		2637 KPNA3,
		2638 FLT1,
		2639 RGCC,
		2640 VWA8,
		2641 DGKH,
		2642 KATNAL1,
		2643 INTS6,
		2644 DHRS12,
		2645 MEDAG,
		2646 TSC22D1,
		2647 CLN5,
		2648 OLFM4,
		2649 MSLN,
		2650 MGRN1,
		2651 ZNF629,
		2652 TRADD,
		2653 HSF4,
		2654 CORO1A,
		2655 MAPK3,
		2656 GDPD3,
		2657 ELMO3,
		2658 PHKB,
		2659 LYRM1,
		2660 NUTF2,
		2661 NUP93,
		2662 CENPT,
		2663 TSNAXIP1,
		2664 NFAT5,
		2665 LONP2,
		2666 N4BP1,
		2667 CBLN1,
		2668 ARL2BP,
		2669 PLLP,
		2670 ZNF423,
		2671 CCL22,
		2672 DHODH,
		2673 CCL17,
		2674 CTCF,
		2675 ACD,
		2676 POLR2C,
		2677 PARD6A,
		2678 ZNF821,
		2679 MMP15,
		2680 USB1,
		2681 CYB5B,
		2682 CCDC113,
		2683 NME3,
		2684 NDRG4,
		2685 PSMD7,
		2686 SETD6,
		2687 SLC38A7,
		2688 VAC14,
		2689 HAS3,
		2690 TANGO6,
		2691 COG4,
		2692 SMPD3,
		2693 SLC7A6OS,
		2694 SLC7A6,
		2695 PLA2G15,
		2696 ESRP2,
		2697 FA2H,
		2698 WDR59,
		2699 MON1B,
		2700 CMC2,
		2701 AXIN1,
		2702 HCFC1R1,
		2703 NPRL3,
		2704 MLYCD,
		2705 MPG,
		2706 NECAB2,
		2707 HSDL1,
		2708 TAF1C,
		2709 NAGPA,
		2710 WFDC1,
		2711 SEC14L5,
		2712 COTL1,
		2713 USP10,
		2714 CRISPLD2,
		2715 TSC2,
		2716 ZNF500,
		2717 NME4,
		2718 ABCC1,
		2719 NOMO3,
		2720 LMF1,
		2721 FOXF1,
		2722 NARFL,
		2723 MTHFSD,
		2724 CLCN7,
		2725 HAGHL,
		2726 FAM173A,
		2727 SLC7A5,
		2728 METRN,
		2729 FBXO31,
		2730 STUB1,
		2731 RHBDL1,
		2732 NUBP1,
		2733 UBE2I,
		2734 ZP2,
		2735 MEFV,
		2736 CRYM,
		2737 EEF2K,
		2738 CAPN15,
		2739 PIEZO1,
		2740 GSPT1,
		2741 ZNF174,
		2742 CLUAP1,
		2743 UBFD1,
		2744 PRSS33,
		2745 EARS2,
		2746 ELOB,
		2747 GGA2,
		2748 AQP8,
		2749 CPPED1,
		2750 USP31,
		2751 HMOX2,
		2752 DNAJA3,
		2753 CORO7 /  PAM16,
		2754 BFAR,
		2755 SALL1,
		2756 TOX3,
		2757 RRN3P2,
		2758 RBL2,
		2759 QPRT,
		2760 XYLT1,
		2761 PYCARD,
		2762 RPGRIP1L,
		2763 MAZ,
		2764 STX4,
		2765 CDIPT,
		2766 BCKDK,
		2767 KAT8,
		2768 NOMO1,
		2769 IL21R,
		2770 SYT17,
		2771 TMC5,
		2772 CCP110,
		2773 SLC6A2,
		2774 RNF40,
		2775 KNOP1,
		2776 AQP9,
		2777 AAGAB,
		2778 IQCH,
		2779 LACTB,
		2780 CORO2B,
		2781 CSK,
		2782 HERC1,
		2783 TRIP4,
		2784 MTFMT,
		2785 RASL12,
		2786 ACSBG1,
		2787 IGDCC4,
		2788 RAB11A,
		2789 CTSH,
		2790 TTC23,
		2791 CD276,
		2792 FAH,
		2793 CEMIP,
		2794 RPAP1,
		2795 HOMER2,
		2796 EHD4,
		2797 TMEM87A,
		2798 ZNF106,
		2799 CEP152,
		2800 ATP8B4,
		2801 OCA2,
		2802 DTWD1,
		2803 TGM5,
		2804 FAM189A1,
		2805 GABPB1,
		2806 TJP1,
		2807 BMF,
		2808 DMXL2,
		2809 SCG3,
		2810 DNAJC17,
		2811 EIF3J,
		2812 SPG11,
		2813 RHOV,
		2814 VPS18,
		2815 OIP5,
		2816 SLC30A4,
		2817 BLOC1S6,
		2818 MYEF2,
		2819 SGK3,
		2820 PDGFRL,
		2821 CSPP1,
		2822 ZDHHC2,
		2823 BRF2,
		2824 TRIM35,
		2825 ZFAND1,
		2826 RP1,
		2827 CA2,
		2828 FZD3,
		2829 INTS9,
		2830 RIPK2,
		2831 EYA1,
		2832 NBN,
		2833 TRPA1,
		2834 CPQ,
		2835 DECR1,
		2836 CALB1,
		2837 IMPAD1,
		2838 SFRP1,
		2839 LAPTM4B,
		2840 UBE2W,
		2841 POP1,
		2842 NIPAL2,
		2843 IKBKB,
		2844 PLAT,
		2845 JPH1,
		2846 DKK4,
		2847 STK3,
		2848 GDAP1,
		2849 RAB2A,
		2850 EIF3E,
		2851 EMC2,
		2852 ESRP1,
		2853 WISP1,
		2854 NDRG1,
		2855 ZC2HC1A,
		2856 IL7,
		2857 STMN2,
		2858 ARMC1,
		2859 TRPS1,
		2860 SPAG1,
		2861 CHRAC1,
		2862 NCALD,
		2863 SNX16,
		2864 UBR5,
		2865 GSDMD,
		2866 TSTA3,
		2867 PYCR3,
		2868 EEF1D,
		2869 ANXA13,
		2870 SQLE,
		2871 SH2D4A,
		2872 INTS10,
		2873 ERI1,
		2874 SLC39A14,
		2875 MTMR9,
		2876 LEPROTL1,
		2877 DCTN6,
		2878 R3HCC1,
		2879 GSR,
		2880 TNFRSF10A,
		2881 UBXN8,
		2882 PPP2CB,
		2883 ERICH1,
		2884 NEFM,
		2885 TUSC3,
		2886 ARHGEF10,
		2887 KLHDC4,
		2888 MCM4,
		2889 ADAM2,
		2890 KCTD9,
		2891 FGL1,
		2892 ASAH1,
		2893 BNIP3L,
		2894 MAN2B1,
		2895 KCNN4,
		2896 TULP2,
		2897 NUCB1,
		2898 DHDH,
		2899 GYS1,
		2900 MAP4K1,
		2901 CGB2,
		2902 ECH1,
		2903 HNRNPL,
		2904 NFKBIB,
		2905 LHB,
		2906 TUBB4A,
		2907 SARS2,
		2908 KCNA7,
		2909 SNRNP70,
		2910 CLPTM1,
		2911 RELB,
		2912 CLASRP,
		2913 LIN7B,
		2914 PPP1R37,
		2915 FCGRT,
		2916 PIH1D1,
		2917 CKM,
		2918 ARHGEF18,
		2919 PPP1R13L,
		2920 PEX11G,
		2921 ERCC2,
		2922 DOT1L,
		2923 PLEKHJ1,
		2924 SLC17A7,
		2925 RNASEH2A,
		2926 KLC3,
		2927 CD37,
		2928 SF3A2,
		2929 AMH,
		2930 DKKL1,
		2931 LYL1,
		2932 OAZ1,
		2933 TRMT1,
		2934 STX10,
		2935 RETN,
		2936 FCER2,
		2937 DMPK,
		2938 CLEC4M,
		2939 RSPH6A,
		2940 TBC1D17,
		2941 IL4I1,
		2942 TLE6,
		2943 CCDC130,
		2944 PTOV1,
		2945 AES,
		2946 NOVA2,
		2947 SGTA,
		2948 KIR3DX1,
		2949 LILRB1,
		2950 MED25,
		2951 LILRA1,
		2952 SNAPC2,
		2953 TIMM44,
		2954 CCDC61,
		2955 IL27RA,
		2956 ASF1B,
		2957 TNNT1,
		2958 VRK3,
		2959 FAM32A,
		2960 PPP6R1,
		2961 MED26,
		2962 OLFM2,
		2963 RASAL3,
		2964 AKAP8,
		2965 EPHX3,
		2966 ILVBL,
		2967 ZNF419,
		2968 SYDE1,
		2969 CASP14,
		2970 SLC1A6,
		2971 AURKC,
		2972 POP4,
		2973 CCNE1,
		2974 URI1,
		2975 PDCD5,
		2976 ANKRD27,
		2977 RPS16,
		2978 TIMM50,
		2979 LGALS13,
		2980 FBL,
		2981 DYRK1B,
		2982 CLC,
		2983 CNTD2,
		2984 GPI,
		2985 AKT2,
		2986 PLD3,
		2987 PRX,
		2988 PIAS4,
		2989 NUMBL,
		2990 EBI3,
		2991 CCDC94,
		2992 SHD,
		2993 TBCB,
		2994 FSD1,
		2995 POLR2I,
		2996 OVOL3,
		2997 CLIP3,
		2998 ZFR2,
		2999 SLC1A5,
		3000 PRKD2,
		3001 TJP3,
		3002 APLP1,
		3003 CACTIN,
		3004 CCDC9,
		3005 HNRNPUL1,
		3006 FZR1,
		3007 BBC3,
		3008 TGFB1,
		3009 DENND3,
		3010 ATP5SL,
		3011 CEACAM4,
		3012 PLIN3,
		3013 MYH14,
		3014 MRPL4,
		3015 SIGLEC8,
		3016 CD79A,
		3017 LIM2,
		3018 ICAM4,
		3019 RPS19,
		3020 NOP53,
		3021 NKG7,
		3022 ICAM5,
		3023 ETFB,
		3024 CD33,
		3025 CEACAM5,
		3026 CRX,
		3027 BABAM1,
		3028 TYK2,
		3029 SULT2A1,
		3030 CDC37,
		3031 NAPA,
		3032 RABAC1,
		3033 ATP1A3,
		3034 MEIS3,
		3035 PTPRS,
		3036 CNFN,
		3037 ZNRF4,
		3038 MEGF8,
		3039 KDELR1,
		3040 CYTH2,
		3041 GRWD1,
		3042 GRIN2D,
		3043 SYNGR4,
		3044 CLEC11A,
		3045 CCDC114,
		3046 CARD8,
		3047 LIG1,
		3048 SIGLEC6,
		3049 ZNF175,
		3050 PLA2G4C,
		3051 SIGLEC5,
		3052 HAS1,
		3053 RAB3D,
		3054 DBP,
		3055 TMEM205,
		3056 CAPS,
		3057 PLPPR2,
		3058 FAM83E,
		3059 RASIP1,
		3060 THEG,
		3061 FGF21,
		3062 BCAT2,
		3063 MIER2,
		3064 PLEKHA4,
		3065 PPP2R1A,
		3066 TNPO2,
		3067 WDR83OS,
		3068 CACNG7,
		3069 GCDH,
		3070 LILRB5,
		3071 KLF1,
		3072 DNASE2,
		3073 MAST1,
		3074 LENG1,
		3075 PRPF31,
		3076 TFPT,
		3077 JAK3,
		3078 RPL18A,
		3079 KCNN1,
		3080 ARRDC2,
		3081 PIK3R2,
		3082 RAB3A,
		3083 PDE4C,
		3084 ISYNA1,
		3085 ELL,
		3086 CRTC1,
		3087 COMP,
		3088 UPK1A,
		3089 COPE,
		3090 DDX49,
		3091 ETV2,
		3092 ATP4A,
		3093 ARMC6,
		3094 TMEM147,
		3095 GAPDHS,
		3096 MAG,
		3097 TMEM59L,
		3098 HAMP,
		3099 USF2,
		3100 LSR,
		3101 KXD1,
		3102 FKBP8,
		3103 SUGP1,
		3104 HPN,
		3105 ZNF14,
		3106 SCN1B,
		3107 PBX4,
		3108 ERF,
		3109 GSK3A,
		3110 ATP13A1,
		3111 ZNF574,
		3112 GRIK5,
		3113 SIPA1L3,
		3114 ZNF85,
		3115 ETHE1,
		3116 CADM4,
		3117 SMG9,
		3118 AVL9,
		3119 RUNDC3B,
		3120 CFAP69,
		3121 GTPBP10,
		3122 RASA4,
		3123 CDK6,
		3124 PMPCB,
		3125 DNAJC2,
		3126 TFPI2,
		3127 BET1,
		3128 NAMPT,
		3129 TWISTNB,
		3130 PIK3CG,
		3131 PON3,
		3132 PON2,
		3133 ITGB8,
		3134 HBP1,
		3135 DUS4L,
		3136 SP4,
		3137 WDR91,
		3138 DNAH11,
		3139 CBLL1,
		3140 DLX5,
		3141 MTPN,
		3142 STEAP1B,
		3143 PTN,
		3144 MPP6,
		3145 DFNA5,
		3146 ATP6V0A4,
		3147 ZC3HAV1,
		3148 TTC26,
		3149 OGDH,
		3150 NPVF,
		3151 ADAP1,
		3152 TFEC,
		3153 H2AFV,
		3154 CAV2,
		3155 CAV1,
		3156 MET,
		3157 RNF32,
		3158 LMBR1,
		3159 NHP2P1,
		3160 WNT2,
		3161 HOXA1,
		3162 DNAJB6,
		3163 HOXA2,
		3164 HOXA3,
		3165 LFNG,
		3166 HOXA5,
		3167 HOXA6,
		3168 BRAT1,
		3169 IQCE,
		3170 ANKRD7,
		3171 VIPR2,
		3172 TSPAN12,
		3173 SSBP1,
		3174 HOXA13,
		3175 CPED1,
		3176 EVX1,
		3177 HIBADH,
		3178 TAX1BP1,
		3179 CPVL,
		3180 CHN2,
		3181 GRB10,
		3182 ABHD11,
		3183 COBL,
		3184 FKBP14,
		3185 PLEKHA8,
		3186 STX1A,
		3187 NOD1,
		3188 GARS,
		3189 EPHB6,
		3190 MINDY4,
		3191 GHRHR,
		3192 NSUN5P2,
		3193 CASP2,
		3194 CHCHD2,
		3195 CCL24,
		3196 HSPB1,
		3197 NPTX2,
		3198 PDAP1,
		3199 BUD31,
		3200 PTCD1,
		3201 CYP3A5,
		3202 ZKSCAN1,
		3203 EIF3B,
		3204 SNX8,
		3205 NUDT1,
		3206 PTPRZ1,
		3207 TAF6,
		3208 WASL,
		3209 HYAL4,
		3210 SPAM1,
		3211 AIMP2,
		3212 TFR2,
		3213 FSCN3,
		3214 MOSPD3,
		3215 PAX4,
		3216 PCOLCE,
		3217 FBXO24,
		3218 PPP1R17,
		3219 RBM28,
		3220 USP42,
		3221 IMPDH1,
		3222 AGFG2,
		3223 LSM5,
		3224 SERPINE1,
		3225 MOGAT3,
		3226 C1GALT1,
		3227 PLOD3,
		3228 RPA3,
		3229 ZNHIT1,
		3230 CLDN15,
		3231 GLCCI1,
		3232 MYL10,
		3233 PHF14,
		3234 NRF1,
		3235 TMEM106B,
		3236 EZH2,
		3237 CEP41,
		3238 ZNF862,
		3239 SFRP4,
		3240 MEST,
		3241 MEOX2,
		3242 ANKMY2,
		3243 ACTR3C,
		3244 POU6F2,
		3245 TSPAN13,
		3246 RARRES2,
		3247 AGR2,
		3248 AHR,
		3249 CHCHD3,
		3250 GIMAP2,
		3251 TMEM176B,
		3252 GLI3,
		3253 PSMA2,
		3254 MRPL32,
		3255 COA1,
		3256 BLVRA,
		3257 URGCP,
		3258 TMEM248,
		3259 STAG3L4,
		3260 RHEB,
		3261 PRKAG2,
		3262 AEBP1,
		3263 POLD2,
		3264 MYL7,
		3265 GCK,
		3266 BCL7B,
		3267 YKT6,
		3268 TBL2,
		3269 GALNTL5,
		3270 CLIP2,
		3271 EIF4H,
		3272 LIMK1,
		3273 SPATA6L,
		3274 SLC1A1,
		3275 LHX2,
		3276 FKTN,
		3277 FSD1L,
		3278 CNTNAP3,
		3279 SPIN1,
		3280 NMRK1,
		3281 TMEM245,
		3282 PRUNE2,
		3283 MEGF9,
		3284 TRIM14,
		3285 CORO2A,
		3286 TGFBR1,
		3287 SEC61B,
		3288 C5,
		3289 OGN,
		3290 ASPN,
		3291 ECM2,
		3292 TLE4,
		3293 LHX6,
		3294 PTGR1,
		3295 SUSD1,
		3296 AMBP,
		3297 AKNA,
		3298 TNFSF8,
		3299 DNM1,
		3300 ENG,
		3301 AK1,
		3302 CDC37L1,
		3303 RLN2,
		3304 RLN1,
		3305 PLGRKT,
		3306 TBC1D13,
		3307 RIC1,
		3308 KDM4C,
		3309 DOCK8,
		3310 KANK1,
		3311 ELAVL2,
		3312 NCS1,
		3313 TESK1,
		3314 KCNT1,
		3315 CA9,
		3316 FUBP3,
		3317 TYRP1,
		3318 CREB3,
		3319 RGP1,
		3320 MPDZ,
		3321 LHX3,
		3322 DDX58,
		3323 EDF1,
		3324 PIP5K1B,
		3325 GLIS3,
		3326 BAG1,
		3327 RAPGEF1,
		3328 NPDC1,
		3329 APBA1,
		3330 SETX,
		3331 SH3GL2,
		3332 PTGDS,
		3333 ABCA2,
		3334 SHB,
		3335 UBE2R2,
		3336 ABHD17B,
		3337 EXOSC3,
		3338 ZFAND5,
		3339 DVL1,
		3340 PDLIM1,
		3341 CCNJ,
		3342 DNTT,
		3343 GATA3,
		3344 ATRNL1,
		3345 HPS1,
		3346 PHYH,
		3347 RASSF4,
		3348 DNMBP,
		3349 RAB11FIP2,
		3350 CXCL12,
		3351 ERLIN1,
		3352 EIF3A,
		3353 PKD2L1,
		3354 CUBN,
		3355 TRDMT1,
		3356 DDX50,
		3357 MAPK8,
		3358 SEC23IP,
		3359 ATE1,
		3360 NSMCE4A,
		3361 PLEKHA1,
		3362 PALD1,
		3363 UNC5B,
		3364 CDH23,
		3365 VSIR,
		3366 SPOCK2,
		3367 MICU1,
		3368 PPP3CB,
		3369 CCSER2,
		3370 BMPR1A,
		3371 MINPP1,
		3372 ACTA2,
		3373 LIPA,
		3374 TLX1,
		3375 TWNK,
		3376 LZTS2,
		3377 SFXN3,
		3378 KAZALD1,
		3379 FBXW4,
		3380 FGF8,
		3381 NPM3,
		3382 TNKS2,
		3383 PITX3,
		3384 GBF1,
		3385 ARHGAP21,
		3386 CPEB3,
		3387 FBXL15,
		3388 CUEDC2,
		3389 SUFU,
		3390 ANKRD26,
		3391 ACBD5,
		3392 LHPP,
		3393 LARP4B,
		3394 GTPBP4,
		3395 EDRF1,
		3396 BCCIP,
		3397 MTPAP,
		3398 NEURL1,
		3399 SH3PXD2A,
		3400 PITRM1,
		3401 STN1,
		3402 MAP3K8,
		3403 DKK1,
		3404 EBF3,
		3405 GLRX3,
		3406 SORCS1,
		3407 FAM208B,
		3408 XPNPEP1,
		3409 SMC3,
		3410 SHOC2,
		3411 TFAM,
		3412 CCDC6,
		3413 CUL2,
		3414 CCNY,
		3415 UBE2S,
		3416 RPL28,
		3417 ZMIZ1,
		3418 DNAJC12,
		3419 PPIF,
		3420 PBLD,
		3421 TSPAN14,
		3422 LGI1,
		3423 TBC1D12,
		3424 CYP2C18,
		3425 KRT23,
		3426 CRYBA1,
		3427 NUFIP2,
		3428 GIT1,
		3429 RPL19,
		3430 FBXL20,
		3431 RUNDC3A,
		3432 UBTF,
		3433 CSF3,
		3434 PSMD3,
		3435 CASC3,
		3436 RAPGEFL1,
		3437 RGS9,
		3438 RNF43,
		3439 WNT3,
		3440 ASPA,
		3441 RAD51C,
		3442 #4 /  Sep,
		3443 MTMR4,
		3444 TRIM37,
		3445 P2RX1,
		3446 DHX40,
		3447 KRT37,
		3448 TUBD1,
		3449 KPNB1,
		3450 GOSR2,
		3451 PNPO,
		3452 RPS6KB1,
		3453 TRIM16L,
		3454 CDK5RAP3,
		3455 CBX1,
		3456 RECQL5,
		3457 PIGL,
		3458 GALK1,
		3459 INTS2,
		3460 CAMTA2,
		3461 MED13,
		3462 HOXB6,
		3463 ENO3,
		3464 PFN1,
		3465 RNF167,
		3466 SLC25A11,
		3467 RASD1,
		3468 CHRNE,
		3469 RAI1,
		3470 NUP88,
		3471 C1QBP,
		3472 SLC6A4,
		3473 BLMH,
		3474 CPD,
		3475 GOSR1,
		3476 CCDC47,
		3477 MED31,
		3478 DRG2,
		3479 FTSJ3,
		3480 AKAP10,
		3481 ALDH3A1,
		3482 SMARCD2,
		3483 ICAM2,
		3484 SYNGR2,
		3485 B9D1,
		3486 UTP6,
		3487 DDX5,
		3488 CYTH1,
		3489 PSMD11,
		3490 LGALS3BP,
		3491 ASIC2,
		3492 CCL7,
		3493 CCL2,
		3494 CCL8,
		3495 CCL1,
		3496 PEX12,
		3497 KRT32,
		3498 DHX58,
		3499 KAT2A,
		3500 RAB5C,
		3501 NAGLU,
		3502 HSD17B1P1,
		3503 HSD17B1,
		3504 MLX,
		3505 CNTNAP1,
		3506 ABI3,
		3507 EZH1,
		3508 DLX4,
		3509 PPP1R9B,
		3510 COL1A1,
		3511 SGCA,
		3512 PTGES3L /  AARSD1,
		3513 MRPL27,
		3514 VAT1,
		3515 LRRC59,
		3516 RND2,
		3517 ALOX12,
		3518 HDAC5,
		3519 ABCC3,
		3520 LUC7L3,
		3521 PPY,
		3522 MPP2,
		3523 SMURF2,
		3524 DUSP3,
		3525 CACNG1,
		3526 EFTUD2,
		3527 HLF,
		3528 SLC16A6,
		3529 PRKAR1A,
		3530 EFNB3,
		3531 FAM20A,
		3532 YWHAE,
		3533 MMD,
		3534 RANGRF,
		3535 DPH1,
		3536 MAP2K6,
		3537 DHRS7B,
		3538 WSB1,
		3539 RCVRN,
		3540 MYH1,
		3541 SLC9A3R1,
		3542 MYH3,
		3543 NAT9,
		3544 TMEM104,
		3545 VTN,
		3546 TNFAIP1,
		3547 IFT20,
		3548 TMEM97,
		3549 CDR2L,
		3550 PMP22,
		3551 FOXN1,
		3552 UNC119,
		3553 ALDOC,
		3554 SUPT6H,
		3555 RAB34,
		3556 PHF12,
		3557 PHOX2B,
		3558 TMEM33,
		3559 GABRA4,
		3560 GNRHR,
		3561 SLAIN2,
		3562 OCIAD1,
		3563 UGT2B10,
		3564 CWH43,
		3565 DCUN1D4,
		3566 USP46,
		3567 SULT1E1,
		3568 ODAM,
		3569 CHIC2,
		3570 NMU,
		3571 KIAA1211,
		3572 LAMTOR3,
		3573 PF4V1,
		3574 NFKB1,
		3575 AREG,
		3576 MANBA,
		3577 UBE2D3,
		3578 MAPK10,
		3579 ELF2,
		3580 NDUFC1,
		3581 UCP1,
		3582 TBC1D9,
		3583 ZNF330,
		3584 INPP4B,
		3585 GAB1,
		3586 KLHL2,
		3587 CPE,
		3588 RPL34,
		3589 WFS1,
		3590 ANXA10,
		3591 GRPEL1,
		3592 GAR1,
		3593 FRG1,
		3594 CLCN3,
		3595 AADAT,
		3596 GALNT7,
		3597 DHX15,
		3598 SOD3,
		3599 SEPSECS,
		3600 CPZ,
		3601 TRIM2,
		3602 SLC2A9,
		3603 FBXW7,
		3604 NEIL3,
		3605 TBC1D19,
		3606 CLNK,
		3607 NSD2,
		3608 SH3D19,
		3609 STIM2,
		3610 NKX3 /  2,
		3611 MFSD10,
		3612 GLRB,
		3613 BST1,
		3614 RAPGEF2,
		3615 HGFAC,
		3616 SNX25,
		3617 LRP2BP,
		3618 UFSP2,
		3619 KLF3,
		3620 KLHL5,
		3621 FAM149A,
		3622 NCAPG,
		3623 UGDH,
		3624 PPARGC1A,
		3625 DDX25,
		3626 CRYAB,
		3627 DBX1,
		3628 HTATIP2,
		3629 CTSC,
		3630 CCDC34,
		3631 ZBTB16,
		3632 ELP4,
		3633 ZPR1,
		3634 MTCH2,
		3635 FNBP4,
		3636 TECTA,
		3637 SC5D,
		3638 CRTAM,
		3639 B3GAT1,
		3640 HSPA8,
		3641 P2RX3,
		3642 VWA5A,
		3643 DNAJC4,
		3644 SIAE,
		3645 SNX15,
		3646 LPXN,
		3647 DTX4,
		3648 ATG2A,
		3649 EHD1,
		3650 OSBP,
		3651 UNC93B1,
		3652 PUS3,
		3653 DCPS,
		3654 KMT5B,
		3655 FOXRED1,
		3656 PPP6R3,
		3657 NRXN2,
		3658 MS4A6A,
		3659 MS4A4A,
		3660 ST3GAL4,
		3661 CPT1A,
		3662 CCND1,
		3663 CCDC86,
		3664 PRPF19,
		3665 TMEM109,
		3666 CCKBR,
		3667 HPX,
		3668 TRIM3,
		3669 CHORDC1,
		3670 FOLR1,
		3671 ANAPC15,
		3672 FOLR3,
		3673 PANX1,
		3674 ARHGEF17,
		3675 APOA5,
		3676 APOA4,
		3677 APOC3,
		3678 CEP164,
		3679 RNF141,
		3680 CEP126,
		3681 EIF4G2,
		3682 IL10RA,
		3683 GALNT18,
		3684 BIRC2,
		3685 UBE4A,
		3686 DDX6,
		3687 UPK2,
		3688 CBL,
		3689 NECTIN1,
		3690 HIPK3,
		3691 KIAA1549L,
		3692 FBXO3,
		3693 PDHX,
		3694 SLC1A2,
		3695 COMMD9,
		3696 SLC15A3,
		3697 CD5,
		3698 ACCS,
		3699 SCGB2A2,
		3700 MDK,
		3701 AMBRA1,
		3702 MADD,
		3703 PTPMT1,
		3704 NAA40,
		3705 CARS,
		3706 SLC22A18,
		3707 CD81,
		3708 SLC35F2,
		3709 ELMOD1,
		3710 CALCA,
		3711 SOX6,
		3712 PITPNM1,
		3713 RPS13,
		3714 AIP,
		3715 NUP98,
		3716 NDUFS8,
		3717 TCIRG1,
		3718 CHKA,
		3719 EXPH5,
		3720 HPS5,
		3721 GTF2H1,
		3722 POU2AF1,
		3723 PTPN5,
		3724 VWF,
		3725 PSMD9,
		3726 P3H3,
		3727 PPFIBP1,
		3728 PRPF40B,
		3729 CD69,
		3730 PRDM4,
		3731 CLEC2B,
		3732 COQ5,
		3733 SELPLG,
		3734 CORO1C,
		3735 ASIC1,
		3736 DAO,
		3737 CAPRIN2,
		3738 TSPAN11,
		3739 KCTD10,
		3740 SLC11A2,
		3741 MLEC,
		3742 MVK,
		3743 CSRNP2,
		3744 CAMKK2,
		3745 BIN2,
		3746 IL23A,
		3747 ATP5B,
		3748 PTGES3,
		3749 SYT10,
		3750 BCL7A,
		3751 RSRC2,
		3752 CYP27B1,
		3753 MYF6,
		3754 MYF5,
		3755 LIN7A,
		3756 KRT18,
		3757 ACSS3,
		3758 TNS2,
		3759 GLI1,
		3760 PPM1H,
		3761 METAP2,
		3762 LTA4H,
		3763 ELK3,
		3764 SLC6A12,
		3765 WNT5B,
		3766 MAGOHB,
		3767 TRPV4,
		3768 ITFG2,
		3769 FOXM1,
		3770 PRR4,
		3771 PRMT8,
		3772 PARP11,
		3773 ARPC3,
		3774 GPN3,
		3775 VPS29,
		3776 FGF6,
		3777 MYL2,
		3778 RAD51AP1,
		3779 CUX2,
		3780 SH2B3,
		3781 AKAP3,
		3782 MANSC1,
		3783 KCNA1,
		3784 DUSP16,
		3785 CREBL2,
		3786 ACAD10,
		3787 ALDH2,
		3788 CDKN1B,
		3789 GPRC5D,
		3790 NAA25,
		3791 GSG1,
		3792 SCNN1A,
		3793 LTBR,
		3794 OGFOD2,
		3795 CDK2AP1,
		3796 OAS3,
		3797 OAS2,
		3798 ART4,
		3799 MGP,
		3800 RASAL1,
		3801 ARHGDIB,
		3802 GTF2H3,
		3803 EIF2B1,
		3804 DDX55,
		3805 SLC38A1,
		3806 RERGL,
		3807 ENDOU,
		3808 VDR,
		3809 FZD10,
		3810 RFC5,
		3811 STX2,
		3812 ADGRD1,
		3813 COPZ1,
		3814 TBC1D30,
		3815 CAND1,
		3816 IL26,
		3817 IFNG,
		3818 RAB5B,
		3819 MDM1,
		3820 NUP107,
		3821 CNOT2,
		3822 TIMELESS,
		3823 CPSF6,
		3824 KRR1,
		3825 MRPL51,
		3826 GAPDH,
		3827 NOP2,
		3828 CHD4,
		3829 ACRBP,
		3830 UHRF1BP1L,
		3831 COPS7A,
		3832 ING4,
		3833 GNB3,
		3834 CDCA3,
		3835 CHPT1,
		3836 USP5,
		3837 TPI1,
		3838 GNPTAB,
		3839 SPSB2,
		3840 ENO2,
		3841 ATN1,
		3842 PTPN6,
		3843 LPCAT3,
		3844 NT5DC3,
		3845 SLCO1B3,
		3846 APOBEC1,
		3847 NANOG,
		3848 SUDS3,
		3849 GOLT1B,
		3850 GYS2,
		3851 LDHB,
		3852 PRKAB1,
		3853 CMAS,
		3854 HCFC2,
		3855 ST8SIA1,
		3856 CLEC4A,
		3857 C2CD5,
		3858 AICDA,
		3859 RAB35,
		3860 PHC1,
		3861 COX6A1,
		3862 RFX4,
		3863 RIC8B,
		3864 SRSF9,
		3865 FGFR1OP2,
		3866 KLRB1,
		3867 COL12A1,
		3868 BTN3A3,
		3869 TDP2,
		3870 FRK,
		3871 DSE,
		3872 RWDD1,
		3873 RSPH4A,
		3874 MAK,
		3875 TMEM14C,
		3876 PAK1IP1,
		3877 GCNT2,
		3878 SMIM8,
		3879 NEDD9,
		3880 CEP85L,
		3881 ADTRP,
		3882 ASF1A,
		3883 MCM9,
		3884 FAM184A,
		3885 RNGTT,
		3886 MAN1A1,
		3887 GABRR2,
		3888 SERINC1,
		3889 HDDC2,
		3890 TPD52L1,
		3891 HINT3,
		3892 NCOA7,
		3893 RIPOR2,
		3894 SASH1,
		3895 UST,
		3896 ULBP1,
		3897 FBXO5,
		3898 MTRF1L,
		3899 PPARD,
		3900 OPRM1,
		3901 FANCE,
		3902 TULP1,
		3903 SLC26A8,
		3904 MAPK14,
		3905 RHAG,
		3906 KCTD20,
		3907 STK38,
		3908 SRSF3,
		3909 SOD2,
		3910 MRPL18,
		3911 IL17A,
		3912 IL17F,
		3913 MCM3,
		3914 RNF8,
		3915 PHACTR1,
		3916 MDGA1,
		3917 ICK,
		3918 FBXO9,
		3919 CD83,
		3920 MDN1,
		3921 GLP1R,
		3922 SAYSD1,
		3923 BMP5,
		3924 BACH2,
		3925 RBM24,
		3926 CAP2,
		3927 TREML2,
		3928 ZNF451,
		3929 BAG2,
		3930 RAB23,
		3931 TSPO2,
		3932 FHL5,
		3933 GPR63,
		3934 KHDRBS2,
		3935 FBXL4,
		3936 CCNC,
		3937 PRDM13,
		3938 E2F3,
		3939 PTP4A1,
		3940 SIM1,
		3941 ASCC3,
		3942 BVES,
		3943 COL9A1,
		3944 MED23,
		3945 WASF1,
		3946 GPLD1,
		3947 ALDH5A1,
		3948 CRYBG1,
		3949 VNN1,
		3950 VNN2,
		3951 ACOT13,
		3952 SMAP1,
		3953 RPS12,
		3954 B3GAT2,
		3955 GMNN,
		3956 EYA4,
		3957 SOBP,
		3958 NR2E1,
		3959 SNX3,
		3960 SLC17A2,
		3961 HBS1L,
		3962 TRIM38,
		3963 PEX7,
		3964 ZBTB24,
		3965 FIG4,
		3966 PERP,
		3967 ARFGEF3,
		3968 SLC16A10,
		3969 HECA,
		3970 ADGRG6,
		3971 PHACTR2,
		3972 EPM2A,
		3973 CCR6,
		3974 UNC93A,
		3975 SLC22A2,
		3976 PHF1,
		3977 CUTA,
		3978 PACRG,
		3979 QKI,
		3980 PDE10A,
		3981 MDFI,
		3982 TFEB,
		3983 SMOC2,
		3984 CCND3,
		3985 BYSL,
		3986 FAM120B,
		3987 TBP,
		3988 GUCA1B,
		3989 PRPH2,
		3990 BICRAL,
		3991 PPP2R5D,
		3992 MRPL2,
		3993 PTK7,
		3994 SRF,
		3995 CUL9,
		3996 DNPH1,
		3997 DUSP22,
		3998 EXOC2,
		3999 COX7A2,
		4000 TMEM30A,
		4001 GMDS,
		4002 SENP6,
		4003 IMPG1,
		4004 VEGFA,
		4005 PRPF4B,
		4006 TTK,
		4007 SLC29A1,
		4008 WISP3,
		4009 BTN2A1,
		4010 LAMA4,
		4011 FAM46A,
		4012 CLIC5,
		4013 FBRSL1,
		4014 ENPP5,
		4015 LY86,
		4016 PRSS16,
		4017 MEP1A,
		4018 TBX18,
		4019 ERBIN,
		4020 PCDHB2,
		4021 HARS2,
		4022 NUDT12,
		4023 CEP72,
		4024 MAN2A1,
		4025 SEMA5A,
		4026 C7,
		4027 PAPD7,
		4028 GHR,
		4029 HMGCS1,
		4030 DAP,
		4031 NME5,
		4032 BRD8,
		4033 KIF20A,
		4034 NNT,
		4035 MRPS30,
		4036 HSPA9,
		4037 MRPS27,
		4038 PFDN1,
		4039 HBEGF,
		4040 SLC4A9,
		4041 LOX,
		4042 GZMK,
		4043 CDH9,
		4044 APBB3,
		4045 TMCO6,
		4046 SPARC,
		4047 IK,
		4048 HMGCR,
		4049 COL4A3BP,
		4050 FAF2,
		4051 HAND1,
		4052 PCDHB3,
		4053 PCDHB5,
		4054 PCDHB6,
		4055 PCDHB7,
		4056 PDE8B,
		4057 CLK4,
		4058 PCDHB15,
		4059 HAVCR1,
		4060 GRM6,
		4061 ITK,
		4062 RNF130,
		4063 THG1L,
		4064 ARSB,
		4065 CLINT1,
		4066 THBS4,
		4067 CNOT6,
		4068 IL12B,
		4069 BTNL8,
		4070 TTC1,
		4071 MSH3,
		4072 RASGRF2,
		4073 GABRG2,
		4074 CCNG1,
		4075 POLR3G,
		4076 DROSHA,
		4077 CDH6,
		4078 LMNB1,
		4079 ARRDC3,
		4080 GOLPH3,
		4081 SUB1,
		4082 NPR3,
		4083 FAM172A,
		4084 SLC27A6,
		4085 TARS,
		4086 IRX4,
		4087 LNPEP,
		4088 PDE4D,
		4089 RAD1,
		4090 BRIX1,
		4091 AGXT2,
		4092 PRLR,
		4093 SLC12A7,
		4094 IL4,
		4095 RAD50,
		4096 IL5,
		4097 ST8SIA4,
		4098 GNPDA1,
		4099 PCDH12,
		4100 SKP1,
		4101 NUP155,
		4102 PPP2CA,
		4103 FGF1,
		4104 NR3C1,
		4105 PPWD1,
		4106 LIFR,
		4107 TRIM23,
		4108 TRAPPC13,
		4109 C9,
		4110 SEC24A,
		4111 TXNDC15,
		4112 TTC33,
		4113 RARS,
		4114 WWC1,
		4115 H2AFY,
		4116 TCERG1,
		4117 DPYSL3,
		4118 SMAD5,
		4119 CSNK1A1,
		4120 HMGXB3,
		4121 ERGIC1,
		4122 PDGFRB,
		4123 CDX1,
		4124 ATP6V0E1,
		4125 BNIP1,
		4126 STC2,
		4127 CPEB4,
		4128 HRH2,
		4129 DBN1,
		4130 ZNF346,
		4131 UNC5A,
		4132 EHHADH,
		4133 CNTN3,
		4134 SMC4,
		4135 SELENOK,
		4136 ACTR8,
		4137 TBCCD1,
		4138 TIMMDC1,
		4139 CRBN,
		4140 KNG1,
		4141 HRG,
		4142 BCL6,
		4143 HGD,
		4144 CLDN16,
		4145 ARL6,
		4146 NPHP3,
		4147 CD86,
		4148 AMOTL2,
		4149 NIT2,
		4150 FAM162A,
		4151 OGG1,
		4152 KPNA1,
		4153 PCCB,
		4154 UBE3A,
		4155 ARMC8,
		4156 CEP70,
		4157 RBP2,
		4158 RBP1,
		4159 SLC25A36,
		4160 GRK7,
		4161 RNF7,
		4162 TFDP2,
		4163 XRN1,
		4164 KAT2B,
		4165 BCHE,
		4166 SERPINI2,
		4167 PDCD10,
		4168 LRRC31,
		4169 WNT5A,
		4170 PFKFB4,
		4171 COL7A1,
		4172 FGF12,
		4173 PRKAR2A,
		4174 HES1,
		4175 USP4,
		4176 ACAP2,
		4177 ECT2,
		4178 GNAT1,
		4179 GNAI2,
		4180 TFG,
		4181 USP9Y,
		4182 HYAL1,
		4183 TUSC2,
		4184 NPRL2,
		4185 RPL24,
		4186 CYB561D2,
		4187 FXR1,
		4188 CBLB,
		4189 BBX,
		4190 IFT57,
		4191 GNB4,
		4192 HHLA2,
		4193 IQCG,
		4194 GBE1,
		4195 MORC1,
		4196 UMPS,
		4197 NCBP2,
		4198 SNX4,
		4199 FRMD4B,
		4200 SLC41A3,
		4201 ROPN1B,
		4202 PLXNA1,
		4203 ATP6V1A,
		4204 ABTB1,
		4205 PODXL2,
		4206 UPK1B,
		4207 CSPG5,
		4208 KLHL18,
		4209 SCAP,
		4210 EFCC1,
		4211 KIAA1257,
		4212 NEK11,
		4213 MRPL3,
		4214 PLSCR4,
		4215 HEMK1,
		4216 CISH,
		4217 MAPKAPK3,
		4218 ACVR2B,
		4219 WDR48,
		4220 COMMD2,
		4221 GORASP1,
		4222 PEX5L,
		4223 RRP9,
		4224 ABCC5,
		4225 AADAC,
		4226 ABHD14B,
		4227 EIF1B,
		4228 ABHD14A /  ACY1,
		4229 ARHGEF26,
		4230 KLHL24,
		4231 PLCH1,
		4232 VIPR1,
		4233 DNAH1,
		4234 SSR3,
		4235 ZBTB47,
		4236 TNNC1,
		4237 NKTR,
		4238 CLCN2,
		4239 FOXP1,
		4240 EIF4G1,
		4241 SPCS1,
		4242 NEK4,
		4243 SLC4A3,
		4244 INO80D,
		4245 EEF1B2,
		4246 ADAM23,
		4247 DGUOK,
		4248 MOB1A,
		4249 KANSL3,
		4250 LMAN2L,
		4251 RTKN,
		4252 TTL,
		4253 IL1A,
		4254 CCL20,
		4255 PIKFYVE,
		4256 KCNIP3,
		4257 FAHD2A,
		4258 NCL,
		4259 ACTR1B,
		4260 SLC35F5,
		4261 ZAP70,
		4262 ACTR3,
		4263 STEAP3,
		4264 EPB41L5,
		4265 TFCP2L1,
		4266 SF3B6,
		4267 TP53I3,
		4268 DNAJC27,
		4269 POMC,
		4270 STAM2,
		4271 OTOF,
		4272 GPD2,
		4273 CENPA,
		4274 CYTIP,
		4275 ACVR1,
		4276 TANC1,
		4277 SLC30A3,
		4278 MPV17,
		4279 GTF3C2,
		4280 EIF2B4,
		4281 NRBP1,
		4282 ITGB6,
		4283 FNDC4,
		4284 ITGA4,
		4285 PSMD14,
		4286 SNX17,
		4287 ASB3,
		4288 PPM1G,
		4289 PDE1A,
		4290 REEP6,
		4291 PCSK4,
		4292 GCG,
		4293 APC2,
		4294 IFIH1,
		4295 RPS15,
		4296 GCA,
		4297 INO80B,
		4298 MOGS,
		4299 TTC31,
		4300 NDUFS7,
		4301 PCGF1,
		4302 GRB14,
		4303 CLIP4,
		4304 TLX2,
		4305 SPTBN1,
		4306 AUP1,
		4307 RTN4,
		4308 HTRA2,
		4309 LOXL3,
		4310 DOK1,
		4311 GALNT3,
		4312 POLE4,
		4313 TACR1,
		4314 CCDC88A,
		4315 ACADL,
		4316 EVA1A,
		4317 MRPL19,
		4318 LANCL1,
		4319 WDR75,
		4320 EFEMP1,
		4321 REG1A,
		4322 FANCL,
		4323 FN1,
		4324 STAT1,
		4325 GLS,
		4326 PAPOLG,
		4327 DNAH6,
		4328 PECR,
		4329 UNC50,
		4330 IGFBP2,
		4331 ELMOD3,
		4332 IGFBP5,
		4333 USP34,
		4334 EFHD1,
		4335 KCNJ13,
		4336 CCT4,
		4337 GGCX,
		4338 NEU2,
		4339 EHBP1,
		4340 OTX1,
		4341 TXNDC9,
		4342 COQ10B,
		4343 GNLY,
		4344 SF3B1,
		4345 ST3GAL5,
		4346 CHST10,
		4347 PDCL3,
		4348 MOB4,
		4349 HSPE1,
		4350 KDM3A,
		4351 PLCD4,
		4352 CHMP3,
		4353 ZNF142,
		4354 IL1R2,
		4355 PRKAG3,
		4356 SMYD1,
		4357 IL1R1,
		4358 WNT6,
		4359 IL1RL2,
		4360 IL1RL1,
		4361 IL18R1,
		4362 IL18RAP,
		4363 SLC9A2,
		4364 FHL2,
		4365 MLPH,
		4366 CNPPD1,
		4367 UXS1,
		4368 ABCB6,
		4369 STK16,
		4370 SLC5A7,
		4371 HDLBP,
		4372 PPP1R7,
		4373 PASK,
		4374 STK25,
		4375 TPO,
		4376 PROC,
		4377 ID2,
		4378 TAF1B,
		4379 HPCAL1,
		4380 ODC1,
		4381 BIRC6,
		4382 NOL10,
		4383 PLEKHB2,
		4384 GORASP2,
		4385 STRN,
		4386 CEBPZ,
		4387 PRKD3,
		4388 DCAF17,
		4389 QPCT,
		4390 RAB3GAP1,
		4391 SLC25A12,
		4392 RMDN2,
		4393 DLX2,
		4394 LCT,
		4395 DARS,
		4396 SRSF7,
		4397 SDC1,
		4398 PLCL1,
		4399 SLC1A4,
		4400 SOS1,
		4401 KYNU,
		4402 WIPF1,
		4403 ORC2,
		4404 COX7A2L,
		4405 PNO1,
		4406 ORC4,
		4407 PLEK,
		4408 RND3,
		4409 ATF2,
		4410 THADA,
		4411 AAK1,
		4412 TRAK2,
		4413 TIA1,
		4414 PCYOX1,
		4415 KISS1R,
		4416 EPAS1,
		4417 ARID3A,
		4418 SUMO1,
		4419 CD207,
		4420 GRIN3B,
		4421 VAX2,
		4422 ATP6V1B1,
		4423 NFE2L2,
		4424 MSH6,
		4425 PLEKHA3,
		4426 SPR,
		4427 EPHA4,
		4428 PARD3B,
		4429 FARSB,
		4430 ALMS1,
		4431 BCL9,
		4432 PRRX1,
		4433 DHCR24,
		4434 DNAJC16,
		4435 MARK1,
		4436 TNR,
		4437 MORN1,
		4438 GPX7,
		4439 CACYBP,
		4440 SCP2,
		4441 TPSG1,
		4442 PAPPA2,
		4443 RALGPS2,
		4444 ANGPTL1,
		4445 CEP104,
		4446 FAM20B,
		4447 TCEANC2,
		4448 TMEM59,
		4449 LRRC42,
		4450 WRAP73,
		4451 NPHS2,
		4452 MRPL37,
		4453 ICMT,
		4454 RPL22,
		4455 CHD5,
		4456 QSOX1,
		4457 STXBP3,
		4458 PHF13,
		4459 ERRFI1,
		4460 PARK7,
		4461 KIAA1324,
		4462 OPRD1,
		4463 AMPD2,
		4464 SRSF4,
		4465 MECR,
		4466 KCNC4,
		4467 EDEM3,
		4468 WDR77,
		4469 ATP5F1,
		4470 RAP1A,
		4471 HDAC1,
		4472 CAPZA1,
		4473 S100PBP,
		4474 RNF19B,
		4475 SCAMP3,
		4476 TRIM62,
		4477 ASH1L,
		4478 DLGAP3,
		4479 SFPQ,
		4480 RHOU,
		4481 GON4L,
		4482 ARHGEF2,
		4483 LAMTOR2,
		4484 MEF2D,
		4485 DOCK7,
		4486 SRM,
		4487 DLEU2L,
		4488 FBXO2,
		4489 FBXO6,
		4490 SWT1,
		4491 MAD2L2,
		4492 DNAJC6,
		4493 LEPR,
		4494 IVNS1ABP,
		4495 KIAA2013,
		4496 MFN2,
		4497 PRG4,
		4498 MIIP,
		4499 SMG7,
		4500 NCF2,
		4501 SLC35D1,
		4502 PLA2G4A,
		4503 GADD45A,
		4504 PRAMEF12,
		4505 WLS,
		4506 PRDM2,
		4507 RGS2,
		4508 RPE65,
		4509 TROVE2,
		4510 AMPD1,
		4511 UCHL5,
		4512 BCAS2,
		4513 SRSF11,
		4514 CTH,
		4515 AGMAT,
		4516 OLFML3,
		4517 TNNI3K,
		4518 CFHR3,
		4519 PLEKHM2,
		4520 CRYZ,
		4521 PHTF1,
		4522 ZBTB17,
		4523 CD58,
		4524 TFAP2E,
		4525 CD2,
		4526 TTF2,
		4527 NR5A2,
		4528 KIF21B,
		4529 TMEM9,
		4530 ADPRHL2,
		4531 MAP7D1,
		4532 WARS2,
		4533 HAO2,
		4534 OSCP1,
		4535 MRPS15,
		4536 EXOC8,
		4537 GNPAT,
		4538 TSNAX,
		4539 RRAGC,
		4540 TBCE,
		4541 NID1,
		4542 LGALS8,
		4543 NT5C1A,
		4544 HPCAL4,
		4545 MTR,
		4546 BMP8B,
		4547 MYCL,
		4548 SIPA1L2,
		4549 ZP4,
		4550 RLF,
		4551 KMO,
		4552 ZNF684,
		4553 KCNQ4,
		4554 RIMS3,
		4555 AKT3,
		4556 ETV3,
		4557 ACADM,
		4558 ST6GALNAC5,
		4559 SLAMF1,
		4560 CD48,
		4561 ADGRL2,
		4562 PADI2,
		4563 SDHB,
		4564 MFAP2,
		4565 RPF1,
		4566 KDM5B,
		4567 UAP1,
		4568 ACTL8,
		4569 CTBS,
		4570 RGS4,
		4571 KLHL12,
		4572 IGSF21,
		4573 SSX2IP,
		4574 ZNHIT6,
		4575 PLA2G2D,
		4576 RBBP5,
		4577 GBP3,
		4578 GBP1,
		4579 PINK1 /  AS,
		4580 KIF17,
		4581 GPR89A,
		4582 CDK18,
		4583 RAB29,
		4584 CD160,
		4585 ECE1,
		4586 HMGCL,
		4587 GALE,
		4588 ID3,
		4589 CR2,
		4590 CD46,
		4591 PRPF3,
		4592 APH1A,
		4593 P3H1,
		4594 SLC2A1,
		4595 EBNA1BP2,
		4596 CDC20,
		4597 MPL,
		4598 ARTN,
		4599 IPO13,
		4600 ATP6V0B,
		4601 B4GALT2,
		4602 ERI3,
		4603 PTCH2,
		4604 AKR1A1,
		4605 PRDX1,
		4606 PIK3R3,
		4607 TSPAN1,
		4608 BLZF1,
		4609 CCDC181,
		4610 SLC19A2,
		4611 FAAH,
		4612 NSUN4,
		4613 TMED5,
		4614 MROH9,
		4615 DR1,
		4616 FMO6P,
		4617 CNN3,
		4618 PRRC2C,
		4619 F3,
		4620 ABCD3,
		4621 VAMP4,
		4622 DPH5,
		4623 FASLG,
		4624 PTBP2,
		4625 TNFSF4,
		4626 PRDX6,
		4627 DARS2,
		4628 HSD11B1,
		4629 IRF6,
		4630 DIEXF,
		4631 PLPPR5,
		4632 PLPPR4,
		4633 SERPINC1,
		4634 RCAN3,
		4635 SYF2,
		4636 RSRP1,
		4637 SLC35A3,
		4638 RCOR3,
		4639 STMN1,
		4640 MTFR1L,
		4641 MAN1C1,
		4642 NEK2,
		4643 RPS6KA1,
		4644 DHDDS,
		4645 NENF,
		4646 NSL1,
		4647 PROX1,
		4648 ARID1A,
		4649 CENPF,
		4650 RPA2,
		4651 PPP1R8,
		4652 STX12,
		4653 #2 /  Mar,
		4654 SLC5A9,
		4655 OSBPL9,
		4656 TXNDC12,
		4657 ESYT2,
		4658 CD3EAP,
		4659 MESDC2,
		4660 RCN2,
		4661 CHRNB4,
		4662 MUC5B,
		4663 CTSD,
		4664 COLEC11,
		4665 STAG1,
		4666 A4GNT,
		4667 STK11,
		4668 KMT2A,
		4669 TREH,
		4670 IFT46,
		4671 MMP8,
		4672 APOA1,
		4673 ZNF541,
		4674 SLC8A2,
		4675 KPTN,
		4676 RPS25,
		4677 KIF14,
		4678 TNNT2,
		4679 DDX59,
		4680 CAMSAP2,
		4681 ATF6,
		4682 CRYGD,
		4683 MREG,
		4684 FASTKD2,
		4685 NRP2,
		4686 CREB1,
		4687 KLF7,
		4688 TTR,
		4689 B4GALT6,
		4690 CA14,
		4691 CASC1,
		4692 LRMP,
		4693 ATP10B,
		4694 SPCS2,
		4695 USP35,
		4696 ELOVL4,
		4697 FILIP1,
		4698 CASP8AP2,
		4699 HMGN3,
		4700 UBE3D,
		4701 CNR1,
		4702 SPACA1,
		4703 ANKRD13C,
		4704 SGIP1,
		4705 PHF3,
		4706 ZC2HC1B,
		4707 ADGB,
		4708 PLAGL1,
		4709 FBXO30,
		4710 TNFAIP3,
		4711 AKAP7,
		4712 RAB32,
		4713 MYB,
		4714 ALDH8A1,
		4715 SGK1,
		4716 RNF146,
		4717 ARG1,
		4718 CTGF,
		4719 TCF21,
		4720 PMFBP1,
		4721 FBXL5,
		4722 MED28,
		4723 SLC16A7,
		4724 TMEM5,
		4725 ZNF430,
		4726 VAMP8,
		4727 DCLRE1B,
		4728 MYL12B,
		4729 FOXO3,
		4730 ARMC2,
		4731 GHRH,
		4732 RPN2,
		4733 TGIF2,
		4734 CASQ2,
		4735 OLFM3,
		4736 PKD2,
		4737 ABCG2,
		4738 SPP1,
		4739 STBD1,
		4740 CCNI,
		4741 RARRES1,
		4742 MFSD1,
		4743 RAB3GAP2,
		4744 EEF2KMT,
		4745 PPL,
		4746 UBN1,
		4747 KLF12,
		4748 UCHL3,
		4749 PCDH17,
		4750 HS1BP3,
		4751 LDAH,
		4752 WDR35,
		4753 CCND2,
		4754 FGF23,
		4755 OTUD4P1,
		4756 ELL2,
		4757 DNAH7,
		4758 CYP20A1,
		4759 NDUFB3,
		4760 GTF3C3,
		4761 SATB2,
		4762 UBE2B,
		4763 TRPM6,
		4764 GDA,
		4765 KLF9,
		4766 TJP2,
		4767 ITGB1BP1,
		4768 CPSF3,
		4769 PIGZ,
		4770 SENP5,
		4771 CCDC92,
		4772 TRIM67,
		4773 HEATR1,
		4774 PTBP3,
		4775 RAD23B,
		4776 FKBP15,
		4777 CTNNAL1,
		4778 FAM206A,
		4779 WDR34,
		4780 SET,
		4781 PTPA,
		4782 GLE1,
		4783 RAB14,
		4784 CNTRL,
		4785 TRIM32,
		4786 FBXW2,
		4787 PHF19,
		4788 NEK6,
		4789 BSPRY,
		4790 PPP6C,
		4791 NDUFA8,
		4792 HDHD3,
		4793 RBM18,
		4794 SLC46A2,
		4795 HSDL2,
		4796 MAPKAP1,
		4797 NR4A3,
		4798 INVS,
		4799 GALNT12,
		4800 DENND1A,
		4801 ALG2,
		4802 CSF3R,
		4803 KDSR,
		4804 VPS4B,
		4805 ONECUT2,
		4806 ZBTB45,
		4807 YLPM1,
		4808 DCAF4,
		4809 PROX2,
		4810 VSX2,
		4811 FCF1,
		4812 PGF,
		4813 IFI27L2,
		4814 BBOF1,
		4815 NEK9,
		4816 ACYP1,
		4817 IFT43,
		4818 NPC2,
		4819 DPPA5P4,
		4820 DNAL1,
		4821 IRF2BPL,
		4822 ACOT2,
		4823 LTBP2,
		4824 AREL1,
		4825 MLH3,
		4826 TTLL5,
		4827 FLVCR2,
		4828 ABCD4,
		4829 DLST,
		4830 PPP4R4,
		4831 TGFB3,
		4832 ZC2HC1C,
		4833 SLIRP,
		4834 RBM25,
		4835 ALDH6A1,
		4836 GPR68,
		4837 ESRRB,
		4838 EIF2B2,
		4839 NRDE2,
		4840 COQ6,
		4841 ZNF410,
		4842 RHOQ,
		4843 GPR75,
		4844 SUPT7L,
		4845 KLHL29,
		4846 DNMT3A,
		4847 TMEM214,
		4848 ATAD2B,
		4849 FKBP1B,
		4850 ATL2,
		4851 YPEL5,
		4852 FAM98A,
		4853 YIPF4,
		4854 AFTPH,
		4855 LGALSL,
		4856 CNRIP1,
		4857 BCL11A,
		4858 CRIPT,
		4859 EPCAM,
		4860 SLC17A5,
		4861 OGFRL1,
		4862 SLF2,
		4863 IDE,
		4864 TECTB,
		4865 ELOVL3,
		4866 IFIT3,
		4867 NKX2 /  3,
		4868 IFIT2,
		4869 GPAM,
		4870 CUTC,
		4871 PPP1R3C,
		4872 PYROXD2,
		4873 CNNM1,
		4874 MXI1,
		4875 SMNDC1,
		4876 HELLS,
		4877 PRLHR,
		4878 TCTN3,
		4879 FAM45A,
		4880 AVPI1,
		4881 WDR11,
		4882 KCNIP2,
		4883 CFAP58,
		4884 GOT1,
		4885 CPN1,
		4886 SFRP5,
		4887 GNA13,
		4888 HOXB8,
		4889 KANSL1,
		4890 HOXB5,
		4891 CRHR1,
		4892 HOXB3,
		4893 HOXB1,
		4894 DUSP1,
		4895 PANK3,
		4896 MSX2,
		4897 TEK,
		4898 RCL1,
		4899 CAAP1,
		4900 EQTN,
		4901 MOB3B,
		4902 INSL6,
		4903 INSL4,
		4904 MLANA,
		4905 CD274,
		4906 GRIA2,
		4907 NUP43,
		4908 MTHFD1L,
		4909 LRP11,
		4910 CCDC170,
		4911 PCMT1,
		4912 PLEKHG1,
		4913 MYCT1,
		4914 CXorf21,
		4915 CYSTM1,
		4916 WDR55,
		4917 ARAP3,
		4918 PCDHB8,
		4919 PCDHB10,
		4920 PCDHB14,
		4921 PCDHB12,
		4922 SLC25A2,
		4923 TNN,
		4924 MRPS14,
		4925 CENPL,
		4926 SEC16B,
		4927 GORAB,
		4928 GPR31,
		4929 ACAT2,
		4930 TCP1,
		4931 TTLL2,
		4932 SNX19,
		4933 KCNJ5,
		4934 MSANTD2,
		4935 TP53AIP1,
		4936 TEX11,
		4937 ARR3,
		4938 PDZD11,
		4939 SLC10A7,
		4940 NUDCD1,
		4941 ENY2,
		4942 MASTL,
		4943 KIAA1217,
		4944 SEPT7P9,
		4945 PLXDC2,
		4946 EPC1,
		4947 IQSEC3,
		4948 CCDC77,
		4949 TAF12,
		4950 ENOX1,
		4951 TNFSF11,
		4952 MTRF1,
		4953 SPG20 /  AS1,
		4954 SOHLH2,
		4955 DNAJC15,
		4956 PROSER1,
		4957 UFM1,
		4958 WBP4,
		4959 ELF1,
		4960 SMAD9,
		4961 HSPH1,
		4962 KBTBD7,
		4963 ALG5,
		4964 EXOSC8,
		4965 ETF1,
		4966 TGFBI,
		4967 FAM53C,
		4968 SIL1,
		4969 PAIP2,
		4970 MYOT,
		4971 KDM3B,
		4972 EGR1,
		4973 SERP1,
		4974 PLS1,
		4975 ZFP30,
		4976 NR2C1,
		4977 UTP20,
		4978 TMPO,
		4979 ARL1,
		4980 GLT8D2,
		4981 MTERF2,
		4982 SOCS2,
		4983 NFYB,
		4984 WASHC3,
		4985 APAF1,
		4986 DUSP4,
		4987 CLU,
		4988 TNFRSF10B,
		4989 SORBS3,
		4990 PTK2B,
		4991 CHRNA2,
		4992 ADRA1A,
		4993 PPP3CC,
		4994 PDLIM2,
		4995 EPHX2,
		4996 RNF170,
		4997 NPPB,
		4998 UBIAD1,
		4999 TARDBP,
		5000 TNFRSF8,
		5001 ZNF706,
		5002 LYPLA1,
		5003 CRISPLD1,
		5004 COPS5,
		5005 RDH10,
		5006 EPX,
		5007 AKAP1,
		5008 COIL,
		5009 TRIM25,
		5010 SCPEP1,
		5011 SPOP,
		5012 TBX2,
		5013 SLC35B1,
		5014 TBX4,
		5015 NACA3P,
		5016 TEX14,
		5017 FAM117A,
		5018 NCAPH,
		5019 LRAT,
		5020 KIAA0922,
		5021 MND1,
		5022 TRIM6,
		5023 ABCC11,
		5024 PAPD5,
		5025 ADCY7,
		5026 CEP89,
		5027 TSHZ3,
		5028 ECHDC2,
		5029 PLBD1,
		5030 TAS2R10,
		5031 PRB2,
		5032 PYROXD1,
		5033 IAPP,
		5034 KCNJ8,
		5035 BCL2L14,
		5036 PSPC1,
		5037 ZNF549,
		5038 A1BG,
		5039 ZSCAN18,
		5040 ZNF211,
		5041 PDZRN3,
		5042 LHX4,
		5043 RNF2,
		5044 TRMT1L,
		5045 SEC22A,
		5046 CSTA,
		5047 DPPA4,
		5048 POPDC2,
		5049 B4GALT4,
		5050 NAA50,
		5051 CD80,
		5052 KIF18A,
		5053 GJA8,
		5054 DESI2,
		5055 MAPK8IP1,
		5056 CRY2,
		5057 PEX16,
		5058 DEPDC7,
		5059 CAT,
		5060 PILRB,
		5061 ZMYM2,
		5062 GJB6,
		5063 GJA3,
		5064 TBC1D15,
		5065 ADGRB2,
		5066 HCRTR1,
		5067 ZCCHC17,
		5068 FABP3,
		5069 KHDRBS1,
		5070 TMEM39B,
		5071 CCRL2,
		5072 CCR2,
		5073 POLR3GL,
		5074 TNFSF10,
		5075 ZNF639,
		5076 SLITRK3,
		5077 PIK3CA,
		5078 PDS5A,
		5079 TMEM156,
		5080 LIAS,
		5081 CPXM2,
		5082 TMEM54,
		5083 ZSCAN20,
		5084 CSMD2,
		5085 HPCA,
		5086 LRIF1,
		5087 TMIGD3,
		5088 CLCC1,
		5089 GPSM2,
		5090 GTDC1,
		5091 CXCR4,
		5092 ZRANB3,
		5093 ACVR2A,
		5094 POLK,
		5095 SV2C,
		5096 FLT3,
		5097 RPL21,
		5098 MTIF3,
		5099 GTF3A,
		5100 RASL11A,
		5101 UBL3,
		5102 FYTTD1,
		5103 MTERF4,
		5104 XPNPEP2,
		5105 SASH3,
		5106 OCRL,
		5107 PAEP,
		5108 OBP2A,
		5109 MRPS2,
		5110 TBX22,
		5111 FMOD,
		5112 MYOG,
		5113 LAX1,
		5114 PLG,
		5115 KIAA1191,
		5116 COPA,
		5117 CD244,
		5118 LY9,
		5119 HS3ST2,
		5120 RBBP6,
		5121 ZC3H7A,
		5122 SERAC1,
		5123 ANXA11,
		5124 LDB3,
		5125 OPN4,
		5126 FAM35A,
		5127 FAM213A,
		5128 ZNF205,
		5129 NAA60,
		5130 RPL5,
		5131 ODF2L,
		5132 PTGFR,
		5133 SPATA1,
		5134 TRMT13,
		5135 LRRC39,
		5136 RWDD3,
		5137 ZNF644,
		5138 CCDC18,
		5139 RPAP2,
		5140 PQLC1,
		5141 BBS9,
		5142 PMS2,
		5143 ZMIZ2,
		5144 #7 /  Sep,
		5145 EEPD1,
		5146 KIAA0087,
		5147 KLHL7,
		5148 HERPUD2,
		5149 CBX3,
		5150 HNRNPA2B1,
		5151 WIPF3,
		5152 NXPH1,
		5153 NPY,
		5154 FAM126A,
		5155 HOXA7,
		5156 INHBA,
		5157 FKBP9,
		5158 NT5C3A,
		5159 ARL4A,
		5160 CCZ1,
		5161 POLM,
		5162 RAMP3,
		5163 MRM2,
		5164 TWIST1,
		5165 SMU1,
		5166 GLIPR2,
		5167 SLC25A51,
		5168 CLTA,
		5169 RECK,
		5170 SPINK4,
		5171 TAF1L,
		5172 ACO1,
		5173 PHF24,
		5174 DNAI1,
		5175 DCAF10,
		5176 CNTFR,
		5177 KIAA1549,
		5178 TRIM24,
		5179 CALD1,
		5180 AKR1D1,
		5181 NUDT10,
		5182 SFTPA1,
		5183 PLAU,
		5184 SRGN,
		5185 CHST3,
		5186 BICC1,
		5187 CISD1,
		5188 EGR2,
		5189 ECD,
		5190 P4HA1,
		5191 SLC25A16,
		5192 ZWINT,
		5193 VPS26A,
		5194 RBM19,
		5195 CIT,
		5196 IFT81,
		5197 ACADS,
		5198 HVCN1,
		5199 NME2P1,
		5200 DDX54,
		5201 MED13L,
		5202 CDKN2C,
		5203 RNF11,
		5204 RASSF8,
		5205 BHLHE41,
		5206 SSPN,
		5207 ITPR2,
		5208 CCDC91,
		5209 NECAB1,
		5210 WWP1,
		5211 ACOT9,
		5212 PRDX4,
		5213 DDX39A,
		5214 PKN1,
		5215 ADGRE5,
		5216 WDR83,
		5217 GIPC1,
		5218 ACTRT1,
		5219 SPRYD7,
		5220 EBPL,
		5221 ATP7B,
		5222 ZC3H13,
		5223 GUCY1B2,
		5224 NLN,
		5225 CENPK,
		5226 OPTN,
		5227 ITIH5,
		5228 ATF1,
		5229 TSFM,
		5230 NEUROD4,
		5231 ARHGAP9,
		5232 NCKAP1L,
		5233 MMP19,
		5234 PFDN5,
		5235 SPATS2,
		5236 ORMDL2,
		5237 NR4A1,
		5238 PDE1B,
		5239 HOXC13,
		5240 CDK2,
		5241 LRP1,
		5242 HOXC11,
		5243 ATG101,
		5244 NFE2,
		5245 IKZF4,
		5246 SMUG1,
		5247 TUBA1B,
		5248 EEF1AKMT3,
		5249 KBTBD4,
		5250 TYRL,
		5251 SARDH,
		5252 DBH,
		5253 ATPAF1,
		5254 STIL,
		5255 HJURP,
		5256 IL13RA2,
		5257 COL10A1,
		5258 AMD1,
		5259 NDUFAF4,
		5260 USP45,
		5261 PLP1,
		5262 SERPINA7,
		5263 MORF4L2,
		5264 H2BFWT,
		5265 RAB9B,
		5266 NRK,
		5267 FAM199X,
		5268 MAGEA9,
		5269 RAB9A,
		5270 METTL8,
		5271 TTC21B,
		5272 NMI,
		5273 TNFAIP6,
		5274 ACVR1C,
		5275 BAZ2B,
		5276 SLC36A1,
		5277 LPGAT1,
		5278 BATF3,
		5279 G0S2,
		5280 KCNJ2,
		5281 RAP2C,
		5282 EXOSC9,
		5283 PLA2G12A,
		5284 B9D2,
		5285 COQ8B,
		5286 PFKFB2,
		5287 C4BPA,
		5288 C4BPB,
		5289 ZNF137P,
		5290 RAB38,
		5291 GPR83,
		5292 AGO2,
		5293 MXD4,
		5294 CKS2,
		5295 DAW1,
		5296 ACSL3,
		5297 CHPF,
		5298 DNPEP,
		5299 INHA,
		5300 OBSL1,
		5301 FAM124B,
		5302 SLC12A4,
		5303 ENKD1,
		5304 GCNT7,
		5305 CTCFL,
		5306 FAM210B,
		5307 PI3,
		5308 FAM209A,
		5309 SNX21,
		5310 SLPI,
		5311 WFDC3,
		5312 TTPAL,
		5313 PREX1,
		5314 KCNS1,
		5315 SLC12A5,
		5316 ARHGAP40,
		5317 SDC4,
		5318 NCOA3,
		5319 PIGT,
		5320 MATN4,
		5321 NCOA5,
		5322 VAPB,
		5323 PARD6B,
		5324 ATP5E,
		5325 CHD6,
		5326 PLCG1,
		5327 TOX2,
		5328 SRSF6,
		5329 GDAP1L1,
		5330 ARFGEF2,
		5331 ZNFX1,
		5332 ZNF831,
		5333 EDN3,
		5334 CSE1L,
		5335 TMEM189 /  UBE2V1,
		5336 RAB22A,
		5337 PTGIS,
		5338 STAU1,
		5339 CDH26,
		5340 SNAI1,
		5341 MOCS3,
		5342 STX16,
		5343 PPP4R1L,
		5344 PMEPA1,
		5345 RNF114,
		5346 DDX27,
		5347 RBPJL,
		5348 BCAS4,
		5349 KCNK15,
		5350 TP53TG5,
		5351 PCK1,
		5352 ZBP1,
		5353 NEURL2,
		5354 MAGEA10,
		5355 MTRR,
		5356 FASTKD3,
		5357 PEPD,
		5358 CHST8,
		5359 IQSEC2,
		5360 VAMP7,
		5361 IL9R,
		5362 XG,
		5363 STAMBP,
		5364 NAGK,
		5365 MCEE,
		5366 PAIP2B,
		5367 SNRNP27,
		5368 MPHOSPH10,
		5369 IL17C,
		5370 NDUFB4P12,
		5371 ATP8A1,
		5372 USP22,
		5373 POF1B,
		5374 HIF3A,
		5375 ZNF576,
		5376 ZNF45,
		5377 LYPD3,
		5378 PSG8,
		5379 CEACAM8,
		5380 NDP,
		5381 USP9X,
		5382 CRISP2,
		5383 F13A1,
		5384 GRM4,
		5385 TRERF1,
		5386 PACSIN1,
		5387 BTN2A2,
		5388 SIRT5,
		5389 MRS2,
		5390 WRNIP1,
		5391 RRP36,
		5392 BTN2A3P,
		5393 BTN1A1,
		5394 SNRPC,
		5395 SLC17A3,
		5396 SLC17A1,
		5397 SERPINB6,
		5398 XPO5,
		5399 ABCC10,
		5400 HIST1H1D,
		5401 PEX6,
		5402 NQO2,
		5403 OARD1,
		5404 UNC5CL,
		5405 AARS2,
		5406 HIST1H1A,
		5407 ZNF391,
		5408 RPS10,
		5409 MOCS1,
		5410 HIST1H2BJ,
		5411 MED20,
		5412 OR2B6,
		5413 TBCC,
		5414 SPDEF,
		5415 TCP11,
		5416 MAD2L1BP,
		5417 APOBEC2,
		5418 KLHDC3,
		5419 GNMT,
		5420 DNAH8,
		5421 TREM1,
		5422 MEA1,
		5423 KLHL31,
		5424 COL21A1,
		5425 CDKN1A,
		5426 SOX4,
		5427 GLO1,
		5428 CPNE5,
		5429 KCNK17,
		5430 RREB1,
		5431 SSR1,
		5432 RIOK1,
		5433 NRN1,
		5434 SLC35B3,
		5435 RPP40,
		5436 ATXN1,
		5437 NUP153,
		5438 DEK,
		5439 EEF1E1,
		5440 RUNX2,
		5441 OPN5,
		5442 LRRFIP1,
		5443 RAB17,
		5444 CXCL6,
		5445 EREG,
		5446 DKFZP434K028,
		5447 MYRF,
		5448 SCGB1D2,
		5449 SCGB2A1,
		5450 AHNAK,
		5451 EMC3,
		5452 SSUH2,
		5453 WNT1,
		5454 SH3TC1,
		5455 CNOT1,
		5456 LRRC29,
		5457 BBS2,
		5458 MT1G,
		5459 MT2A,
		5460 GOT2,
		5461 DOK4,
		5462 PIWIL1,
		5463 GPR18,
		5464 CLYBL,
		5465 TMTC4,
		5466 RAP2A,
		5467 SLC10A2,
		5468 ABCC4,
		5469 EFNB2,
		5470 SOX21,
		5471 TM9SF2,
		5472 KIF25,
		5473 IRF1,
		5474 UPF3B,
		5475 RNF113A,
		5476 #6 /  Sep,
		5477 TMEM255A,
		5478 NDUFA1,
		5479 AMELX,
		5480 ATP5S,
		5481 BMP4,
		5482 PTGER2,
		5483 FAM193A,
		5484 GRK4,
		5485 SOX9,
		5486 TEKT3,
		5487 MYH2,
		5488 HS3ST3B1,
		5489 SLC25A35,
		5490 MRPS7,
		5491 GGA3,
		5492 ARMC7,
		5493 NUP85,
		5494 SLC25A19,
		5495 MIF4GD,
		5496 NT5C,
		5497 MSTO1,
		5498 TTF1,
		5499 GTF3C4,
		5500 DDX31,
		5501 BARHL1,
		5502 KIR2DL1,
		5503 PPP1R12C,
		5504 MBOAT7,
		5505 SRMS,
		5506 OPRL1,
		5507 SLC2A4RG,
		5508 FNDC11,
		5509 BHLHE23,
		5510 PPDPF,
		5511 IL1B,
		5512 IL37,
		5513 CHCHD5,
		5514 PAX8,
		5515 INSIG2,
		5516 POLR1B,
		5517 CCDC93,
		5518 PSD4,
		5519 SLC25A23,
		5520 PSPN,
		5521 GTF2F1,
		5522 ALKBH7,
		5523 CLPP,
		5524 TNFSF9,
		5525 GRIA3,
		5526 THOC2,
		5527 MED1,
		5528 RPL23,
		5529 ATG4C,
		5530 CD70,
		5531 C3,
		5532 SH2D3A,
		5533 TRIP10,
		5534 GPR108,
		5535 TNFSF14,
		5536 FOSB,
		5537 OPA3,
		5538 SNRPD2,
		5539 RTN2,
		5540 EML2,
		5541 VASP,
		5542 SYMPK,
		5543 GPCPD1,
		5544 SDCBP2,
		5545 PANK2,
		5546 TGM3,
		5547 GNRH2,
		5548 DEFB126,
		5549 FOXA2,
		5550 FAM182A,
		5551 CD93,
		5552 GZF1,
		5553 PAX1,
		5554 NAPB,
		5555 NKX2 /  4,
		5556 CENPB,
		5557 PSMF1,
		5558 NKX2 /  2,
		5559 DTD1,
		5560 CSTL1,
		5561 RBCK1,
		5562 TMX4,
		5563 CST11,
		5564 STK35,
		5565 SNRPB,
		5566 NRSN2,
		5567 RRBP1,
		5568 BMP2,
		5569 ZNF133,
		5570 FLRT3,
		5571 OVOL2,
		5572 PCSK2,
		5573 GFRA4,
		5574 MKKS,
		5575 BFSP1,
		5576 DSTN,
		5577 LAMP5,
		5578 SNRPB2,
		5579 MGME1,
		5580 LRRN4,
		5581 TBC1D20,
		5582 ITPA,
		5583 TCF15,
		5584 OTOR,
		5585 MCM8,
		5586 BANF2,
		5587 TMEM74B,
		5588 FAM110A,
		5589 SIRPD,
		5590 MRPS26,
		5591 S1PR4,
		5592 NCLN,
		5593 CITED1,
		5594 HNRNPR,
		5595 ZNF436,
		5596 MAX,
		5597 CHURC1 /  FNTB,
		5598 ARMCX5,
		5599 GDF5,
		5600 MMP24,
		5601 NECAB3,
		5602 ID1,
		5603 RALY,
		5604 DYNLRB1,
		5605 EIF2S2,
		5606 ERGIC3,
		5607 ROMO1,
		5608 FAM83C,
		5609 BPIFB1,
		5610 CEP250,
		5611 PLAGL2,
		5612 MMP24 /  AS1,
		5613 GRPR,
		5614 KDM5C,
		5615 AMOT,
		5616 TMEM115,
		5617 PSMB2,
		5618 AGO3,
		5619 UROD,
		5620 ST3GAL3,
		5621 TMEM53,
		5622 HECTD3,
		5623 KLC1,
		5624 XRCC3,
		5625 TUBGCP3,
		5626 MCF2L,
		5627 F10,
		5628 PCID2,
		5629 PROZ,
		5630 SLURP1,
		5631 LRFN3,
		5632 IGFLR1,
		5633 CAPNS1,
		5634 PDCD2L,
		5635 GPR42,
		5636 RBM42,
		5637 KIRREL2,
		5638 UBA2,
		5639 FFAR2,
		5640 HCST,
		5641 COX6B1,
		5642 KRT36,
		5643 THRA,
		5644 CCR7,
		5645 NR1D1,
		5646 FRMD8,
		5647 PRDX5,
		5648 BCL2L12,
		5649 IRF3,
		5650 PRMT1,
		5651 RRAS,
		5652 PRRG2,
		5653 SCAF1,
		5654 PRR12,
		5655 TSKS,
		5656 FLRT1,
		5657 ASL,
		5658 SBDS,
		5659 STAT5A,
		5660 WNK4,
		5661 BECN1,
		5662 PRKCG,
		5663 TRAP1,
		5664 GLIS2,
		5665 NSRP1,
		5666 DNAJC8,
		5667 AHDC1,
		5668 IFI6,
		5669 DACH2,
		5670 ZNF384,
		5671 EMG1,
		5672 UXT,
		5673 CFP,
		5674 ELK1,
		5675 TIMM17B,
		5676 PCNX4,
		5677 ATG14,
		5678 KTN1,
		5679 SIX1,
		5680 RHOJ,
		5681 DLGAP5,
		5682 L3HYPDH,
		5683 HSPA2,
		5684 ZBTB1,
		5685 TRMT5,
		5686 SGPP1,
		5687 PLEKHG3,
		5688 PZP,
		5689 RHOT1,
		5690 EVI2A,
		5691 OMG,
		5692 WDR60,
		5693 AIF1L,
		5694 FAM78A,
		5695 NUP214,
		5696 CTAG2,
		5697 AVPR2,
		5698 SLC10A3,
		5699 MAP2K2,
		5700 HNRNPH2,
		5701 ARMCX1,
		5702 TMEM35A,
		5703 TIMM8A,
		5704 ZC4H2,
		5705 CANX,
		5706 INTS11,
		5707 RGS13,
		5708 IPPK,
		5709 ZNF484,
		5710 OMD,
		5711 FGD3,
		5712 HIVEP3,
		5713 PPCS,
		5714 EDN2,
		5715 BCL11B,
		5716 COX7C,
		5717 TRAF2,
		5718 ABHD8,
		5719 MASP1,
		5720 ATP13A4,
		5721 HELB,
		5722 RAP1B,
		5723 TSPAN8,
		5724 BEST3,
		5725 RAB3IP,
		5726 PTPRB,
		5727 DYRK2,
		5728 YEATS4,
		5729 TAS2R4,
		5730 TAS2R5,
		5731 CRYGN,
		5732 LRRC61,
		5733 TRPV5,
		5734 IDUA,
		5735 FGFRL1,
		5736 TMEM175,
		5737 AUNIP,
		5738 PIN1,
		5739 FBXL12,
		5740 EMC1,
		5741 PLA2G5,
		5742 UBR4,
		5743 HP1BP3,
		5744 ADGRE2,
		5745 SIN3B,
		5746 SLC35E1,
		5747 EPS15L1,
		5748 KLF2,
		5749 OR7C1,
		5750 F2RL3,
		5751 UQCR11,
		5752 GFER,
		5753 SYNGR3,
		5754 PKMYT1,
		5755 WFIKKN1,
		5756 WDR24,
		5757 FBXL16,
		5758 CHTF18,
		5759 GNG13,
		5760 TUBBP1,
		5761 MACF1,
		5762 SMARCA4,
		5763 KDM4B,
		5764 TICAM1,
		5765 METTL25,
		5766 IL17B,
		5767 EMC6,
		5768 METTL16,
		5769 TUBA4A,
		5770 VIL1,
		5771 AAMP,
		5772 PNKD,
		5773 TNFRSF19,
		5774 RNF6,
		5775 ECHS1,
		5776 ZNF835,
		5777 AKAP9,
		5778 GNG11,
		5779 SEM1,
		5780 GNGT1,
		5781 HIP1,
		5782 PTPN12,
		5783 POR,
		5784 FGL2,
		5785 STYXL1,
		5786 STEAP4,
		5787 GNAI1,
		5788 PMS2P3,
		5789 PEX1,
		5790 MTERF1,
		5791 SGCE,
		5792 RBM48,
		5793 CASD1,
		5794 ZNF780B,
		5795 LRFN1,
		5796 ZFP36,
		5797 SRD5A3,
		5798 SPINK2,
		5799 RASL11B,
		5800 PAICS,
		5801 KDR,
		5802 PPAT,
		5803 TUBGCP6,
		5804 ADM2,
		5805 DGCR6L,
		5806 DGCR8,
		5807 ASPHD2,
		5808 VPREB3,
		5809 SDF2L1,
		5810 GAL3ST1,
		5811 YWHAH,
		5812 RFPL1,
		5813 RFPL2,
		5814 POM121L9P,
		5815 GNAZ,
		5816 MGAT3,
		5817 ADORA2A,
		5818 ATF4,
		5819 A4GALT,
		5820 RFPL3,
		5821 CDC42EP1,
		5822 APOL3,
		5823 MCHR1,
		5824 TPST2,
		5825 BAIAP2L2,
		5826 MPST,
		5827 GALR3,
		5828 TST,
		5829 IGLL1,
		5830 APOL2,
		5831 RAC2,
		5832 LIF,
		5833 APOBEC3A,
		5834 APOBEC3F,
		5835 RIBC2,
		5836 KRT17,
		5837 TBC1D27,
		5838 EMC4,
		5839 RNF112,
		5840 SPECC1,
		5841 CPA4,
		5842 DOCK4,
		5843 POT1,
		5844 ATP6V1F,
		5845 LSM8,
		5846 CDHR3,
		5847 PRKRIP1,
		5848 VGF,
		5849 PODXL,
		5850 FOXP2,
		5851 STRIP2,
		5852 IFT22,
		5853 MKLN1,
		5854 DNAJB9,
		5855 FLNC,
		5856 LRRC4,
		5857 CALU,
		5858 CCDC136,
		5859 SMO,
		5860 IRF5,
		5861 LRRC17,
		5862 KLHDC10,
		5863 NDUFA5,
		5864 FEZF1,
		5865 OPN1SW,
		5866 MRPS12,
		5867 MYO1B,
		5868 HOXD1,
		5869 HOXD3,
		5870 MTX2,
		5871 PDE11A,
		5872 CHN1,
		5873 GAD1,
		5874 EIF2S2P4,
		5875 OSGEPL1,
		5876 ORMDL1,
		5877 HAT1,
		5878 HOXD9,
		5879 HOXD10,
		5880 HOXD11,
		5881 HOXD13,
		5882 HERC2,
		5883 SNRPN,
		5884 PSMG2,
		5885 TWSG1,
		5886 ARHGAP22,
		5887 WDFY4,
		5888 EIF2AK4,
		5889 MYO5C,
		5890 CGNL1,
		5891 TMOD2,
		5892 TTBK2,
		5893 ELL3,
		5894 INO80,
		5895 ICE2,
		5896 DLL4,
		5897 ALDH1A2,
		5898 MINDY2,
		5899 IVD,
		5900 KNSTRN,
		5901 DUT,
		5902 CHAC1,
		5903 CLN6,
		5904 ARPP19,
		5905 VPS13C,
		5906 CALML4,
		5907 ISLR,
		5908 THAP10,
		5909 LOXL1,
		5910 ACKR4,
		5911 ANAPC13,
		5912 MBD4,
		5913 COPB1,
		5914 PSMA1,
		5915 SUMF2,
		5916 PALLD,
		5917 SPCS3,
		5918 BBOX1,
		5919 MYOD1,
		5920 SERGEF,
		5921 KCNC1,
		5922 TPH1,
		5923 CSRP3,
		5924 E2F8,
		5925 DCTD,
		5926 SOX15,
		5927 PIMREG,
		5928 RPAIN,
		5929 USP6,
		5930 SHBG,
		5931 PLD2,
		5932 CD68,
		5933 TXNDC17,
		5934 ATP1B2,
		5935 FXR2,
		5936 KIF1C,
		5937 MPDU1,
		5938 PHF20L1,
		5939 LRRC6,
		5940 CCNT1,
		5941 PUS7L,
		5942 KRI1,
		5943 ILF3,
		5944 SLC44A2,
		5945 CDKN2D,
		5946 MTUS1,
		5947 KLK14,
		5948 SIGLEC9,
		5949 KLK10,
		5950 KLK8,
		5951 NGDN,
		5952 RIPK3,
		5953 ADCY4,
		5954 RAB2B,
		5955 BCL2L2,
		5956 AJUBA,
		5957 DTD2,
		5958 PARP2,
		5959 HEATR5A,
		5960 FOXA1,
		5961 SNX6,
		5962 EAPP,
		5963 EGLN3,
		5964 MIS18BP1,
		5965 NRL,
		5966 RNASE1,
		5967 NEDD8,
		5968 DAD1,
		5969 TEP1,
		5970 EPB41L4A,
		5971 CDO1,
		5972 REEP5,
		5973 ITFG1,
		5974 QRICH2,
		5975 FOXJ1,
		5976 SEC14L1,
		5977 RHBDF2,
		5978 AANAT,
		5979 ARHGEF6,
		5980 MAP7D3,
		5981 FGF13,
		5982 ASH2L,
		5983 TTI2,
		5984 CHRNA10,
		5985 CDKN1C,
		5986 SGO1,
		5987 RPS4Y1,
		5988 CDH15,
		5989 KLF16,
		5990 TMEM8A,
		5991 DOHH,
		5992 MAU2,
		5993 SHC2,
		5994 PLPPR3,
		5995 INS /  IGF2,
		5996 ABHD17A,
		5997 LBP,
		5998 SYT5,
		5999 TNNI3,
		6000 CBFA2T3,
		6001 GAMT,
		6002 PUDP,
		6003 ERMARD,
		6004 PHF10,
		6005 PRRG3,
		6006 GALNT8,
		6007 KCNA5,
		6008 CRACR2A,
		6009 NXNL2,
		6010 STARD8,
		6011 FAM155B,
		6012 GDPD2,
		6013 SAT1,
		6014 GNL3L,
		6015 SH3BP4,
		6016 MOSPD2,
		6017 DOCK6,
		6018 ECSIT,
		6019 LDLR,
		6020 ELOF1,
		6021 ANGPTL8,
		6022 PRKCSH,
		6023 CNN1,
		6024 CDC16,
		6025 ZSCAN10,
		6026 THEM6,
		6027 NECTIN2,
		6028 APOE,
		6029 TOMM40,
		6030 APOC1,
		6031 GADD45G,
		6032 LRCH2,
		6033 DPP6,
		6034 XPO7,
		6035 ACE2,
		6036 FAM98C,
		6037 SAFB2,
		6038 RPL36,
		6039 ATP8B3,
		6040 GDF1,
		6041 NCAN,
		6042 KIF1A,
		6043 GTPBP3,
		6044 PLVAP,
		6045 BST2,
		6046 SLC27A1,
		6047 NSUN5,
		6048 USHBP1,
		6049 COLGALT1,
		6050 DDA1,
		6051 MRPL34,
		6052 PGLS,
		6053 LSM7,
		6054 TULP4,
		6055 SNX9,
		6056 RTN4IP1,
		6057 QRSL1,
		6058 RSPH3,
		6059 ACSBG2,
		6060 MLLT1,
		6061 FUT5,
		6062 AFDN,
		6063 ACTN4,
		6064 STK33,
		6065 NDUFA10,
		6066 EPO,
		6067 ARPC1B,
		6068 CACNG6,
		6069 ZSWIM6,
		6070 FCHO1,
		6071 UNC13A,
		6072 MAP1S,
		6073 KLHDC7B,
		6074 SCO2,
		6075 PXDN,
		6076 SSBP4,
		6077 GDF15,
		6078 PGPEP1,
		6079 KIAA1683,
		6080 LSM4,
		6081 JUND,
		6082 HRC,
		6083 TRPM4,
		6084 SULT4A1,
		6085 ZNF557,
		6086 CRB3,
		6087 OLFM1,
		6088 CAMSAP1,
		6089 UBAC1,
		6090 SAG,
		6091 ZBTB46,
		6092 HELZ2,
		6093 SAMD10,
		6094 LSP1,
		6095 TNNT3,
		6096 TNNI2,
		6097 H19,
		6098 CYP2G1P,
		6099 COL5A1,
		6100 ATXN10,
		6101 TUBGCP2,
		6102 CALY,
		6103 CYP2E1,
		6104 PNPLA7,
		6105 HBZ,
		6106 PAK4,
		6107 MNX1,
		6108 ZNF337,
		6109 CEP85,
		6110 TAF4,
		6111 GATA5,
		6112 RBBP8NL,
		6113 LAMA5,
		6114 OSBPL2,
		6115 ADRM1,
		6116 ASS1,
		6117 PRDM12,
		6118 EXOSC2,
		6119 POMT1,
		6120 UCK1,
		6121 FIBCD1,
		6122 PRRC2B,
		6123 CHMP2A,
		6124 UBE2M,
		6125 TRIM28,
		6126 METTL26,
		6127 YIPF2,
		6128 ATG4D,
		6129 EIF2S3,
		6130 TMEM160,
		6131 ZC3H4,
		6132 NPAS1,
		6133 GMFG,
		6134 MAP3K10,
		6135 ARHGEF16,
		6136 LRRC47,
		6137 SESN2,
		6138 SMPDL3B,
		6139 ATPIF1,
		6140 MED18,
		6141 THEMIS2,
		6142 CLIP1,
		6143 CCDC62,
		6144 HIP1R,
		6145 ZNF317,
		6146 PPAN,
		6147 EIF3G,
		6148 ANGPTL6,
		6149 DNMT1,
		6150 ZNF426,
		6151 SLC6A8,
		6152 PNCK,
		6153 DKC1,
		6154 PLXNA3,
		6155 DUSP9,
		6156 MPP1,
		6157 ZNF331,
		6158 ZNF236,
		6159 SLC7A10,
		6160 LRP3,
		6161 NOL11,
		6162 UBE4B,
		6163 CASZ1,
		6164 PKDREJ,
		6165 HSD17B3,
		6166 HABP4,
		6167 FBP2,
		6168 SLC35D2,
		6169 PRRG1,
		6170 UBA1,
		6171 RGN,
		6172 POLN,
		6173 TXLNGY,
		6174 PPIL4,
		6175 AKAP12,
		6176 SYNE1,
		6177 ULBP3,
		6178 LATS1,
		6179 EPS8L1,
		6180 LILRB2,
		6181 AAR2,
		6182 TTLL9,
		6183 BPIFA2,
		6184 RBM39,
		6185 COX4I2,
		6186 ZNF341,
		6187 GGT7,
		6188 DEFB118,
		6189 ACSS2,
		6190 EDA2R,
		6191 ARHGEF9,
		6192 C1QL1,
		6193 GFAP,
		6194 PYY,
		6195 ATP6V1E1,
		6196 ZNF227,
		6197 ZNF428,
		6198 TEX101,
		6199 ZNF141,
		6200 CCL25,
		6201 COX4I1,
		6202 EMC8,
		6203 GSE1,
		6204 GINS2,
		6205 CHMP1A,
		6206 SH3BGRL,
		6207 COX7B,
		6208 SLC34A1,
		6209 F12,
		6210 PRR7,
		6211 NFATC1,
		6212 IDO1,
		6213 GJA9,
		6214 CAP1,
		6215 PPT1,
		6216 RAB11FIP4,
		6217 RLIM,
		6218 CDX4,
		6219 ABCB7,
		6220 TRAF3,
		6221 HAUS8,
		6222 ADGRE3,
		6223 MRPS25,
		6224 SH3BP5,
		6225 HACL1,
		6226 TBC1D5,
		6227 CAPN7,
		6228 RFTN1,
		6229 RBSN,
		6230 GALNT15,
		6231 SLC6A6,
		6232 KCNC3,
		6233 NAPSA,
		6234 NAPSB,
		6235 NR1H2,
		6236 LRRC4B,
		6237 PDLIM4,
		6238 KIF3A,
		6239 MGAT1,
		6240 GFPT2,
		6241 TUBG1,
		6242 PSME3,
		6243 RPL27,
		6244 PSMC3IP,
		6245 AOC3,
		6246 ACLY,
		6247 VPS25,
		6248 RAMP2,
		6249 AOC2,
		6250 G6PC,
		6251 NDUFA2,
		6252 ANKHD1,
		6253 DIAPH1,
		6254 NDFIP1,
		6255 UBE2D2,
		6256 EXOC4,
		6257 ACAP3,
		6258 ANO1,
		6259 PPFIA1,
		6260 TMEM204,
		6261 KREMEN2,
		6262 THOC6,
		6263 TRAF7,
		6264 BARX1,
		6265 NINJ1,
		6266 CA6,
		6267 NPHP4,
		6268 MAP1B,
		6269 IL13RA1,
		6270 WDR44,
		6271 CKMT2,
		6272 ZCCHC9,
		6273 KRT34,
		6274 KRT33B,
		6275 TNS4,
		6276 TOP2A,
		6277 STARD3,
		6278 RARA,
		6279 PPP1R1B,
		6280 KHDRBS3,
		6281 CHD1L,
		6282 PEX11B,
		6283 FMO5,
		6284 PIAS3,
		6285 PRKAB2,
		6286 CLUHP3,
		6287 PDHA1,
		6288 RAI2,
		6289 MCCC2,
		6290 ZNF304,
		6291 ZSCAN5A,
		6292 ZNF132,
		6293 SELENOS,
		6294 CHSY1,
		6295 SNRPA1,
		6296 LLGL1,
		6297 NR0B2,
		6298 LIN28A,
		6299 THAP1,
		6300 RHPN2,
		6301 FAAP24,
		6302 LRRC9,
		6303 ACTR10,
		6304 ABHD12B,
		6305 GCH1,
		6306 LGALS3,
		6307 PODNL1,
		6308 DNAJB1,
		6309 ZSWIM4,
		6310 FBXW9,
		6311 RFX1,
		6312 ZNF20,
		6313 DCAF15,
		6314 CC2D1A,
		6315 RTBDN,
		6316 MATN3,
		6317 TRIM21,
		6318 SPATA6,
		6319 LRRC41,
		6320 CCT6B,
		6321 DHX30,
		6322 RAF1,
		6323 SLC6A11,
		6324 PPARG,
		6325 NUP210,
		6326 FCRLA,
		6327 HSD17B7,
		6328 ENOSF1,
		6329 LINC00470,
		6330 EMILIN2,
		6331 SLX1A,
		6332 ARFIP2,
		6333 TRIM5,
		6334 CNGA4,
		6335 TRIM22,
		6336 RRP8,
		6337 TIMM10B,
		6338 EFR3A,
		6339 HHLA1,
		6340 PTCD3,
		6341 IMMT,
		6342 MRPL35,
		6343 IQCA1,
		6344 ILKAP,
		6345 PER2,
		6346 RAMP1,
		6347 SCLY,
		6348 PTPRE,
		6349 RAN,
		6350 PRKAA1,
		6351 CARD6,
		6352 RAP1GAP2,
		6353 CLUH,
		6354 INPP5K,
		6355 MYBBP1A,
		6356 RPA1,
		6357 SERPINF1,
		6358 UBE2G1,
		6359 EEFSEC,
		6360 TBC1D14,
		6361 TMEM128,
		6362 COQ3,
		6363 PNISR,
		6364 POPDC3,
		6365 SEC61G,
		6366 LANCL2,
		6367 FIGNL1,
		6368 DDC,
		6369 FTHL17,
		6370 GRSF1,
		6371 ENAM,
		6372 JCHAIN,
		6373 ANKRD17,
		6374 UTP3,
		6375 ITGB4,
		6376 WBP2,
		6377 H3F3B,
		6378 UNK,
		6379 TRIM47,
		6380 ZRANB2,
		6381 EIF5A,
		6382 KDM6B,
		6383 CLEC10A,
		6384 SLC52A1,
		6385 GPS2,
		6386 XAF1,
		6387 DLG4,
		6388 RIDA,
		6389 VPS13B,
		6390 RGS22,
		6391 MATN2,
		6392 REEP2,
		6393 PCBD2,
		6394 SDF2,
		6395 FLOT2,
		6396 ERAL1,
		6397 PRMT7,
		6398 NIP7,
		6399 TERF2,
		6400 VPS4A,
		6401 MTSS1L,
		6402 HSPA12B,
		6403 ANKEF1,
		6404 PCED1A,
		6405 SNAP25,
		6406 BTBD3,
		6407 PCNA,
		6408 NXT1,
		6409 POLR3F,
		6410 RIN2,
		6411 PTPRA,
		6412 DAP3,
		6413 RHBG,
		6414 KIAA0907,
		6415 ATP1A4,
		6416 NES,
		6417 BCAN,
		6418 CRP,
		6419 ARHGEF11,
		6420 RAB25,
		6421 HAPLN2,
		6422 APCS,
		6423 FCRL2,
		6424 DCAF8,
		6425 SYT11,
		6426 IGHMBP2,
		6427 ACY3,
		6428 ALDH3B2,
		6429 TESMIN,
		6430 MMACHC,
		6431 DPH2,
		6432 TOE1,
		6433 NASP,
		6434 MUTYH,
		6435 CTNNBL1,
		6436 LPIN3,
		6437 ZSWIM3,
		6438 RBM38,
		6439 VSTM2L,
		6440 OSER1,
		6441 SERINC3,
		6442 PPP1R3D,
		6443 LINC01260,
		6444 DMGDH,
		6445 BHMT2,
		6446 ZBED3,
		6447 PATJ,
		6448 KANK4,
		6449 ANGPTL3,
		6450 SYT4,
		6451 SLC14A2,
		6452 FBXO44,
		6453 RSG1,
		6454 CASP9,
		6455 NMUR2,
		6456 DCTN4,
		6457 PDE6A,
		6458 ATP8A2,
		6459 MTUS2,
		6460 ZMYM5,
		6461 USPL1,
		6462 XPO4,
		6463 TPTE2,
		6464 POMP,
		6465 CDK8,
		6466 ALOX5AP,
		6467 WASF3,
		6468 RNF17,
		6469 GPR12,
		6470 CHRM3,
		6471 MYH8,
		6472 MYH10,
		6473 PEMT,
		6474 SCO1,
		6475 MPRIP,
		6476 CHI3L1,
		6477 MYBPH,
		6478 PIK3C2B,
		6479 DSTYK,
		6480 CHIT1,
		6481 SLC41A1,
		6482 LGR6,
		6483 TMCC2,
		6484 DCLK1,
		6485 CCNA1,
		6486 COG6,
		6487 SPG20,
		6488 RXFP2,
		6489 EPSTI1,
		6490 TRPC4,
		6491 POSTN,
		6492 RFXAP,
		6493 TPT1,
		6494 GPALPP1,
		6495 STOML3,
		6496 KL,
		6497 RFC3,
		6498 STARD13,
		6499 MORC4,
		6500 BEX2,
		6501 RNF128,
		6502 GNG5P2,
		6503 TBC1D8B,
		6504 TCEAL4,
		6505 BEX1,
		6506 FAM104A,
		6507 SLC39A11,
		6508 EPHB2,
		6509 SRRM1,
		6510 BTBD2,
		6511 PRAM1,
		6512 KMT5C,
		6513 ZNF414,
		6514 PDE6B,
		6515 HSPBP1,
		6516 CSNK1G2,
		6517 SLF1,
		6518 CNDP2,
		6519 MACROD1,
		6520 WDR74,
		6521 LGALS12,
		6522 RTN3,
		6523 RARRES3,
		6524 HRASLS2,
		6525 MYH11,
		6526 FOPNL,
		6527 MED10,
		6528 PDZD2,
		6529 MORC2,
		6530 LARGE1,
		6531 GSTT2B,
		6532 MYO18B,
		6533 SLC2A11,
		6534 C1QTNF6,
		6535 FAM83F,
		6536 SEC14L4,
		6537 ZDHHC8P1,
		6538 GIMAP6,
		6539 GIMAP4,
		6540 ADCK2,
		6541 MKRN1,
		6542 AGAP3,
		6543 KRBA1,
		6544 ZNF767P,
		6545 ACTR3B,
		6546 NTS,
		6547 BTG1,
		6548 LRRIQ1,
		6549 ATP13A3,
		6550 SFTPD,
		6551 DYDC2,
		6552 TMEM254,
		6553 TMTC1,
		6554 KRAS,
		6555 IPO8,
		6556 LARS,
		6557 SPINK5,
		6558 IMPA1,
		6559 LRRCC1,
		6560 E2F5,
		6561 CA1,
		6562 CCDC59,
		6563 SWAP70,
		6564 ARNTL,
		6565 LYVE1,
		6566 AMPD3,
		6567 MICALCL,
		6568 SBF2,
		6569 MICAL2,
		6570 RRAS2,
		6571 HSD17B4,
		6572 ZFC3H1,
		6573 TEX15,
		6574 SARAF,
		6575 RNF122,
		6576 DUSP26,
		6577 DPF2,
		6578 MEN1,
		6579 GSC,
		6580 UNC79,
		6581 NUMB,
		6582 CATSPERB,
		6583 VRTN,
		6584 COX16,
		6585 TTC9,
		6586 MED6,
		6587 EIF2S1,
		6588 ADAM20,
		6589 LOXL2,
		6590 ELP3,
		6591 PEBP4,
		6592 ADAMDEC1,
		6593 CTIF,
		6594 MRO,
		6595 MBD2,
		6596 IER3IP1,
		6597 MRPS36,
		6598 CCNB1,
		6599 CDK7,
		6600 CD180,
		6601 IRAK2,
		6602 CAMK1,
		6603 THUMPD3,
		6604 VHL,
		6605 BHLHE40,
		6606 ARL8B,
		6607 EDEM1,
		6608 CNTN6,
		6609 CHL1,
		6610 MEIS2,
		6611 DPH6,
		6612 KATNBL1,
		6613 EMC7,
		6614 TRPM1,
		6615 GNAT2,
		6616 GSTM1,
		6617 PRPF38B,
		6618 REG4,
		6619 TSPAN2,
		6620 GSTM5,
		6621 GSTM3,
		6622 SYT6,
		6623 VAV3,
		6624 CHIA,
		6625 PSRC1,
		6626 HMGCS2,
		6627 PTPN22,
		6628 SORT1,
		6629 WNT2B,
		6630 PTGFRN,
		6631 LAMTOR5,
		6632 NOTCH2,
		6633 TRIM45,
		6634 CEPT1,
		6635 CD101,
		6636 VTCN1,
		6637 NGF,
		6638 NAPG,
		6639 SPIRE1,
		6640 PPHLN1,
		6641 FKBP11,
		6642 ARF3,
		6643 TMEM106C,
		6644 SLC38A2,
		6645 PLEKHA8P1,
		6646 YWHAQ,
		6647 KIDINS220,
		6648 GRHL1,
		6649 ROCK2,
		6650 RSAD2,
		6651 MYCN,
		6652 LPIN1,
		6653 CMPK2,
		6654 IAH1,
		6655 LDHA,
		6656 SAA2,
		6657 ANO3,
		6658 IL6ST,
		6659 FST,
		6660 CFHR4,
		6661 NAV1,
		6662 CDC73,
		6663 TIMM17A,
		6664 CRB1,
		6665 CFHR5,
		6666 ERN2,
		6667 RPS15A,
		6668 RAX,
		6669 NARS,
		6670 GRP,
		6671 KIAA1468,
		6672 FBXO18,
		6673 RBM17,
		6674 IL2RA,
		6675 ANKRD16,
		6676 ECHDC3,
		6677 IL15RA,
		6678 CCNH,
		6679 HRH4,
		6680 TMEM241,
		6681 KCTD1,
		6682 CABLES1,
		6683 DOCK2,
		6684 EMP1,
		6685 SOX5,
		6686 RERG,
		6687 SLCO1B1,
		6688 KLRD1,
		6689 KLRC1,
		6690 SPX,
		6691 PRH2,
		6692 LRP4,
		6693 MYBPC3,
		6694 DDB2,
		6695 ACP2,
		6696 USP26,
		6697 RTL8C,
		6698 RAB33A,
		6699 SOX3,
		6700 RBMX2,
		6701 STK26,
		6702 FOLH1B,
		6703 PIWIL4,
		6704 MTNR1B,
		6705 PUM1,
		6706 SPOCD1,
		6707 YARS,
		6708 PHC2,
		6709 CDCA8,
		6710 GNL2,
		6711 AGO4,
		6712 HOOK1,
		6713 CYP2J2,
		6714 BTF3L4,
		6715 ZCCHC11,
		6716 PRPF38A,
		6717 DSC2,
		6718 DSG3,
		6719 RNF138,
		6720 ELP2,
		6721 DSG1,
		6722 DSC3,
		6723 DSC1,
		6724 DTNA,
		6725 FHOD3,
		6726 TPGS2,
		6727 DAGLA,
		6728 SLC43A3,
		6729 TIMM10,
		6730 GIF,
		6731 DHX34,
		6732 APLNR,
		6733 FADS2,
		6734 TMEM258,
		6735 TCN1,
		6736 TMEM165,
		6737 CLOCK,
		6738 PDGFRA,
		6739 GGACT,
		6740 COL4A2,
		6741 CLDN10,
		6742 DZIP1,
		6743 UBAC2,
		6744 ARGLU1,
		6745 BIVM,
		6746 ERCC5,
		6747 TPP2,
		6748 KDELC1,
		6749 CARS2,
		6750 ARHGAP32,
		6751 STT3A,
		6752 ADAMTS8,
		6753 ACRV1,
		6754 ETS1,
		6755 SLC37A2,
		6756 KLB,
		6757 TMED7,
		6758 APC,
		6759 NREP,
		6760 WDR36,
		6761 OSTF1,
		6762 RFK,
		6763 UBQLN1,
		6764 NAA35,
		6765 ANXA1,
		6766 CTSL,
		6767 TMEM2,
		6768 AGTPBP1,
		6769 GOLM1,
		6770 FAM189A2,
		6771 PSAT1,
		6772 ISCA1,
		6773 ADAM19,
		6774 HAVCR2,
		6775 CCNJL,
		6776 TAOK3,
		6777 USP30,
		6778 SDS,
		6779 MSI1,
		6780 HNF1A,
		6781 FBXO21,
		6782 TBX3,
		6783 OASL,
		6784 HRK,
		6785 RNFT2,
		6786 P2RX4,
		6787 BICDL1,
		6788 DTX1,
		6789 TRAFD1,
		6790 DMTF1,
		6791 TMEM243,
		6792 CCDC146,
		6793 TMEM60,
		6794 CD36,
		6795 UGT2A3,
		6796 CSN2,
		6797 PNPLA8,
		6798 HILPDA,
		6799 FAM71F1,
		6800 RINT1,
		6801 SRPK2,
		6802 KCP,
		6803 TES,
		6804 MDFIC,
		6805 MTO1,
		6806 ADGRB3,
		6807 ANKRD6,
		6808 HTR1B,
		6809 KHDC1,
		6810 CEP162,
		6811 SYNCRIP,
		6812 SNX14,
		6813 NT5E,
		6814 MRAP2,
		6815 EPHA7,
		6816 AKIRIN2,
		6817 ORC3,
		6818 LCA5,
		6819 MAP3K7,
		6820 CGA,
		6821 PRR5L,
		6822 LMO2,
		6823 PHF21A,
		6824 NAT10,
		6825 EHF,
		6826 ELF5,
		6827 PRRG4,
		6828 CAPRIN1,
		6829 ATP5G2,
		6830 DNAJC14,
		6831 CD63,
		6832 PRPH,
		6833 AVIL,
		6834 AMHR2,
		6835 GDF11,
		6836 GLS2,
		6837 ITGA7,
		6838 TESPA1,
		6839 FAM186B,
		6840 RDH5,
		6841 AGAP2,
		6842 BLOC1S1,
		6843 KRT85,
		6844 CDK4,
		6845 PPP1R1A,
		6846 TROAP,
		6847 TSPAN31,
		6848 B4GALNT1,
		6849 TFCP2,
		6850 COQ10A,
		6851 FAIM2,
		6852 PAN2,
		6853 ESPL1,
		6854 KRT87P,
		6855 KRT7,
		6856 ZC3H10,
		6857 HNRNPA1,
		6858 SLC26A10,
		6859 ACVR1B,
		6860 OS9,
		6861 MIP,
		6862 KCNH3,
		6863 LTV1,
		6864 MAP7,
		6865 CD164,
		6866 AFG1L,
		6867 NHSL1,
		6868 AHI1,
		6869 HEY2,
		6870 PKIB,
		6871 NMBR,
		6872 SMPD2,
		6873 MICAL1,
		6874 REPS1,
		6875 STX11,
		6876 TEC,
		6877 PRADC1,
		6878 SEMA4F,
		6879 CCT7,
		6880 EGR4,
		6881 RAB11FIP5,
		6882 SMYD5,
		6883 DYSF,
		6884 CCDC142,
		6885 EMX1,
		6886 KCNMB4,
		6887 USP15,
		6888 GNS,
		6889 CPM,
		6890 MDM2,
		6891 KLHL36,
		6892 BCO1,
		6893 MPHOSPH6,
		6894 CHST5,
		6895 KIAA0513,
		6896 DYNC1LI2,
		6897 FBXL8,
		6898 FHOD1,
		6899 CCDC102A,
		6900 SLC9A5,
		6901 AGT,
		6902 ZNF670 /  ZNF695,
		6903 PCNX2,
		6904 KCNK1,
		6905 URB2,
		6906 EGLN1,
		6907 CAPN9,
		6908 COG2,
		6909 ABCB10,
		6910 NTPCR,
		6911 TAF5L,
		6912 GLUL,
		6913 STX6,
		6914 RGS8,
		6915 RNASEL,
		6916 DHX9,
		6917 KIAA1614,
		6918 CEP350,
		6919 NPL,
		6920 FAM129A,
		6921 PIGC,
		6922 LAMC1,
		6923 RC3H1,
		6924 SP110,
		6925 MRPL44,
		6926 CHRND,
		6927 PAX3,
		6928 DOCK10,
		6929 TTLL4,
		6930 USP37,
		6931 HTR2B,
		6932 ITM2C,
		6933 SLC19A3,
		6934 SERPINE2,
		6935 DNAJB2,
		6936 WNT10A,
		6937 TMBIM1,
		6938 CYP27A1,
		6939 EIF4E2,
		6940 ARMC9,
		6941 CAB39,
		6942 COX5B,
		6943 REV1,
		6944 TSGA10,
		6945 MFSD9,
		6946 TMEM127,
		6947 EDAR,
		6948 TGFBRAP1,
		6949 GCC2,
		6950 MRPS9,
		6951 GPR45,
		6952 ANKRD36,
		6953 EPC2,
		6954 ARHGEF4,
		6955 ISCU,
		6956 ALDH1L2,
		6957 STAB2,
		6958 USP44,
		6959 SCYL2,
		6960 CKAP4,
		6961 PLXNC1,
		6962 APPL2,
		6963 PWP1,
		6964 DRAM1,
		6965 WASHC4,
		6966 SLC41A2,
		6967 VILL,
		6968 FLNB,
		6969 NEK3,
		6970 PCDH8,
		6971 VPS36,
		6972 RNASEH2B,
		6973 CKAP2,
		6974 CNMD,
		6975 TBC1D4,
		6976 THSD1,
		6977 BORA,
		6978 LRCH1,
		6979 SUCLA2,
		6980 RCBTB1,
		6981 MED4,
		6982 PHF11,
		6983 COG3,
		6984 LMO7,
		6985 SCEL,
		6986 ITM2B,
		6987 SPRY2,
		6988 NUDT15,
		6989 EDNRB,
		6990 RCBTB2,
		6991 LCP1,
		6992 SETDB2,
		6993 SCRN1,
		6994 TNS3,
		6995 CHST12,
		6996 IGF2BP3,
		6997 GPNMB,
		6998 RAPGEF5,
		6999 RAC1,
		7000 KDELR2,
		7001 NUPL2,
		7002 IL6,
		7003 ZDHHC4,
		7004 AOAH,
		7005 BZW2,
		7006 DGKB,
		7007 TBRG4,
		7008 DDX56,
		7009 HUS1,
		7010 NACAD,
		7011 DBNL,
		7012 CCM2,
		7013 MYO1G,
		7014 TTYH3,
		7015 MMD2,
		7016 CIDEB,
		7017 TTC5,
		7018 NKX2 /  8,
		7019 NKX2 /  1,
		7020 ZFHX2,
		7021 MTHFS,
		7022 ADAMTS7,
		7023 ABHD17C,
		7024 IREB2,
		7025 ALPK3,
		7026 TM6SF1,
		7027 CIB2,
		7028 CALCOCO2,
		7029 RSAD1,
		7030 NMT1,
		7031 MYCBPAP,
		7032 SRSF1,
		7033 VEZF1,
		7034 CHAD,
		7035 TACO1,
		7036 TEX2,
		7037 DCAF7,
		7038 GH2,
		7039 CSH1,
		7040 LIMD2,
		7041 BRIP1,
		7042 KAT7,
		7043 RTP4,
		7044 ACTL6A,
		7045 NDUFB5,
		7046 MRPL47,
		7047 TRA2B,
		7048 SCN2A,
		7049 TBR1,
		7050 #7 /  Mar,
		7051 ERMN,
		7052 GALNT5,
		7053 SCN7A,
		7054 TANK,
		7055 BLK,
		7056 GATA4,
		7057 SKIL,
		7058 EPRS,
		7059 HLX,
		7060 VPS45,
		7061 IL10,
		7062 KCTD3,
		7063 RPS6KC1,
		7064 CBWD2,
		7065 IL36G,
		7066 IL1RN,
		7067 IL36RN,
		7068 IL36B,
		7069 IL1F10,
		7070 SMPD4,
		7071 WDR33,
		7072 CCDC115,
		7073 SAP130,
		7074 BIN1,
		7075 IMP4,
		7076 HS6ST1,
		7077 UGGT1,
		7078 GYPC,
		7079 STAM,
		7080 GAD2,
		7081 ABI1,
		7082 YME1L1,
		7083 DNAJC1,
		7084 NIPSNAP3A,
		7085 LRRC8A,
		7086 CDK9,
		7087 TXN,
		7088 ODF2,
		7089 KIAA0368,
		7090 TOR1B,
		7091 SMC2,
		7092 KLF4,
		7093 TOR1A,
		7094 RALGPS1,
		7095 FAM129B,
		7096 ST6GALNAC4,
		7097 TMOD1,
		7098 DAB2IP,
		7099 STXBP1,
		7100 SLC2A8,
		7101 ANGPTL2,
		7102 CDK5RAP2,
		7103 ZFP37,
		7104 SLC31A2,
		7105 SLC31A1,
		7106 TLR4,
		7107 ZNF189,
		7108 ALDOB,
		7109 STX17,
		7110 PRPF4,
		7111 FPGS,
		7112 USP20,
		7113 BAAT,
		7114 KIF12,
		7115 ATP6V1G1,
		7116 TEX10,
		7117 GARNL3,
		7118 MRPL50,
		7119 DPM2,
		7120 WDR38,
		7121 TSTD2,
		7122 GABBR2,
		7123 HEMGN,
		7124 PSMB7,
		7125 NR5A1,
		7126 TRMO,
		7127 RABEPK,
		7128 GOLGA1,
		7129 XPA,
		7130 NCBP1,
		7131 ANP32B,
		7132 PDCL,
		7133 RPL35,
		7134 CTSV,
		7135 LMX1B,
		7136 ARPC5L,
		7137 ENPP2,
		7138 DSCC1,
		7139 DERL1,
		7140 MYC,
		7141 NOV,
		7142 IL33,
		7143 TMEM261,
		7144 RANBP6,
		7145 POLR1E,
		7146 PLAA,
		7147 IL11RA,
		7148 UBAP2,
		7149 APTX,
		7150 RNF38,
		7151 TLN1,
		7152 CCL21,
		7153 SIT1,
		7154 DMRT1,
		7155 DNAJB5,
		7156 SPAG8,
		7157 DCTN3,
		7158 CD72,
		7159 TMEM8B,
		7160 GRHPR,
		7161 ALDH1B1,
		7162 HINT2,
		7163 ARHGEF39,
		7164 IGFBPL1,
		7165 DENND4C,
		7166 RPS6,
		7167 CNPY3,
		7168 FOXP4,
		7169 PPIL1,
		7170 KLC4,
		7171 KIF13A,
		7172 ZSCAN9,
		7173 PIM1,
		7174 GMPR,
		7175 CMTR1,
		7176 TFAP2A,
		7177 SLC22A7,
		7178 YIPF3,
		7179 TMEM14B,
		7180 TMEM63B,
		7181 FRS3,
		7182 TJAP1,
		7183 CAPN11,
		7184 TINAG,
		7185 HCRTR2,
		7186 KIAA0319,
		7187 IRF4,
		7188 SLC22A23,
		7189 TUBB2A,
		7190 LRRC1,
		7191 GCM1,
		7192 FOXF2,
		7193 BPHL,
		7194 RIPK1,
		7195 TUBB2B,
		7196 UQCC2,
		7197 HMGA1,
		7198 TCF19,
		7199 PGBD1,
		7200 TPMT,
		7201 CLPS,
		7202 RNF144B,
		7203 MTCH1,
		7204 TAF8,
		7205 FAM8A1,
		7206 FGFBP1,
		7207 FGFBP2,
		7208 CPEB2,
		7209 FHDC1,
		7210 TLR2,
		7211 MGARP,
		7212 TTC29,
		7213 MYO7A,
		7214 FCHSD2,
		7215 ARRB1,
		7216 SLCO2B1,
		7217 THAP12,
		7218 ANKRD42,
		7219 IL18BP,
		7220 NUMA1,
		7221 CCDC90B,
		7222 SYTL2,
		7223 RAB30,
		7224 CREBZF,
		7225 LRRC32,
		7226 PRCP,
		7227 NARS2,
		7228 RNF121,
		7229 MRPL15,
		7230 PI15,
		7231 TTPA,
		7232 GGH,
		7233 SLCO5A1,
		7234 SULF1,
		7235 TGS1,
		7236 SDCBP,
		7237 NEK1,
		7238 DDX60,
		7239 NXPE4,
		7240 SORL1,
		7241 TMPRSS4,
		7242 BUD13,
		7243 TRPC6,
		7244 MMP7,
		7245 MMP20,
		7246 MMP27,
		7247 DCUN1D5,
		7248 YAP1,
		7249 TRIM29,
		7250 SLC37A4,
		7251 POU2F3,
		7252 RDX,
		7253 PPP2R1B,
		7254 FDX1,
		7255 FXYD6,
		7256 ARHGAP20,
		7257 FXYD2,
		7258 MMP13,
		7259 TMPRSS13,
		7260 CASP1,
		7261 CASP5,
		7262 ALKBH8,
		7263 MAP2K5,
		7264 UNC13C,
		7265 SQOR,
		7266 CTDSPL2,
		7267 SLTM,
		7268 THBS1,
		7269 MAPKBP1,
		7270 NUSAP1,
		7271 NDUFAF1,
		7272 KIF23,
		7273 ITGA11,
		7274 KNL1,
		7275 HAUS2,
		7276 RTF1,
		7277 PARP6,
		7278 RPLP1,
		7279 PAQR5,
		7280 LRRC49,
		7281 TUBGCP4,
		7282 RMDN3,
		7283 ITPKA,
		7284 UACA,
		7285 SMAD6,
		7286 PLCB2,
		7287 TMEM62,
		7288 PAK6,
		7289 ADAM10,
		7290 DUOX1,
		7291 SLC28A2,
		7292 STRA6,
		7293 CYP19A1,
		7294 ZNF280D,
		7295 SEMA6D,
		7296 BCL2L10,
		7297 RSL24D1,
		7298 SPTBN5,
		7299 GCOM1,
		7300 GCHFR,
		7301 BCAR3,
		7302 TTLL7,
		7303 FNBP1L,
		7304 KYAT3,
		7305 GTF2B,
		7306 BRDT,
		7307 RABGGTB,
		7308 IFI44L,
		7309 GIPC2,
		7310 ARHGAP29,
		7311 IFI44,
		7312 SLC44A5,
		7313 CLCA2,
		7314 DNASE2B,
		7315 DBT,
		7316 RTCA,
		7317 IFT172,
		7318 SELENOI,
		7319 CGREF1,
		7320 HADHB,
		7321 KHK,
		7322 ADCY3,
		7323 PPM1B,
		7324 PNPT1,
		7325 DYNC2LI1,
		7326 LHCGR,
		7327 THUMPD2,
		7328 CYP1B1,
		7329 RAB1A,
		7330 ACTR2,
		7331 PREB,
		7332 SLC5A6,
		7333 ABCG5,
		7334 PREPL,
		7335 SLC3A1,
		7336 EMILIN1,
		7337 FBXO11,
		7338 SIX3,
		7339 ATRAID,
		7340 CENPO,
		7341 LRPPRC,
		7342 TRIM54,
		7343 DTNB,
		7344 ACTR1A,
		7345 CYP2C9,
		7346 MFSD13A,
		7347 CYP2C8,
		7348 MYOF,
		7349 LOXL4,
		7350 STAMBPL1,
		7351 CH25H,
		7352 ATAD1,
		7353 BTBD16,
		7354 KIF11,
		7355 CUZD1,
		7356 TACC2,
		7357 DUSP5,
		7358 CALHM2,
		7359 ARL3,
		7360 CEP55,
		7361 KIF20B,
		7362 ENTPD1,
		7363 EXOC6,
		7364 PLCE1,
		7365 RBP4,
		7366 DBR1,
		7367 DNAJC13,
		7368 GPR87,
		7369 ANXA7,
		7370 FAM149B1,
		7371 ASCC1,
		7372 PLA2G12B,
		7373 ZNF365,
		7374 OIT3,
		7375 ADAMTS14,
		7376 RPS24,
		7377 TET1,
		7378 DNA2,
		7379 MYPN,
		7380 AOX1,
		7381 ATIC,
		7382 SMARCAL1,
		7383 BARD1,
		7384 STAT4,
		7385 MSTN,
		7386 CARF,
		7387 ASNSD1,
		7388 METTL5,
		7389 SSB,
		7390 NAB1,
		7391 CDK15,
		7392 PPIG,
		7393 FASTKD1,
		7394 MDH1B,
		7395 HECW2,
		7396 IDH1,
		7397 OLA1,
		7398 CIR1,
		7399 SSFA2,
		7400 CHRNA1,
		7401 FAM117B,
		7402 WDR12,
		7403 ABI2,
		7404 ITGAV,
		7405 SLC40A1,
		7406 SLC35A5,
		7407 DIRC2,
		7408 SENP7,
		7409 GUCA1C,
		7410 CCDC54,
		7411 COX17,
		7412 PARP9,
		7413 MNS1,
		7414 USP8,
		7415 SECISBP2L,
		7416 TMOD3,
		7417 SPPL2A,
		7418 GLCE,
		7419 SHF,
		7420 APH1B,
		7421 INTS14,
		7422 CILP,
		7423 PARP16,
		7424 PPCDC,
		7425 HCN4,
		7426 SEMA7A,
		7427 UBL7,
		7428 ARHGAP24,
		7429 FAM13A,
		7430 HERC3,
		7431 HERC6,
		7432 HERC5,
		7433 PCDH10,
		7434 NDST4,
		7435 ZGRF1,
		7436 COPS4,
		7437 HNRNPD,
		7438 PRKG2,
		7439 RASGEF1B,
		7440 SEC31A,
		7441 FGF5,
		7442 GPAT3,
		7443 FGF2,
		7444 BBS7,
		7445 KIAA1109,
		7446 BMPR1B,
		7447 RAP1GDS1,
		7448 LARP1B,
		7449 MMRN1,
		7450 PDE5A,
		7451 PRDM5,
		7452 TRPC3,
		7453 NAAA,
		7454 NUP54,
		7455 CXCL9,
		7456 BMP2K,
		7457 G3BP2,
		7458 #11 /  Sep,
		7459 FRAS1,
		7460 SCARB2,
		7461 CCNG2,
		7462 CNOT6L,
		7463 USO1,
		7464 CDKL2,
		7465 SHROOM3,
		7466 ANXA3,
		7467 PPA2,
		7468 CENPE,
		7469 GSTCD,
		7470 INTS12,
		7471 ENPEP,
		7472 CASP6,
		7473 LEF1,
		7474 HADH,
		7475 EGF,
		7476 PAPSS1,
		7477 SEC24B,
		7478 PPP3CA,
		7479 SLC39A8,
		7480 MTTP,
		7481 FBN2,
		7482 MAPK8IP3,
		7483 RGS3,
		7484 GUCD1,
		7485 RNF185,
		7486 KIAA1644,
		7487 PARVG,
		7488 B4GALNT3,
		7489 PDE6H,
		7490 ERP27,
		7491 ETV6,
		7492 GABARAPL1,
		7493 KIF21A,
		7494 CPNE8,
		7495 YARS2,
		7496 FGD4,
		7497 ALG10,
		7498 PIK3C2G,
		7499 FAM60A,
		7500 AEBP2,
		7501 SLCO1C1,
		7502 ETFBKMT,
		7503 ETNK1,
		7504 ZCRB1,
		7505 TMEM117,
		7506 PRICKLE1,
		7507 C1RL,
		7508 NDUFA9,
		7509 CLSTN3,
		7510 KLRG1,
		7511 VAMP1,
		7512 TAPBPL,
		7513 CD27,
		7514 RBP5,
		7515 PEX5,
		7516 PIANP,
		7517 SLC38A4,
		7518 AMIGO2,
		7519 SCAF11,
		7520 COL2A1,
		7521 PPFIA2,
		7522 LLPH,
		7523 LRIG3,
		7524 #9 /  Mar,
		7525 INHBE,
		7526 GLIPR1,
		7527 TPH2,
		7528 PHLDA1,
		7529 TMEM19,
		7530 LGR5,
		7531 PTPRQ,
		7532 DUSP6,
		7533 POC1B,
		7534 TMTC3,
		7535 LUM,
		7536 KERA,
		7537 SNRPF,
		7538 AMDHD1,
		7539 NEDD1,
		7540 SYCP3,
		7541 ASCL1,
		7542 GAS2L3,
		7543 TMEM132B,
		7544 SLC15A4,
		7545 TDG,
		7546 RITA1,
		7547 SDSL,
		7548 MMAB,
		7549 GLTP,
		7550 GIT2,
		7551 TCHP,
		7552 FAM222A,
		7553 FOXN4,
		7554 NUP58,
		7555 MTMR6,
		7556 SLC46A3,
		7557 SLC7A1,
		7558 PDX1,
		7559 LNX2,
		7560 SUOX,
		7561 CCDC65,
		7562 SLC39A5,
		7563 TARBP2,
		7564 RDH16,
		7565 DHH,
		7566 ACVRL1,
		7567 GPR84,
		7568 NPFF,
		7569 NABP2,
		7570 N4BP2L1,
		7571 CELA1,
		7572 SMARCC2,
		7573 BRCA2,
		7574 KANSL2,
		7575 CERS5,
		7576 MAP3K12,
		7577 ITGB7,
		7578 GALNT6,
		7579 CSAD,
		7580 LMBR1L,
		7581 ESYT1,
		7582 TMBIM6,
		7583 ANKRD52,
		7584 KRT71,
		7585 ZNF740,
		7586 SMIM2,
		7587 WDFY2,
		7588 HNRNPA1L2,
		7589 LPAR6,
		7590 ESD,
		7591 RB1,
		7592 SBNO1,
		7593 MORN3,
		7594 SETD1B,
		7595 VPS33A,
		7596 VPS37B,
		7597 RHOF,
		7598 DENR,
		7599 DIAPH3,
		7600 SLAIN1,
		7601 RBM26,
		7602 SRRM4,
		7603 METTL21C,
		7604 MBNL2,
		7605 ZIC5,
		7606 ABHD13,
		7607 RAB20,
		7608 GRTP1,
		7609 CUL4A,
		7610 TTC6,
		7611 SSTR1,
		7612 CDH24,
		7613 REM2,
		7614 CBLN3,
		7615 TSSK4,
		7616 NOVA1,
		7617 FITM1,
		7618 MDGA2,
		7619 TMX1,
		7620 FRMD6,
		7621 PELI2,
		7622 RTN1,
		7623 SYT16,
		7624 SLC38A6,
		7625 NAA30,
		7626 ADAM21,
		7627 RDH12,
		7628 DCAF5,
		7629 RAB15,
		7630 WDR89,
		7631 ESR2,
		7632 KCNH5,
		7633 STON2,
		7634 EFCAB11,
		7635 GPR65,
		7636 PTGR2,
		7637 JDP2,
		7638 AK7,
		7639 FAM181A,
		7640 SLC24A4,
		7641 FBLN5,
		7642 SERPINA10,
		7643 WARS,
		7644 SLC25A47,
		7645 WDR20,
		7646 NIPA2,
		7647 SLC12A6,
		7648 DUOXA1,
		7649 MFAP1,
		7650 TCF12,
		7651 SORD,
		7652 SERF2,
		7653 ZSCAN29,
		7654 DUOXA2,
		7655 DUOX2,
		7656 LYSMD2,
		7657 SLC27A2,
		7658 FGF7,
		7659 HDC,
		7660 GCNT3,
		7661 BNIP2,
		7662 GTF2A2,
		7663 SRP14,
		7664 BAHD1,
		7665 DISP2,
		7666 CDAN1,
		7667 TLE3,
		7668 ANP32A,
		7669 COMMD4,
		7670 UBE2Q2,
		7671 PSTPIP1,
		7672 ETFA,
		7673 BCL2A1,
		7674 HMG20A,
		7675 SCAPER,
		7676 TSPAN3,
		7677 WDR61,
		7678 NCOA2,
		7679 NEIL1,
		7680 MAN2C1,
		7681 DNAJA4,
		7682 MESDC1,
		7683 TPM1,
		7684 IGF1R,
		7685 ARRDC4,
		7686 PIF1,
		7687 USP3,
		7688 CYP11A1,
		7689 BBS4,
		7690 PML,
		7691 CYP1A1,
		7692 ADAMTS17,
		7693 LINS1,
		7694 ULK3,
		7695 PCSK6,
		7696 CCDC33,
		7697 CELF6,
		7698 SCAMP2,
		7699 CYP1A2,
		7700 HAPLN3,
		7701 RHCG,
		7702 POLG,
		7703 RLBP1,
		7704 FANCI,
		7705 ABHD2,
		7706 WDR93,
		7707 TICRR,
		7708 NTRK3,
		7709 DET1,
		7710 MFGE8,
		7711 ZNF710,
		7712 UNC45A,
		7713 ST8SIA2,
		7714 MCTP2,
		7715 FURIN,
		7716 IQGAP1,
		7717 CRTC3,
		7718 EFL1,
		7719 SH3GL3,
		7720 SEC11A,
		7721 #12 /  Sep,
		7722 GLYR1,
		7723 PMM2,
		7724 SLC5A2,
		7725 ITGAX,
		7726 TGFB1I1,
		7727 ARMC5,
		7728 PARN,
		7729 FTO,
		7730 UQCRC2,
		7731 CDR2,
		7732 IGSF6,
		7733 ARHGAP17,
		7734 MYLK3,
		7735 ABCC12,
		7736 NKD1,
		7737 DHX38,
		7738 TXNL4B,
		7739 MARVELD3,
		7740 CHST4,
		7741 ZFHX3,
		7742 CLEC18B,
		7743 CPNE2,
		7744 NLRC5,
		7745 KATNB1,
		7746 KIFC3,
		7747 ADAMTS18,
		7748 NUDT7,
		7749 GCSH,
		7750 CMTM3,
		7751 CMTM2,
		7752 CDH11,
		7753 NOL3,
		7754 MAP1LC3B,
		7755 MBTPS1,
		7756 CDH13,
		7757 ZCCHC14,
		7758 TLDC1,
		7759 ADAD2,
		7760 OSGIN1,
		7761 IRF8,
		7762 RHOT2,
		7763 RPL3L,
		7764 ZSCAN32,
		7765 RPS2,
		7766 NDUFB10,
		7767 PDPK1,
		7768 TIGD7,
		7769 DEF8,
		7770 TCF25,
		7771 GALNS,
		7772 GAS8,
		7773 MED9,
		7774 NCOR1,
		7775 COPS3,
		7776 GID4,
		7777 ZNF287,
		7778 MYOCD,
		7779 KSR1,
		7780 UTP4,
		7781 RANBP10,
		7782 CTRL,
		7783 GFOD2,
		7784 NOB1,
		7785 PRPSAP2,
		7786 UNC45B,
		7787 PCTP,
		7788 TOM1L1,
		7789 TOB1,
		7790 VPS53,
		7791 SPATA22,
		7792 SGSM2,
		7793 NPEPPS,
		7794 SKAP1,
		7795 LRRC46,
		7796 SCRN2,
		7797 SSH2,
		7798 RHBDL3,
		7799 SPACA3,
		7800 ARSG,
		7801 ABCA8,
		7802 G6PC3,
		7803 CLTC,
		7804 BCAS3,
		7805 PTRH2,
		7806 SS18,
		7807 TAF4B,
		7808 AFG3L2,
		7809 PRELID3A,
		7810 IMPA2,
		7811 GNAL,
		7812 SLC39A6,
		7813 RPRD1A,
		7814 GALNT1,
		7815 ASXL3,
		7816 ADCYAP1,
		7817 MEP1B,
		7818 SLC25A52,
		7819 GAREM1,
		7820 ESCO1,
		7821 OSBPL1A,
		7822 GATA6,
		7823 GREB1L,
		7824 PELP1,
		7825 NPC1,
		7826 SLC14A1,
		7827 ARRB2,
		7828 SLC13A5,
		7829 ZMYND15,
		7830 WRAP53,
		7831 MINK1,
		7832 SAT2,
		7833 ASGR1,
		7834 PIK3R5,
		7835 TP53,
		7836 CCDC40,
		7837 ARHGDIA,
		7838 TMC6,
		7839 SLC16A3,
		7840 CARD14,
		7841 TTYH2,
		7842 RAB40B,
		7843 EIF4A3,
		7844 CSNK1D,
		7845 ANAPC11,
		7846 TBCD,
		7847 FN3KRP,
		7848 NARF,
		7849 RPTOR,
		7850 FOXK2,
		7851 TRIM65,
		7852 CBX8,
		7853 SECTM1,
		7854 RNF157,
		7855 CEP131,
		7856 ZNF750,
		7857 WDR45B,
		7858 CBX4,
		7859 RNF165,
		7860 DYM,
		7861 MAPK4,
		7862 ELAC1,
		7863 MBD1,
		7864 SMAD4,
		7865 TNFRSF11A,
		7866 ZCCHC2,
		7867 FBXO15,
		7868 CBLN2,
		7869 PMAIP1,
		7870 P3H4,
		7871 NT5C3B,
		7872 RETREG3,
		7873 ERBB2,
		7874 GRB7,
		7875 MIEN1,
		7876 PNMT,
		7877 ARL5C,
		7878 STAC2,
		7879 IGFBP4,
		7880 FKBP10,
		7881 TXNL4A,
		7882 CACNA1A,
		7883 MISP3,
		7884 SAMD1,
		7885 BRD4,
		7886 SLC39A3,
		7887 NFIC,
		7888 TPGS1,
		7889 PLPP2,
		7890 PRDM15,
		7891 PFKL,
		7892 FEM1A,
		7893 VAV1,
		7894 MVB12A,
		7895 SH3GL1,
		7896 DUS3L,
		7897 DPP9,
		7898 CCDC97,
		7899 TMEM91,
		7900 ZFP14,
		7901 SIRT3,
		7902 IFITM3,
		7903 PGGHG,
		7904 HUNK,
		7905 COL6A1,
		7906 IFNAR1,
		7907 SOD1,
		7908 COL6A2,
		7909 SIK1,
		7910 DNMT3L,
		7911 TRPM2,
		7912 SCYL1,
		7913 TMEM50B,
		7914 APP,
		7915 DOPEY2,
		7916 URB1,
		7917 AKT1,
		7918 IL19,
		7919 EMP3,
		7920 SAE1,
		7921 NTN5,
		7922 LMTK3,
		7923 GEMIN7,
		7924 CBLC,
		7925 WTIP,
		7926 ADAMTS10,
		7927 SLC6A3,
		7928 RNPEPL1,
		7929 CAPN10,
		7930 MYO1F,
		7931 NLRP12,
		7932 CACNG8,
		7933 ZNF787,
		7934 TIMM29,
		7935 FBN3,
		7936 CARM1,
		7937 EVI5L,
		7938 TM4SF5,
		7939 SLC47A1,
		7940 PSMB6,
		7941 GPR32,
		7942 SIGLEC10,
		7943 ACPT,
		7944 KLK3,
		7945 ZNF473,
		7946 FAM71E1,
		7947 RPS11,
		7948 RPL13A,
		7949 CTU1,
		7950 NOSIP,
		7951 IGLON5,
		7952 RCN3,
		7953 ZNF614,
		7954 SLC2A5,
		7955 RERE,
		7956 MMEL1,
		7957 CFAP74,
		7958 PRDM16,
		7959 CELA2A,
		7960 PADI3,
		7961 FHAD1,
		7962 PADI1,
		7963 EPHA2,
		7964 ARHGEF19,
		7965 EFHD2,
		7966 PEX14,
		7967 PGD,
		7968 MYOM3,
		7969 SH3BGRL3,
		7970 CNKSR1,
		7971 RPL11,
		7972 IL22RA1,
		7973 ZNF593,
		7974 KIAA0319L,
		7975 EVA1B,
		7976 DMRTA2,
		7977 PLK4,
		7978 MAP3K6,
		7979 FCN3,
		7980 GPN2,
		7981 SYTL1,
		7982 WDTC1,
		7983 CELA3A,
		7984 NBPF3,
		7985 HSPG2,
		7986 ITGB3BP,
		7987 SERBP1,
		7988 BCL10,
		7989 CYR61,
		7990 PRKACB,
		7991 PIGK,
		7992 TINAGL1,
		7993 AZIN2,
		7994 RPS8,
		7995 KIF2C,
		7996 PTPRF,
		7997 BEST4,
		7998 MOB3C,
		7999 CYP4B1,
		8000 TMEM61,
		8001 DMRTB1,
		8002 LMO4,
		8003 SYPL2,
		8004 BARHL2,
		8005 MTF2,
		8006 SLC44A3,
		8007 IGSF3,
		8008 ZNF697,
		8009 CTTNBP2NL,
		8010 STRIP1,
		8011 PSMA5,
		8012 CD53,
		8013 PROK1,
		8014 CELSR2,
		8015 ITGA10,
		8016 GPR161,
		8017 ALDH9A1,
		8018 ATP1B1,
		8019 TIPRL,
		8020 NME7,
		8021 POGK,
		8022 MPC2,
		8023 CREG1,
		8024 DCAF6,
		8025 GPA33,
		8026 RXRG,
		8027 TBX19,
		8028 UCK2,
		8029 TMCO1,
		8030 XCL1,
		8031 XCL2,
		8032 POU2F1,
		8033 MAEL,
		8034 ILDR2,
		8035 DPT,
		8036 MGST3,
		8037 ADCY10,
		8038 RFWD2,
		8039 NECTIN4,
		8040 UFC1,
		8041 PPOX,
		8042 FCGR2A,
		8043 NUF2,
		8044 RGS5,
		8045 SDHC,
		8046 PFDN2,
		8047 NR1I3,
		8048 USP21,
		8049 F13B,
		8050 PRCC,
		8051 FCRL5,
		8052 RRNAD1,
		8053 MRPL24,
		8054 PIGM,
		8055 CASQ1,
		8056 ISG20L2,
		8057 CRABP2,
		8058 HDGF,
		8059 ABL2,
		8060 XPR1,
		8061 RGS16,
		8062 TOR1AIP1,
		8063 FAM163A,
		8064 HMCN1,
		8065 RGL1,
		8066 LYPLAL1,
		8067 LHX9,
		8068 PRUNE1,
		8069 RORC,
		8070 TUFT1,
		8071 SF3B4,
		8072 ECM1,
		8073 ZNF687,
		8074 TARS2,
		8075 CGN,
		8076 SNX27,
		8077 SETDB1,
		8078 ADAMTSL4,
		8079 MCL1,
		8080 CTSK,
		8081 RFX5,
		8082 PI4KB,
		8083 PIP5K1A,
		8084 ANP32E,
		8085 MINDY1,
		8086 ANXA9,
		8087 SELENBP1,
		8088 CERS2,
		8089 ENSA,
		8090 SEMA6C,
		8091 MRPL9,
		8092 ARNT,
		8093 POGZ,
		8094 OAZ3,
		8095 HORMAD1,
		8096 GOLPH3L,
		8097 GABPB2,
		8098 SYT14,
		8099 KCNH1,
		8100 DTL,
		8101 DYRK3,
		8102 EIF2D,
		8103 INTS7,
		8104 VASH2,
		8105 TAF1A,
		8106 SMYD2,
		8107 SUSD4,
		8108 DUSP10,
		8109 HHIPL2,
		8110 TP53BP2,
		8111 ATP8B2,
		8112 FLG2,
		8113 CRNN,
		8114 ADAM15,
		8115 JTB,
		8116 RAB13,
		8117 S100A8,
		8118 TPM3,
		8119 NUP210L,
		8120 SNAPIN,
		8121 SLC27A3,
		8122 S100A7,
		8123 UBAP2L,
		8124 SLC39A1,
		8125 HAX1,
		8126 CREB3L4,
		8127 EFNA3,
		8128 AQP10,
		8129 KCNN3,
		8130 GATAD2B,
		8131 ILF2,
		8132 RIT1,
		8133 INTS3,
		8134 PKLR,
		8135 HCN3,
		8136 FLG,
		8137 ACTA1,
		8138 GALNT2,
		8139 TTC13,
		8140 SCCPDH,
		8141 LYST,
		8142 MAP3K21,
		8143 CEP170,
		8144 ACP1,
		8145 SNAP47,
		8146 SRP9,
		8147 NVL,
		8148 SDE2,
		8149 DEGS1,
		8150 FBXO28,
		8151 ARF1,
		8152 LEFTY2,
		8153 CNIH4,
		8154 ITPKB,
		8155 GUK1,
		8156 CDC42BPA,
		8157 CNIH3,
		8158 MBOAT2,
		8159 PARP1,
		8160 PSEN2,
		8161 PYCR2,
		8162 LBR,
		8163 WNT9A,
		8164 EPHX1,
		8165 REN,
		8166 SOX13,
		8167 ETNK2,
		8168 PPFIA4,
		8169 PLEKHA6,
		8170 PTPN7,
		8171 SYT2,
		8172 ARL8A,
		8173 OSR1,
		8174 GDF7,
		8175 PDIA6,
		8176 RHOB,
		8177 ATP6V1C2,
		8178 HNRNPLL,
		8179 GALM,
		8180 CAMKMT,
		8181 ABCG8,
		8182 EML4,
		8183 CALM2,
		8184 CHAC2,
		8185 RPS27A,
		8186 WDPCP,
		8187 VPS54,
		8188 REG3G,
		8189 ASXL2,
		8190 ETAA1,
		8191 SNRPG,
		8192 ABHD1,
		8193 MEIS1,
		8194 CIAO1,
		8195 ZNF514,
		8196 SNRNP200,
		8197 MRPS5,
		8198 ANKRD53,
		8199 TPRKB,
		8200 NAT8,
		8201 EXOC6B,
		8202 SFXN5,
		8203 TEX261,
		8204 DQX1,
		8205 DUSP11,
		8206 ST6GAL2,
		8207 NPHP1,
		8208 MALL,
		8209 THNSL2,
		8210 RALB,
		8211 C1QL2,
		8212 TMEM177,
		8213 NT5DC4,
		8214 RABL2A,
		8215 SLC20A1,
		8216 FBLN7,
		8217 ZC3H8,
		8218 LIPT1,
		8219 CNGA3,
		8220 FAHD2B,
		8221 LYG1,
		8222 AFF3,
		8223 UBXN4,
		8224 NXPH2,
		8225 SPOPL,
		8226 THSD7B,
		8227 GPR17,
		8228 POLR2D,
		8229 AMMECR1L,
		8230 GALNT13,
		8231 PKP4,
		8232 SCN1A,
		8233 SLC4A10,
		8234 SCRN3,
		8235 LNPK,
		8236 ZNF385B,
		8237 TMEFF2,
		8238 CDCA7,
		8239 DLX1,
		8240 UBR3,
		8241 PHOSPHO2,
		8242 GULP1,
		8243 FAM171B,
		8244 HSPD1,
		8245 CCDC150,
		8246 METTL21A,
		8247 UNC80,
		8248 PTH2R,
		8249 CPO,
		8250 NBEAL1,
		8251 KANSL1L,
		8252 SPAG16,
		8253 ABCA12,
		8254 SUMF1,
		8255 NYAP2,
		8256 RHBDD1,
		8257 ACKR3,
		8258 TRPM8,
		8259 HES6,
		8260 ESPNL,
		8261 ANKMY1,
		8262 COPS7B,
		8263 DIS3L2,
		8264 CPNE9,
		8265 FANCD2,
		8266 TAMM41,
		8267 VGLL4,
		8268 RAB5A,
		8269 RETREG2,
		8270 CTDSP1,
		8271 CNOT9,
		8272 #4 /  Mar,
		8273 STK11IP,
		8274 GMPPA,
		8275 GRIP2,
		8276 EAF1,
		8277 CNTN4,
		8278 DYNC1LI1,
		8279 RBMS3,
		8280 GADL1,
		8281 OSBPL10,
		8282 POMGNT2,
		8283 ACKR2,
		8284 FAM198A,
		8285 CSRNP1,
		8286 SLC25A38,
		8287 ITGA9,
		8288 SLC22A14,
		8289 GOLGA4,
		8290 CTDSPL,
		8291 STAC,
		8292 IQSEC1,
		8293 CAND2,
		8294 RPL32,
		8295 PTPRG,
		8296 IL17RD,
		8297 SHQ1,
		8298 SLC25A26,
		8299 UBA3,
		8300 ARL6IP5,
		8301 TMF1,
		8302 LRIG1,
		8303 LRTM1,
		8304 LIMD1,
		8305 ZNF660,
		8306 NFKBIZ,
		8307 COL8A1,
		8308 NXPE3,
		8309 ADGRG7,
		8310 MYH15,
		8311 PHLDB2,
		8312 ABHD10,
		8313 TAGLN3,
		8314 PLA1A,
		8315 RABL3,
		8316 ADPRH,
		8317 IGSF11,
		8318 ATG3,
		8319 NR1I2,
		8320 BOC,
		8321 SRPRB,
		8322 TMEM108,
		8323 AGTR1,
		8324 MED12L,
		8325 EIF2A,
		8326 ALDH1L1,
		8327 OSBPL11,
		8328 TRPC1,
		8329 NCEH1,
		8330 SPATA16,
		8331 FAM86B2,
		8332 LPP,
		8333 TMEM44,
		8334 RUBCN,
		8335 AMT,
		8336 TCTA,
		8337 NICN1,
		8338 UCN2,
		8339 DCAF1,
		8340 MANF,
		8341 CCDC39,
		8342 STXBP5L,
		8343 EAF2,
		8344 ILDR1,
		8345 TM4SF19,
		8346 MUC4,
		8347 SLIT2,
		8348 EIF2B5,
		8349 AHSG,
		8350 ECE2,
		8351 VWA5B2,
		8352 DGKQ,
		8353 FIP1L1,
		8354 SLC26A1,
		8355 LYAR,
		8356 CENPC,
		8357 EPHA5,
		8358 CORIN,
		8359 ATP10D,
		8360 OCIAD2,
		8361 SLC10A4,
		8362 SCD5,
		8363 PLAC8,
		8364 ENOPH1,
		8365 CABS1,
		8366 GC,
		8367 TRMT10A,
		8368 KLHL8,
		8369 SNCA,
		8370 PYURF,
		8371 TBCK,
		8372 CAMK2D,
		8373 CISD2,
		8374 DDIT4L,
		8375 ANK2,
		8376 TIFA,
		8377 SPATA5,
		8378 FABP2,
		8379 CCNA2,
		8380 METTL14,
		8381 USP53,
		8382 SETD7,
		8383 NAF1,
		8384 #1 /  Mar,
		8385 SFRP2,
		8386 RPS3A,
		8387 RNF175,
		8388 PDGFC,
		8389 CBR4,
		8390 GLRA3,
		8391 CYP4V2,
		8392 ROPN1L,
		8393 NDUFS6,
		8394 #6 /  Mar,
		8395 NKD2,
		8396 CDH18,
		8397 ADAMTS16,
		8398 SRD5A1,
		8399 MYO10,
		8400 FAM105A,
		8401 RPL37,
		8402 SKP2,
		8403 OSMR,
		8404 UGT3A1,
		8405 PLK2,
		8406 FAM159B,
		8407 GZMA,
		8408 PIK3R1,
		8409 HAPLN1,
		8410 LHFPL2,
		8411 SSBP2,
		8412 BHMT,
		8413 ANKRD31,
		8414 IQGAP2,
		8415 CRHBP,
		8416 RASA1,
		8417 LIX1,
		8418 GIN1,
		8419 PPIP5K2,
		8420 PAM,
		8421 BDP1,
		8422 GTF2H2,
		8423 SLC30A5,
		8424 BTF3,
		8425 FBXL17,
		8426 SPATA9,
		8427 TSLP,
		8428 TNFAIP8,
		8429 FEM1C,
		8430 COMMD10,
		8431 ATG12,
		8432 MEGF10,
		8433 ADAMTS19,
		8434 YIPF5,
		8435 ARHGAP26,
		8436 CXCL14,
		8437 LECT2,
		8438 SLC25A48,
		8439 DDX46,
		8440 TIMD4,
		8441 RNF145,
		8442 C1QTNF2,
		8443 GABRB2,
		8444 FBXO38,
		8445 SPINK7,
		8446 PCYOX1L,
		8447 GLRA1,
		8448 TNIP1,
		8449 G3BP1,
		8450 ZNF300,
		8451 N4BP3,
		8452 NHP2,
		8453 RMND5B,
		8454 BOD1,
		8455 CPLX2,
		8456 TENM2,
		8457 KCNMB1,
		8458 FAM50B,
		8459 MYLK4,
		8460 FAM217A,
		8461 TBC1D7,
		8462 FARS2,
		8463 GFOD1,
		8464 CDKAL1,
		8465 PCDHB18P,
		8466 PSD2,
		8467 LRRTM2,
		8468 ZMAT2,
		8469 GFRA3,
		8470 KLHL3,
		8471 DCDC2,
		8472 SLC17A4,
		8473 KAAG1,
		8474 TRIM7,
		8475 TRIM41,
		8476 HIGD2A,
		8477 FAM193B,
		8478 PLA2G7,
		8479 TNFRSF21,
		8480 RNF44,
		8481 MUT,
		8482 RASGEF1C,
		8483 DOK3,
		8484 ABT1,
		8485 DAAM2,
		8486 PRIM2,
		8487 MLIP,
		8488 HMGCLL1,
		8489 LGSN,
		8490 FGD2,
		8491 SCUBE3,
		8492 ANO7,
		8493 CRIP3,
		8494 TTBK1,
		8495 TCTE1,
		8496 RPL7L1,
		8497 NFKBIE,
		8498 CYP39A1,
		8499 TPBG,
		8500 IRAK1BP1,
		8501 PHIP,
		8502 PRSS35,
		8503 MMS22L,
		8504 FAXC,
		8505 GABRR1,
		8506 PNRC1,
		8507 PM20D2,
		8508 RARS2,
		8509 SCML4,
		8510 TBC1D32,
		8511 CLVS2,
		8512 GPR6,
		8513 RNF217,
		8514 RSPO3,
		8515 ARHGAP18,
		8516 TAAR6,
		8517 ABRACL,
		8518 SLC18B1,
		8519 MTFR2,
		8520 SLC2A12,
		8521 SHPRH,
		8522 AIG1,
		8523 DYNLT1,
		8524 TIAM2,
		8525 TMEM181,
		8526 PNLDC1,
		8527 WTAP,
		8528 ZMYM4,
		8529 VIP,
		8530 ARMT1,
		8531 SLC22A3,
		8532 LINC01558,
		8533 VWDE,
		8534 GNA12,
		8535 SDK1,
		8536 CCZ1B,
		8537 RBAK,
		8538 CREB5,
		8539 EGFR,
		8540 CDCA5,
		8541 IGFBP3,
		8542 PURB,
		8543 IGFBP1,
		8544 SSC4D,
		8545 MDH2,
		8546 POMZP3,
		8547 NIPSNAP2,
		8548 CCT6A,
		8549 PSPH,
		8550 TRIM50,
		8551 ZNF92,
		8552 ATXN7L1,
		8553 TMEM168,
		8554 ASB15,
		8555 SLC12A9,
		8556 GIGYF1,
		8557 TRIM4,
		8558 MEPCE,
		8559 ZAN,
		8560 TMEM209,
		8561 AGBL3,
		8562 STRA8,
		8563 ZC3HAV1L,
		8564 TMEM140,
		8565 TLK2,
		8566 EPHA1,
		8567 NOM1,
		8568 CNPY1,
		8569 NCAPG2,
		8570 ASB10,
		8571 NLGN4X,
		8572 SHROOM2,
		8573 RAB19,
		8574 LUC7L2,
		8575 DENND2A,
		8576 TMEM27,
		8577 SH3KBP1,
		8578 TMEM47,
		8579 LANCL3,
		8580 SYTL5,
		8581 CASK,
		8582 KDM6A,
		8583 SPIN2A,
		8584 MSN,
		8585 AKAP4,
		8586 CCNB3,
		8587 HDAC8,
		8588 SLC16A2,
		8589 CXorf36,
		8590 ZNF157,
		8591 ZNF182,
		8592 CHST7,
		8593 KRBOX4,
		8594 NDUFB11,
		8595 ZNF41,
		8596 RAB41,
		8597 ZMYM3,
		8598 TAF1,
		8599 GPR174,
		8600 NONO,
		8601 CCDC120,
		8602 LPAR4,
		8603 EBP,
		8604 AWAT2,
		8605 OGT,
		8606 SNX12,
		8607 ITGB1BP2,
		8608 IL2RG,
		8609 GCNA,
		8610 ZNF711,
		8611 DIAPH2,
		8612 RIPPLY1,
		8613 PRPS1,
		8614 CXorf57,
		8615 FRMPD3,
		8616 HTR2C,
		8617 DOCK11,
		8618 IGSF1,
		8619 ARHGAP36,
		8620 GPC3,
		8621 RBMX,
		8622 MCPH1,
		8623 MFHAS1,
		8624 FBXO25,
		8625 FATE1,
		8626 MAGEA4,
		8627 NSDHL,
		8628 ZNF185,
		8629 CETN2,
		8630 RPL10,
		8631 CSGALNACT1,
		8632 ATP6V1B2,
		8633 CCDC25,
		8634 HMBOX1,
		8635 CHRNB3,
		8636 CHRNA6,
		8637 GNRH1,
		8638 BIN3,
		8639 DOK2,
		8640 SLC25A37,
		8641 CHMP7,
		8642 DOCK5,
		8643 STAR,
		8644 PLPBP,
		8645 ERLIN2,
		8646 SNTG1,
		8647 PXDNL,
		8648 ST18,
		8649 RGS20,
		8650 TACC1,
		8651 GOLGA7,
		8652 PLPP5,
		8653 GINS4,
		8654 NSD3,
		8655 DNAJC5B,
		8656 CRH,
		8657 TRIM55,
		8658 ADHFE1,
		8659 MRPS28,
		8660 PMP2,
		8661 LACTB2,
		8662 TERF1,
		8663 RPL7,
		8664 SLC26A7,
		8665 ATP6V0D2,
		8666 SYBU,
		8667 DPYS,
		8668 MTDH,
		8669 LRP12,
		8670 EBAG9,
		8671 RSPO2,
		8672 POLR2K,
		8673 MAL2,
		8674 EIF3H,
		8675 UTP23,
		8676 NDUFB9,
		8677 TATDN1,
		8678 FAM83A,
		8679 GSDMC,
		8680 FAM135B,
		8681 ZNF7,
		8682 ARHGAP39,
		8683 SLC39A4,
		8684 NAPRT,
		8685 VLDLR,
		8686 AK3,
		8687 UHRF2,
		8688 NFIB,
		8689 CER1,
		8690 PLIN2,
		8691 HAUS6,
		8692 CDKN2B,
		8693 CDKN2A,
		8694 ZCCHC7,
		8695 FBXO10,
		8696 SIGMAR1,
		8697 CEP78,
		8698 NTRK2,
		8699 IDNK,
		8700 SHC3,
		8701 AUH,
		8702 MFSD14B,
		8703 PLPPR1,
		8704 ZNF462,
		8705 INIP,
		8706 UGCG,
		8707 ACTL7B,
		8708 SNX30,
		8709 STOM,
		8710 GSN,
		8711 MRRF,
		8712 NR6A1,
		8713 CRB2,
		8714 ALAD,
		8715 ASTN2,
		8716 WDR31,
		8717 POLE3,
		8718 SURF4,
		8719 GBGT1,
		8720 SURF1,
		8721 SURF2,
		8722 SURF6,
		8723 MED22,
		8724 REXO4,
		8725 RPL7A,
		8726 GTF3C5,
		8727 ASB6,
		8728 PTGES2,
		8729 NTMT1,
		8730 CIZ1,
		8731 SLC25A25,
		8732 SH3GLB2,
		8733 MIGA2,
		8734 PTGES,
		8735 LCN2,
		8736 LRSAM1,
		8737 HMCN2,
		8738 GPR107,
		8739 IDI2,
		8740 INPP5E,
		8741 SEC16A,
		8742 DPH7,
		8743 NOTCH1,
		8744 CACNA1B,
		8745 NACC2,
		8746 PROSER2,
		8747 USP6NL,
		8748 COMMD3,
		8749 MSRB2,
		8750 PDSS1,
		8751 FAM171A1,
		8752 MINDY3,
		8753 SLC39A12,
		8754 TMEM236,
		8755 RSU1,
		8756 ST8SIA6,
		8757 PARD3,
		8758 ANKRD30A,
		8759 ZEB1,
		8760 FAM13C,
		8761 NRBF2,
		8762 A1CF,
		8763 CDHR1,
		8764 RGR,
		8765 POLR3A,
		8766 HERC4,
		8767 LRMDA,
		8768 CAMK2G,
		8769 ADIRF,
		8770 GLUD1,
		8771 ANKRD1,
		8772 HTR7,
		8773 RPP30,
		8774 FRA10AC1,
		8775 ADD3,
		8776 HABP2,
		8777 VAX1,
		8778 DNAJB12,
		8779 EIF4EBP2,
		8780 PLEKHS1,
		8781 TCF7L2,
		8782 MKI67,
		8783 CYP17A1,
		8784 INA,
		8785 FUOM,
		8786 LRRC27,
		8787 MTG1,
		8788 NKX6 /  2,
		8789 PAOX,
		8790 GSTO1,
		8791 TAF5,
		8792 PPRC1,
		8793 ITPRIP,
		8794 CNNM2,
		8795 PDCD11,
		8796 ADAM12,
		8797 RGS10,
		8798 BTBD10,
		8799 ADM,
		8800 GAS2,
		8801 SLC5A12,
		8802 LIN7C,
		8803 LRRC4C,
		8804 IMMP1L,
		8805 SAA4,
		8806 PGAP2,
		8807 TUT1,
		8808 SCGB1A1,
		8809 SYT8,
		8810 ZNF214,
		8811 ZNF215,
		8812 HSD17B12,
		8813 APIP,
		8814 PAMR1,
		8815 DGKZ,
		8816 EIF3M,
		8817 TNKS1BP1,
		8818 GLYAT,
		8819 SERPING1,
		8820 SSRP1,
		8821 SLC43A1,
		8822 PTPRJ,
		8823 ARFGAP2,
		8824 CELF1,
		8825 HIKESHI,
		8826 CCDC81,
		8827 SESN3,
		8828 ENDOD1,
		8829 CCDC82,
		8830 KLHL35,
		8831 TENM4,
		8832 SERPINH1,
		8833 CAPN5,
		8834 INTS4,
		8835 PAK1,
		8836 RPS3,
		8837 ZC3H12C,
		8838 TTC12,
		8839 NCAM1,
		8840 DRD2,
		8841 HTR3B,
		8842 NPAT,
		8843 ATM,
		8844 AASDHPPT,
		8845 GLB1L2,
		8846 SLX4IP,
		8847 LAMTOR1,
		8848 P4HA3,
		8849 GRIK4,
		8850 ST14,
		8851 HYOU1,
		8852 GGTLC1,
		8853 ADAM33,
		8854 SLC22A8,
		8855 KAT14,
		8856 TKFC,
		8857 MTA2,
		8858 TMEM138,
		8859 FADS1,
		8860 TMC2,
		8861 ROM1,
		8862 EML3,
		8863 INCENP,
		8864 ZP1,
		8865 MS4A3,
		8866 PLCH2,
		8867 FRG1BP,
		8868 CPSF7,
		8869 MS4A2,
		8870 B3GAT3,
		8871 EI24,
		8872 CCDC15,
		8873 CHEK1,
		8874 FEZ1,
		8875 ESAM,
		8876 KIRREL3,
		8877 MPZL2,
		8878 SCN2B,
		8879 SIDT2,
		8880 TMEM25,
		8881 TAGLN,
		8882 JPH2,
		8883 DUSP15,
		8884 COMMD7,
		8885 KIAA1755,
		8886 SPATA25,
		8887 OCSTAMP,
		8888 DSN1,
		8889 SOGA1,
		8890 CNBD2,
		8891 CDH22,
		8892 LSM14B,
		8893 YTHDF1,
		8894 CABLES2,
		8895 ORAOV1,
		8896 GPHA2,
		8897 SLC22A9,
		8898 TRPT1,
		8899 NUDT22,
		8900 FERMT3,
		8901 PLCB3,
		8902 MRPL49,
		8903 CDC42EP2,
		8904 FAU,
		8905 TM7SF2,
		8906 VPS51,
		8907 TBX6,
		8908 PPP4C,
		8909 ALDOA,
		8910 FAM57B,
		8911 DOC2A,
		8912 HIRIP3,
		8913 TAOK2,
		8914 TMEM219,
		8915 HMGA2,
		8916 MMP3,
		8917 CNKSR2,
		8918 CNTN5,
		8919 KLRF1,
		8920 CLEC1A,
		8921 MKX,
		8922 MPP7,
		8923 ITGB1,
		8924 FXYD4,
		8925 PCDH15,
		8926 CTF1,
		8927 CWC15,
		8928 FCGR1A,
		8929 ARID5B,
		8930 KLHL1,
		8931 CDH8,
		8932 DCUN1D2,
		8933 TMCO3,
		8934 TMEM218,
		8935 TIRAP,
		8936 EEF1AKMT1,
		8937 LATS2,
		8938 SAP18,
		8939 ADGRL3,
		8940 KIAA1328,
		8941 FAM124A,
		8942 MIA2,
		8943 CTAGE5,
		8944 HNMT,
		8945 LYPD1,
		8946 LYPD6B,
		8947 PDCD4,
		8948 ADRA2A,
		8949 GPM6A,
		8950 WDR17,
		8951 SPATA4,
		8952 VEGFC,
		8953 CCDC102B,
		8954 CD226,
		8955 CNDP1,
		8956 FSIP1,
		8957 DLG2,
		8958 RGS18,
		8959 PRSS23,
		8960 MTMR12,
		8961 PPP1R1C,
		8962 CCT5,
		8963 FAM173B,
		8964 DOCK1,
		8965 DIXDC1,
		8966 DLAT,
		8967 PIH1D2,
		8968 TIMM8B,
		8969 IL18,
		8970 TEX12,
		8971 PTS,
		8972 PIP4K2A,
		8973 FREM2,
		8974 FOXO1,
		8975 CRIM1,
		8976 SEC24D,
		8977 ABCB9,
		8978 RILPL2,
		8979 DHX37,
		8980 UBC,
		8981 ITPR1,
		8982 TKTL2,
		8983 PRSS53,
		8984 SLC7A11,
		8985 NOCT,
		8986 ENKUR,
		8987 GPR158,
		8988 CACNA2D4,
		8989 DCP1B,
		8990 CACNA1C,
		8991 THRB,
		8992 NGLY1,
		8993 OXSM,
		8994 UEVLD,
		8995 TMEM86A,
		8996 TMEM263,
		8997 BTBD11,
		8998 UBE3B,
		8999 ANK3,
		9000 IPMK,
		9001 RAD9B,
		9002 PLBD2,
		9003 DLG5,
		9004 MAT1A,
		9005 SLC2A13,
		9006 GXYLT1,
		9007 TWF1,
		9008 DIP2C,
		9009 EIF4E,
		9010 MAGI1,
		9011 TEX30,
		9012 CSNK1G3,
		9013 SRFBP1,
		9014 AKAP6,
		9015 NPAS3,
		9016 FAM177A1,
		9017 MBIP,
		9018 MIPOL1,
		9019 EXT2,
		9020 TMEM18,
		9021 ALLC,
		9022 KCTD14,
		9023 THRSP,
		9024 NDUFC2,
		9025 ME3,
		9026 ADAMTS12,
		9027 NUBPL,
		9028 NEK7,
		9029 ATP6V1G3,
		9030 FER,
		9031 VIPAS39,
		9032 ANKRD50,
		9033 UPF2,
		9034 CDC123,
		9035 SCLT1,
		9036 CCDC3,
		9037 FRMD4A,
		9038 PTPRO,
		9039 EPS8,
		9040 ACAD8,
		9041 THYN1,
		9042 VPS26B,
		9043 NCAPD3,
		9044 VTI1A,
		9045 QDPR,
		9046 FAM160B1,
		9047 ANO4,
		9048 TEX9,
		9049 QTRT2,
		9050 DRD3,
		9051 MMAA,
		9052 ZNF827,
		9053 POU4F2,
		9054 EDNRA,
		9055 NR3C2,
		9056 AKR1C2,
		9057 DPYSL4,
		9058 VENTX,
		9059 ADAM8,
		9060 ITIH2,
		9061 KIN,
		9062 PIGF,
		9063 ANKAR,
		9064 INPP1,
		9065 MFSD6,
		9066 RNF144A,
		9067 ASAP2,
		9068 ADAM17,
		9069 FLI1,
		9070 KCNJ1,
		9071 TMEM45B,
		9072 WWC2,
		9073 CENPU,
		9074 ACSL1,
		9075 SLC25A4,
		9076 AMN1,
		9077 BICD1,
		9078 SAV1,
		9079 CCDC122,
		9080 SERP2,
		9081 NBAS,
		9082 ZNF385D,
		9083 TDO2,
		9084 GUF1,
		9085 SLC35F4,
		9086 GABRA2,
		9087 SACS,
		9088 CCDC175,
		9089 PABPC3,
		9090 CENPJ,
		9091 FBXO4,
		9092 TMEM267,
		9093 CCL28,
		9094 PARP8,
		9095 GFRA1,
		9096 CACUL1,
		9097 DST,
		9098 BEND6,
		9099 TIAL1,
		9100 BAG3,
		9101 GLT1D1,
		9102 TMEM132D,
		9103 RBM46,
		9104 SCHIP1,
		9105 MCHR2,
		9106 KCNE4,
		9107 RABGAP1L,
		9108 CCDC74B,
		9109 TMEM56,
		9110 MZT2B,
		9111 TUBA3E,
		9112 ASTN1,
		9113 CFC1B,
		9114 FAM168B,
		9115 PTPN14,
		9116 MGAT5,
		9117 TMEM163,
		9118 GPATCH11,
		9119 HSPB8,
		9120 GEMIN6,
		9121 TMEM178A,
		9122 POU4F1,
		9123 RNF219,
		9124 CYSLTR2,
		9125 GRID2,
		9126 ARL11,
		9127 RIT2,
		9128 SETBP1,
		9129 ARL14EP,
		9130 EPG5,
		9131 PSTPIP2,
		9132 ATP5A1,
		9133 HAUS1,
		9134 SPC25,
		9135 G6PC2,
		9136 PDK1,
		9137 PTH,
		9138 PDE3B,
		9139 TCF7L1,
		9140 TGOLN2,
		9141 SH2D6,
		9142 KCNK13,
		9143 UHMK1,
		9144 ATG10,
		9145 POC5,
		9146 SPOCK1,
		9147 FAM151B,
		9148 TADA1,
		9149 GUCY1A2,
		9150 CWF19L2,
		9151 JMY,
		9152 HOMER1,
		9153 XRCC4,
		9154 BOLL,
		9155 ZNF547,
		9156 ZNF773,
		9157 ZNF776,
		9158 ZNF256,
		9159 SUV39H2,
		9160 DCLRE1C,
		9161 OLAH,
		9162 RPP38,
		9163 NMT2,
		9164 ZSCAN1,
		9165 ZNF837,
		9166 USP12,
		9167 CCDC50,
		9168 CAMK4,
		9169 TRIM36,
		9170 ZFP36L2,
		9171 PAN3,
		9172 PLEKHH2,
		9173 PFKM,
		9174 TMEM123,
		9175 GRIA4,
		9176 IGSF10,
		9177 SPEF2,
		9178 SPARCL1,
		9179 DSPP,
		9180 DMP1,
		9181 MEPE,
		9182 MBNL1,
		9183 CAPSL,
		9184 NADK2,
		9185 GPD1L,
		9186 GJA1,
		9187 CCNO,
		9188 CLEC4F,
		9189 SLC30A6,
		9190 PELO,
		9191 RASGRP3,
		9192 SAR1B,
		9193 CATSPER3,
		9194 GPR180,
		9195 TCTEX1D1,
		9196 WDR78,
		9197 ANKRD22,
		9198 FARP1,
		9199 IFIT5,
		9200 SLC16A12,
		9201 PANK1,
		9202 PRDM8,
		9203 BMP3,
		9204 HNRNPDL,
		9205 HHEX,
		9206 UTRN,
		9207 GRM1,
		9208 PTPRK,
		9209 GGPS1,
		9210 CNTNAP4,
		9211 ZNF117,
		9212 PART1,
		9213 RAB3C,
		9214 MARVELD2,
		9215 RAD17,
		9216 MED21,
		9217 PLOD2,
		9218 STK32B,
		9219 NRSN1,
		9220 JAKMIP1,
		9221 ZIC1,
		9222 ADGRA3,
		9223 CPB1,
		9224 SREK1IP1,
		9225 LGI2,
		9226 CWC27,
		9227 MR1,
		9228 SRP19,
		9229 CENPH,
		9230 CDYL,
		9231 CARHSP1,
		9232 TEKT5,
		9233 BANK1,
		9234 TXNDC11,
		9235 DAB2,
		9236 ACMSD,
		9237 ACOXL,
		9238 BCL2L11,
		9239 ANAPC1,
		9240 CAST,
		9241 SCOC,
		9242 CLGN,
		9243 CETN3,
		9244 SMARCA5,
		9245 SYCP2L,
		9246 BMP6,
		9247 RGPD3,
		9248 RASSF3,
		9249 HNRNPU,
		9250 RANBP2,
		9251 AHCTF1,
		9252 MERTK,
		9253 TMEM87B,
		9254 PTPRR,
		9255 NR4A2,
		9256 CCDC148,
		9257 PLA2R1,
		9258 RBMS1,
		9259 SCN3A,
		9260 FEZF2,
		9261 CD96,
		9262 SLC25A27,
		9263 ADGRF1,
		9264 ADGRF4,
		9265 FRMD1,
		9266 FAM49B,
		9267 ASAP1,
		9268 TRAPPC8,
		9269 FAM81B,
		9270 LINC00467,
		9271 INO80C,
		9272 LPCAT1,
		9273 PLEKHG4B,
		9274 NMRAL1,
		9275 UBALD1,
		9276 TMEM251,
		9277 ING1,
		9278 TEX29,
		9279 ADPRHL1,
		9280 CMTM7,
		9281 FBXL2,
		9282 UBP1,
		9283 RMND5A,
		9284 CD8A,
		9285 RPIA,
		9286 PTPRD,
		9287 LURAP1L,
		9288 CNKSR3,
		9289 GTF2E1,
		9290 CFDP1,
		9291 ZDHHC7,
		9292 FAM92B,
		9293 TMPRSS11D,
		9294 JAZF1,
		9295 CMIP,
		9296 SPHKAP,
		9297 KCNJ16,
		9298 PID1,
		9299 TRIP12,
		9300 FBXO36,
		9301 CEBPG,
		9302 KCTD15,
		9303 ZNF599,
		9304 MCOLN2,
		9305 LGI4,
		9306 DDAH1,
		9307 SREK1,
		9308 CHD1,
		9309 ANKFN1,
		9310 DGKE,
		9311 HS2ST1,
		9312 MSI2,
		9313 CACNA2D1,
		9314 ZUFSP,
		9315 HS3ST3A1,
		9316 GDPD1,
		9317 NUS1,
		9318 SEMA3D,
		9319 PPP2R5E,
		9320 GRAP,
		9321 SLC5A10,
		9322 AK5,
		9323 CABYR,
		9324 IMPACT,
		9325 ANKRD29,
		9326 SDHAF4,
		9327 CHST9,
		9328 THY1,
		9329 DNAAF1,
		9330 TBCEL,
		9331 JPH3,
		9332 ANKH,
		9333 OTULIN,
		9334 UBASH3B,
		9335 ROBO4,
		9336 ROBO3,
		9337 PANX3,
		9338 TBRG1,
		9339 NRGN,
		9340 RETREG1,
		9341 CDH12,
		9342 TOMM70,
		9343 ABI3BP,
		9344 ANGPT1,
		9345 PITPNC1,
		9346 CC2D1B,
		9347 CERS3,
		9348 PRKCA,
		9349 LRRK1,
		9350 CEP112,
		9351 GAL3ST2,
		9352 ABCA9,
		9353 ABCA6,
		9354 ABCA10,
		9355 ABCA5,
		9356 ENPP3,
		9357 UCHL1,
		9358 MIA3,
		9359 DISP1,
		9360 TNIK,
		9361 TDH,
		9362 FAM167A,
		9363 NEIL2,
		9364 PGM5,
		9365 WNT3A,
		9366 OBSCN,
		9367 LONRF1,
		9368 TRIM11,
		9369 ENAH,
		9370 PPP1R3A,
		9371 CCSAP,
		9372 ASZ1,
		9373 SH3RF1,
		9374 GBP5,
		9375 BUB3,
		9376 GPR26,
		9377 CCDC173,
		9378 MMP21,
		9379 FAM69A,
		9380 ATP5G3,
		9381 CNTNAP3B,
		9382 MAGED4,
		9383 SRSF12,
		9384 PDLIM3,
		9385 SORBS2,
		9386 ELOC,
		9387 LY96,
		9388 CEP170P1,
		9389 PSMA8,
		9390 TMSB4Y,
		9391 CXADR,
		9392 BTG3,
		9393 CHODL,
		9394 TMPRSS15,
		9395 NCAM2,
		9396 L3MBTL4,
		9397 PDE1C,
		9398 RABGEF1,
		9399 MRPL39,
		9400 JAM2,
		9401 ATP5J,
		9402 GABPA,
		9403 ADAMTS1,
		9404 ADAMTS5,
		9405 TSEN2,
		9406 SLFN13,
		9407 WNT7A,
		9408 XPC,
		9409 CCDC174,
		9410 FGD5,
		9411 FLCN,
		9412 DPH3,
		9413 OXNAD1,
		9414 PLCL2,
		9415 CXXC1,
		9416 SKA1,
		9417 PPP4R1,
		9418 APCDD1,
		9419 PIEZO2,
		9420 CCDC144B,
		9421 MPPE1,
		9422 CCDC144CP,
		9423 USP43,
		9424 RAB6B,
		9425 EME1,
		9426 EPHB1,
		9427 ACSS1,
		9428 ANKRD40,
		9429 ZNF18,
		9430 CA10,
		9431 VOPP1,
		9432 APOOL,
		9433 DKK2,
		9434 CYP2U1,
		9435 RSPH10B,
		9436 FBXL18,
		9437 CNTNAP5,
		9438 PROM2,
		9439 AK9,
		9440 ODF1,
		9441 KLF10,
		9442 PTPRN2,
		9443 AZIN1,
		9444 ATP6V1C1,
		9445 TMEM55A,
		9446 OTUD6B,
		9447 CDK19,
		9448 GTF3C6,
		9449 TTC39B,
		9450 AGPAT5,
		9451 MMS19,
		9452 PI4K2A,
		9453 MARVELD1,
		9454 ZFYVE27,
		9455 GOLGA7B,
		9456 GPR78,
		9457 TRMT44,
		9458 SLC25A28,
		9459 HSPA13,
		9460 SAMSN1,
		9461 USP25,
		9462 GRAMD3,
		9463 ZCCHC10,
		9464 MOV10,
		9465 RHOC,
		9466 PPM1J,
		9467 DBI,
		9468 SLC16A1,
		9469 HEATR3,
		9470 NIFK,
		9471 OXA1L,
		9472 SLC7A7,
		9473 LARP1,
		9474 CNOT8,
		9475 GRIA1,
		9476 LRGUK,
		9477 SETD9,
		9478 MIER3,
		9479 NUP205,
		9480 ZKSCAN2,
		9481 XAGE2,
		9482 PIK3AP1,
		9483 RBM45,
		9484 TTN,
		9485 VSIG4,
		9486 PDIA4,
		9487 KDM8,
		9488 OTOA,
		9489 KCTD18,
		9490 FAM126B,
		9491 ALS2CR12,
		9492 C2CD6,
		9493 TMEM237,
		9494 FZD7,
		9495 SPAG17,
		9496 DEPTOR,
		9497 FMN2,
		9498 RNF20,
		9499 CYLC2,
		9500 PPARGC1B,
		9501 ELMO1,
		9502 SLC26A2,
		9503 LSM11,
		9504 MED7,
		9505 SAXO1,
		9506 RRAGA,
		9507 SLC24A2,
		9508 TRIM42,
		9509 PXYLP1,
		9510 ADCY8,
		9511 RASA2,
		9512 RMND1,
		9513 RAET1L,
		9514 SLA,
		9515 TMBIM4,
		9516 VBP1,
		9517 RAB39B,
		9518 CLIC2,
		9519 AFF2,
		9520 MICU3,
		9521 GRIP1,
		9522 VPS37A,
		9523 KIF5A,
		9524 NAT2,
		9525 MAGEA8,
		9526 PSD3,
		9527 CARNMT1,
		9528 MCU,
		9529 ELMSAN1,
		9530 CFAP70,
		9531 GNA14,
		9532 FAM161B,
		9533 GNAQ,
		9534 WIF1,
		9535 UGT2B4,
		9536 GPR61,
		9537 MMP16,
		9538 ADK,
		9539 KCNMA1,
		9540 BATF,
		9541 DCK,
		9542 ADAMTS3,
		9543 ALX3,
		9544 DPY19L4,
		9545 NDUFAF6,
		9546 DRAM2,
		9547 PPEF2,
		9548 CFAP161,
		9549 ADAMTSL3,
		9550 ART3,
		9551 SLC28A1,
		9552 WHAMM,
		9553 CXCL13,
		9554 N6AMT1,
		9555 RWDD2B,
		9556 USP16,
		9557 CCT8,
		9558 MAP3K7CL,
		9559 NAA11,
		9560 BACH1,
		9561 CLDN8,
		9562 TSPAN7,
		9563 TIAM1,
		9564 SCAF4,
		9565 RPGR,
		9566 CDK20,
		9567 PCGF6,
		9568 ANKRD9,
		9569 SFR1,
		9570 SORCS3,
		9571 SFXN2,
		9572 FUT6,
		9573 TDRD9,
		9574 FGF18,
		9575 PCDH1,
		9576 SH3RF2,
		9577 GDF6,
		9578 UQCRB,
		9579 MTERF3,
		9580 PTDSS1,
		9581 PPP2R2B,
		9582 RPL30,
		9583 KCNS2,
		9584 FAM122C,
		9585 SUPV3L1,
		9586 FAM122B,
		9587 EEF1A1,
		9588 FBXO43,
		9589 HKDC1,
		9590 HK1,
		9591 TYSND1,
		9592 PHF6,
		9593 CD109,
		9594 LRFN2,
		9595 NODAL,
		9596 PRG3,
		9597 UBE2L6,
		9598 ZDHHC5,
		9599 MED19,
		9600 ZFAND3,
		9601 NPTN,
		9602 KAT6B,
		9603 SAMD8,
		9604 RAB11FIP1,
		9605 UNC5D,
		9606 GLYATL2,
		9607 UTP14A,
		9608 AIFM1,
		9609 MAPK13,
		9610 BAG4,
		9611 MS4A1,
		9612 TBC1D31,
		9613 WDYHV1,
		9614 ATAD2,
		9615 FBXO32,
		9616 NSMCE2,
		9617 ZNF689,
		9618 PRR14,
		9619 FBRS,
		9620 FRRS1,
		9621 PHKG2,
		9622 MFSD14A,
		9623 SASS6,
		9624 COX6A2,
		9625 ITGAD,
		9626 ZIC3,
		9627 MALSU1,
		9628 VPS8,
		9629 GALK2,
		9630 LHFPL4,
		9631 B3GNT7,
		9632 MPV17L,
		9633 BUB1B,
		9634 PDE6D,
		9635 EIF4A2,
		9636 BRPF1,
		9637 RPUSD3,
		9638 SST,
		9639 TATDN2,
		9640 GHRL,
		9641 SEC13,
		9642 FAM92A1P1,
		9643 EXOG,
		9644 NTAN1,
		9645 NMNAT2,
		9646 ZFYVE9,
		9647 ATP2B2,
		9648 LYZL4,
		9649 SLC6A1,
		9650 SMG1,
		9651 FCHO2,
		9652 RBPMS,
		9653 TMEM171,
		9654 KLHL40,
		9655 C8A,
		9656 TIMP4,
		9657 SYN2,
		9658 NRG1,
		9659 CPT2,
		9660 NECAP2,
		9661 LRP8,
		9662 PAXIP1,
		9663 STEAP2,
		9664 SSBP3,
		9665 HTR5A,
		9666 CLDN12,
		9667 MMP14,
		9668 FZD1,
		9669 GATAD1,
		9670 SUSD3,
		9671 ZFHX2 /  AS1,
		9672 TMED6,
		9673 CLEC18A,
		9674 DHRS4,
		9675 CLEC18C,
		9676 ARMC12,
		9677 DDX19B,
		9678 ST3GAL2,
		9679 FUK,
		9680 IL34,
		9681 DHRS1,
		9682 CACNA1D,
		9683 ARSE,
		9684 KIT,
		9685 HYDIN,
		9686 AASDH,
		9687 ZNF19,
		9688 CACNA2D3,
		9689 RNF111,
		9690 CCNB2,
		9691 FAM81A,
		9692 MYO1E,
		9693 APPL1,
		9694 MUM1L1,
		9695 AFAP1L1,
		9696 TSC22D3,
		9697 DSCR3,
		9698 DYRK1A,
		9699 KCNJ6,
		9700 KCNJ15,
		9701 ERG,
		9702 ETS2,
		9703 TSPAN18,
		9704 LCA5L,
		9705 SLC35B2,
		9706 TMEM164,
		9707 MX1,
		9708 CREB3L1,
		9709 C2CD2,
		9710 TAB3,
		9711 SLC38A10,
		9712 PALM2 /  AKAP2,
		9713 ZNF618,
		9714 DGKI,
		9715 TMEM268,
		9716 SVOPL,
		9717 SNX22,
		9718 UBN2,
		9719 BRAF,
		9720 SLC34A2,
		9721 ACAN,
		9722 PSMG3,
		9723 CABP1,
		9724 WDR19,
		9725 SLC37A3,
		9726 FMNL2,
		9727 GAREM2,
		9728 SPPL3,
		9729 DPYSL5,
		9730 DRC1,
		9731 RAB28,
		9732 FAM213B,
		9733 TNFRSF14,
		9734 PANK4,
		9735 CIB4,
		9736 MEGF11,
		9737 PEX10,
		9738 RER1,
		9739 RADIL,
		9740 SKI,
		9741 WIPI2,
		9742 LDLRAP1,
		9743 AGAP1,
		9744 KRTCAP3,
		9745 PAFAH2,
		9746 EXTL1,
		9747 SLC30A2,
		9748 BABAM2,
		9749 TRIM63,
		9750 WDR66,
		9751 MRPL17,
		9752 DUSP2,
		9753 GRHL3,
		9754 UBXN11,
		9755 NLRP14,
		9756 PTPDC1,
		9757 GALNT14,
		9758 NCK1,
		9759 HPD,
		9760 RHPN1,
		9761 TPRG1L,
		9762 LRRC43,
		9763 AAED1,
		9764 XDH,
		9765 XKR8,
		9766 CNNM4,
		9767 EYA3,
		9768 DZIP1L,
		9769 TMSB15A,
		9770 FANCC,
		9771 MRAS,
		9772 WASF2,
		9773 ABHD3,
		9774 ESYT3,
		9775 FAIM,
		9776 FAM46B,
		9777 CLSTN2,
		9778 COLEC12,
		9779 RNF207,
		9780 CUL4B,
		9781 GPR153,
		9782 SLC13A3,
		9783 GPRASP2,
		9784 RHBDL2,
		9785 AUTS2,
		9786 SHROOM4,
		9787 HIST1H2BD,
		9788 CDC25C,
		9789 MITD1,
		9790 EIF5B,
		9791 RIBC1,
		9792 TMSB15B,
		9793 CATIP,
		9794 CNOT11,
		9795 KCNB1,
		9796 TSPAN33,
		9797 NRG2,
		9798 AHCYL2,
		9799 B4GALT5,
		9800 CD1D,
		9801 CD1A,
		9802 SPATA2,
		9803 CD1C,
		9804 FAM86C1,
		9805 CD1B,
		9806 DNAH3,
		9807 CD1E,
		9808 HMHB1,
		9809 CPA2,
		9810 NCF1,
		9811 CPA5,
		9812 TSR2,
		9813 PPP1R9A,
		9814 ZC3H18,
		9815 ZFAND2B,
		9816 GDPD5,
		9817 DYNC1I1,
		9818 PFKFB1,
		9819 ALAS2,
		9820 TMED4,
		9821 PPP1R15B,
		9822 COPG2,
		9823 EMSY,
		9824 GPAT4,
		9825 PKD1L1,
		9826 ZSCAN12,
		9827 TAGLN2,
		9828 ELK4,
		9829 SLAMF8,
		9830 SLC45A3,
		9831 DUSP23,
		9832 RNF166,
		9833 NBL1,
		9834 HTR6,
		9835 ITLN2,
		9836 F11R,
		9837 USF1,
		9838 PLA2G2F,
		9839 SPATA2L,
		9840 NIT1,
		9841 DEDD,
		9842 ZNF276,
		9843 NPM2,
		9844 EDA,
		9845 FGF17,
		9846 VWA5B1,
		9847 CDA,
		9848 PINK1,
		9849 B4GALT3,
		9850 DMTN,
		9851 ADAMTS4,
		9852 FAM160B2,
		9853 NDUFS2,
		9854 SLC5A11,
		9855 FCER1G,
		9856 APOA2,
		9857 TOMM40L,
		9858 MPZ,
		9859 CCAR2,
		9860 WNT9B,
		9861 CACHD1,
		9862 CDC42SE2,
		9863 RAPGEF6,
		9864 EPB41,
		9865 MIS18A,
		9866 ALG8,
		9867 FBXW5,
		9868 SYNJ1,
		9869 PAXBP1,
		9870 IFNAR2,
		9871 MRPL10,
		9872 IFNGR2,
		9873 GART,
		9874 SON,
		9875 DONSON,
		9876 SV2A,
		9877 LAD1,
		9878 STC1,
		9879 TNNI1,
		9880 CSRP1,
		9881 HOXB13,
		9882 C1QC,
		9883 KCNE2,
		9884 ATP5G1,
		9885 RCAN1,
		9886 UBE2Z,
		9887 CIART,
		9888 SNF8,
		9889 CLIC6,
		9890 CCDC24,
		9891 RUNX1,
		9892 IGF2BP1,
		9893 CBR1,
		9894 CBR3,
		9895 TUBBP5,
		9896 GJD2,
		9897 ACTC1,
		9898 MORC3,
		9899 CHAF1B,
		9900 CLDN14,
		9901 SIM2,
		9902 HLCS,
		9903 SCUBE1,
		9904 ARHGAP27,
		9905 ADPGK,
		9906 PTMS,
		9907 PLA2G4D,
		9908 PADI4,
		9909 ADIPOR1,
		9910 CYB5R1,
		9911 PSMD4,
		9912 ATP13A2,
		9913 M1AP,
		9914 PSMB4,
		9915 IRX6,
		9916 BTG2,
		9917 CES5A,
		9918 HK2,
		9919 C1R,
		9920 CELF3,
		9921 ALDH4A1,
		9922 STARD9,
		9923 THEM4,
		9924 TCHH,
		9925 LCE2B,
		9926 UBR1,
		9927 AMFR,
		9928 MED8,
		9929 TGM7,
		9930 RGL4,
		9931 SPRR2G,
		9932 PGLYRP3,
		9933 ISL2,
		9934 RSPRY1,
		9935 CCDC17,
		9936 GPBP1L1,
		9937 NAE1,
		9938 TMEM69,
		9939 ADGRG5,
		9940 DRC7,
		9941 ACE,
		9942 TEPP,
		9943 UROC1,
		9944 EFCAB14,
		9945 SPON2,
		9946 CHCHD6,
		9947 CTBP1,
		9948 LRRC36,
		9949 ANKRD18CP,
		9950 TPPP3,
		9951 ZDHHC1,
		9952 ATP6V0D1,
		9953 AGRP,
		9954 ZFYVE28,
		9955 CARMIL2,
		9956 FAM131B,
		9957 RGS12,
		9958 PSKH1,
		9959 ZYX,
		9960 ABR,
		9961 LYPD5,
		9962 CCDC117,
		9963 ZNF230,
		9964 CCDC107,
		9965 ZNF222,
		9966 NPR2,
		9967 ZNF890P,
		9968 ZNF221,
		9969 ZNF233,
		9970 ZNF235,
		9971 GNE,
		9972 TNFRSF13C,
		9973 ARHGAP35,
		9974 PTGIR,
		9975 CALM3,
		9976 DFFA,
		9977 CCDC28B,
		9978 IQCC,
		9979 TMEM234,
		9980 BSDC1,
		9981 ZBTB8A,
		9982 ATAD3B,
		9983 SSU72,
		9984 UBE2J2,
		9985 ZNF362,
		9986 FNDC5,
		9987 CPAMD8,
		9988 NR2F6,
		9989 ANKLE1,
		9990 CCDC58,
		9991 VMA21,
		9992 KALRN,
		9993 CILP2,
		9994 FAM86C2P,
		9995 ABCG1,
		9996 TFF3,
		9997 TFF2,
		9998 TFF1,
		9999 TMPRSS3,
		10000 UBASH3A,
		10001 RSPH1,
		10002 SLC37A1,
		10003 PDE9A,
		10004 WDR4,
		10005 NDUFV3,
		10006 PKNOX1,
		10007 CBS,
		10008 U2AF1,
		10009 CRYAA,
		10010 HSF2BP,
		10011 RRP1B,
		10012 PDXK,
		10013 G6PD,
		10014 CSTB,
		10015 RRP1,
		10016 AGPAT3,
		10017 TRAPPC10,
		10018 GAB3,
		10019 ICOSLG,
		10020 AIRE,
		10021 ZNF66,
		10022 LRRC3,
		10023 ITGB2,
		10024 FAM207A,
		10025 RALGDS,
		10026 FTCD,
		10027 SPATC1L,
		10028 LSS,
		10029 VAV2,
		10030 MCM3AP,
		10031 PCNT,
		10032 DIP2A,
		10033 S100B,
		10034 PRMT2,
		10035 CLDND2,
		10036 ZNF208,
		10037 ADAMTS13,
		10038 CACFD1,
		10039 SLC2A6,
		10040 ZNF761,
		10041 FCN2,
		10042 LCN1,
		10043 ZNF714,
		10044 GPSM1,
		10045 HIPK4,
		10046 CFAP157,
		10047 TOR2A,
		10048 ST6GALNAC6,
		10049 SHKBP1,
		10050 RDH13,
		10051 ZER1,
		10052 ZDHHC12,
		10053 PKN3,
		10054 SPTBN4,
		10055 BRSK1,
		10056 COX6B2,
		10057 TMEM190,
		10058 PLPP7,
		10059 TAOK1,
		10060 MED27,
		10061 DEDD2,
		10062 SIK3,
		10063 MPZL3,
		10064 JAML,
		10065 NEK8,
		10066 TLCD1,
		10067 PCSK7,
		10068 SAFB,
		10069 CD3G,
		10070 S100A1,
		10071 CHTOP,
		10072 CXCR5,
		10073 ZBTB7B,
		10074 FLAD1,
		10075 SHC1,
		10076 VPS11,
		10077 NLRX1,
		10078 ADAR,
		10079 IL6R,
		10080 UBE2Q1,
		10081 CHRNB2,
		10082 CRTC2,
		10083 ANO10,
		10084 FDPS,
		10085 RUSC1,
		10086 GBAP1,
		10087 FAM189B,
		10088 PAQR6,
		10089 PMF1,
		10090 SLC25A44,
		10091 LMNA,
		10092 CCR5,
		10093 NBEAL2,
		10094 CCDC12,
		10095 PTH1R,
		10096 UBQLN4,
		10097 MYL3,
		10098 PPP1R35,
		10099 GPATCH4,
		10100 LRRC71,
		10101 FCRL3,
		10102 AZGP1,
		10103 FGFR4,
		10104 CYP3A4,
		10105 CYP3A7,
		10106 NACC1,
		10107 CYP11B1,
		10108 HK3,
		10109 LY6K,
		10110 IER2,
		10111 ZNF394,
		10112 CPSF4,
		10113 LY6E,
		10114 VPS28,
		10115 TONSL,
		10116 PTGER1,
		10117 MUM1,
		10118 RECQL4,
		10119 LRRC14,
		10120 ZNF333,
		10121 COL26A1,
		10122 PPP1R16A,
		10123 FOXH1,
		10124 ORAI2,
		10125 ALKBH4,
		10126 CCDC105,
		10127 SH2B2,
		10128 MRNIP,
		10129 SQSTM1,
		10130 MGAT4B,
		10131 RPL8,
		10132 MAML1,
		10133 PGLYRP2,
		10134 LRWD1,
		10135 FBXL13,
		10136 NAPEPLD,
		10137 SCGB3A1,
		10138 PSMC2,
		10139 CELF5,
		10140 MFSD12,
		10141 USP41,
		10142 TUBA3FP,
		10143 YDJC,
		10144 CCDC116,
		10145 DVL3,
		10146 ABCF3,
		10147 PCYT1A,
		10148 FBXO27,
		10149 DMKN,
		10150 U2AF1L4,
		10151 BDH1,
		10152 NPHS1,
		10153 THAP8,
		10154 ZNF382,
		10155 LRRC56,
		10156 PLXDC1,
		10157 PGAP3,
		10158 IKZF3,
		10159 GRIN2C,
		10160 FDXR,
		10161 SAP30BP,
		10162 ACOX1,
		10163 PRPSAP1,
		10164 CYGB,
		10165 SRSF2,
		10166 ZNF577,
		10167 TMEM143,
		10168 KLHL10,
		10169 CCDC155,
		10170 HCRT,
		10171 ALDH16A1,
		10172 ITGA5,
		10173 SIGLEC11,
		10174 ZNF385A,
		10175 SIGLEC16,
		10176 MPP3,
		10177 CD300LG,
		10178 IZUMO2,
		10179 NAGS,
		10180 LSM12,
		10181 ASB16,
		10182 EMC10,
		10183 JOSD2,
		10184 SHANK1,
		10185 FAM171A2,
		10186 DBF4B,
		10187 PLCD3,
		10188 FMNL3,
		10189 AQP5,
		10190 RACGAP1,
		10191 LARP4,
		10192 GRASP,
		10193 RAVER1,
		10194 KRT82,
		10195 SYCE2,
		10196 SPC24,
		10197 IP6K3,
		10198 LEMD2,
		10199 ALOX15,
		10200 TREML1,
		10201 ADCY10P1,
		10202 ZNF653,
		10203 MED11,
		10204 CXCL16,
		10205 SCIMP,
		10206 BCL6B,
		10207 ASGR2,
		10208 TNFSF13,
		10209 SENP3,
		10210 FGF11,
		10211 EIF4A1,
		10212 RPL26,
		10213 CCDC42,
		10214 POLR3K,
		10215 SNRNP25,
		10216 PRR35,
		10217 WDR90,
		10218 JMJD8,
		10219 CCDC78,
		10220 MSLNL,
		10221 SSTR5,
		10222 SPSB3,
		10223 MEIOB,
		10224 HS3ST6,
		10225 CCNF,
		10226 TBC1D24,
		10227 AMDHD2,
		10228 NTN3,
		10229 BICDL2,
		10230 PAQR4,
		10231 FLYWCH2,
		10232 ZG16B,
		10233 ZNF75A,
		10234 ADCY9,
		10235 SHANK2,
		10236 CLPB,
		10237 NEU3,
		10238 CYB561A3,
		10239 PPP1R32,
		10240 ASRGL1,
		10241 GNG3,
		10242 UBXN1,
		10243 LBHD1,
		10244 TTC9C,
		10245 TAF6L,
		10246 NXF1,
		10247 STX5,
		10248 SLC25A45,
		10249 RPL29,
		10250 ITIH3,
		10251 SYVN1,
		10252 ZFPL1,
		10253 RPS6KA4,
		10254 LRP5,
		10255 TPCN2,
		10256 FGF19,
		10257 CYP4A22,
		10258 PDZK1IP1,
		10259 TAL1,
		10260 CMPK1,
		10261 BEND5,
		10262 ELAVL4,
		10263 COA7,
		10264 ZYG11B,
		10265 SLC1A7,
		10266 MAGOH,
		10267 ACOT11,
		10268 FAM151A,
		10269 PARS2,
		10270 LEXM,
		10271 BSND,
		10272 USP24,
		10273 PLPP3,
		10274 NOL9,
		10275 PRKAA2,
		10276 KLHL21,
		10277 ZSWIM5,
		10278 GMEB1,
		10279 SLC45A1,
		10280 SELENON,
		10281 AK4,
		10282 JAK1,
		10283 RAVER2,
		10284 CTRC,
		10285 LZIC,
		10286 RBP7,
		10287 KNCN,
		10288 FBLIM1,
		10289 TMEM82,
		10290 SLC25A34,
		10291 AKR7A3,
		10292 DRAXIN,
		10293 PDPN,
		10294 LRRC38,
		10295 DHRS3,
		10296 MATN1,
		10297 LAPTM5,
		10298 SDC3,
		10299 PEF1,
		10300 SYNC,
		10301 RBBP4,
		10302 KIAA1522,
		10303 TSSK3,
		10304 TMCO4,
		10305 UBXN10,
		10306 CAMK2N1,
		10307 ALPL,
		10308 WNT4,
		10309 TTLL10,
		10310 SCNN1D,
		10311 MXRA8,
		10312 FAAP20,
		10313 MEGF6,
		10314 IL23R,
		10315 DIRAS3,
		10316 NFIA,
		10317 OMA1,
		10318 MYSM1,
		10319 TM2D1,
		10320 USP1,
		10321 FUBP1,
		10322 NEXN,
		10323 DNAJB4,
		10324 ADGRL4,
		10325 LRRIQ3,
		10326 TYW3,
		10327 LHX8,
		10328 SNX7,
		10329 B3GALT2,
		10330 NTNG1,
		10331 FAM102B,
		10332 HENMT1,
		10333 AKNAD1,
		10334 WDR63,
		10335 GBP2,
		10336 ATXN7L2,
		10337 GBP4,
		10338 ZNF326,
		10339 HFM1,
		10340 BRINP3,
		10341 GFI1,
		10342 KCNT2,
		10343 AGL,
		10344 VCAM1,
		10345 EXTL2,
		10346 SLC30A7,
		10347 ZNF281,
		10348 ARPC5,
		10349 CADM3,
		10350 NLRP3,
		10351 ZNF496,
		10352 TRIM58,
		10353 SLAMF9,
		10354 KCNJ9,
		10355 IGSF8,
		10356 DDR2,
		10357 PEA15,
		10358 PEX19,
		10359 NCSTN,
		10360 VANGL2,
		10361 SLAMF6,
		10362 OLFML2B,
		10363 FCRLB,
		10364 FCGR3B,
		10365 SLC9C2,
		10366 KLHDC9,
		10367 LMX1A,
		10368 LRRC52,
		10369 FLVCR1,
		10370 FAM71A,
		10371 ATF3,
		10372 RBM15,
		10373 DENND2D,
		10374 AXDND1,
		10375 TDRD5,
		10376 IER5,
		10377 SNED1,
		10378 BPNT1,
		10379 SPATA17,
		10380 BROX,
		10381 ACP6,
		10382 WDR64,
		10383 KIF26B,
		10384 TFB2M,
		10385 CNST,
		10386 PPP1R21,
		10387 KLHDC8A,
		10388 PM20D1,
		10389 PKDCC,
		10390 OXER1,
		10391 HAAO,
		10392 B3GALNT2,
		10393 MAPKAPK2,
		10394 IL20,
		10395 IL24,
		10396 FCMR,
		10397 PIGR,
		10398 FCAMR,
		10399 CAPN2,
		10400 MRPL55,
		10401 WDR26,
		10402 REL,
		10403 PUS10,
		10404 PEX13,
		10405 KIAA1841,
		10406 TRIM17,
		10407 RFTN2,
		10408 DISC1,
		10409 LINC01931,
		10410 CAPN13,
		10411 LRRTM1,
		10412 MEMO1,
		10413 DPY30,
		10414 TYW5,
		10415 MAIP1,
		10416 KCNF1,
		10417 PQLC3,
		10418 ARL5A,
		10419 FAM84A,
		10420 KCNJ3,
		10421 NEUROD1,
		10422 CLHC1,
		10423 PRORSD1P,
		10424 FRZB,
		10425 DUSP19,
		10426 CFAP36,
		10427 NUP35,
		10428 CCDC138,
		10429 FBXO41,
		10430 ALMS1P1,
		10431 ACTG2,
		10432 WDCP,
		10433 SMC6,
		10434 VSNL1,
		10435 CCDC74A,
		10436 H3F3A,
		10437 COQ8A,
		10438 SLC16A14,
		10439 TEKT4,
		10440 EN1,
		10441 SGCB,
		10442 SPATA18,
		10443 NOSTRIN,
		10444 CFAP221,
		10445 CCDC140,
		10446 SGPP2,
		10447 INHBB,
		10448 XIRP2,
		10449 BBS5,
		10450 SMARCAD1,
		10451 HPGDS,
		10452 PDLIM5,
		10453 PDHA2,
		10454 STPG2,
		10455 NEURL3,
		10456 RPRD2,
		10457 ANKRD23,
		10458 CTSS,
		10459 MSX1,
		10460 PACRGL,
		10461 BNIPL,
		10462 C1QTNF7,
		10463 TNFAIP8L2,
		10464 LYSMD1,
		10465 SCNM1,
		10466 TMOD4,
		10467 VPS72,
		10468 ERCC3,
		10469 RNF149,
		10470 IWS1,
		10471 BOLA3,
		10472 CDC42EP3,
		10473 S100A11,
		10474 LCE3D,
		10475 IVL,
		10476 SPRR3,
		10477 DHX57,
		10478 SPRR2D,
		10479 PGLYRP4,
		10480 ARHGAP25,
		10481 S100A9,
		10482 S100A12,
		10483 TGFA,
		10484 TDRD10,
		10485 CCNYL1,
		10486 FZD5,
		10487 CRYGC,
		10488 DCAF16,
		10489 NPPC,
		10490 GNPDA2,
		10491 ALPP,
		10492 GABRG1,
		10493 ALPPL2,
		10494 GABRB1,
		10495 PAQR3,
		10496 NIPAL1,
		10497 ALPI,
		10498 ANTXR2,
		10499 HELQ,
		10500 MRPS18C,
		10501 CGGBP1,
		10502 FAM175A,
		10503 GPR155,
		10504 DAPL1,
		10505 PMVK,
		10506 PBXIP1,
		10507 CLDN1,
		10508 PYGO2,
		10509 HIPK1,
		10510 DCST2,
		10511 DCST1,
		10512 COL6A3,
		10513 LINC01116,
		10514 YY1AP1,
		10515 KBTBD8,
		10516 FAM19A4,
		10517 EOGT,
		10518 LMOD3,
		10519 NAXE,
		10520 POGLUT1,
		10521 SLC22A15,
		10522 CCKAR,
		10523 IGFN1,
		10524 ATP1A1,
		10525 SLC15A2,
		10526 EIF4E3,
		10527 PROK2,
		10528 LRRC58,
		10529 FSTL1,
		10530 LMOD1,
		10531 ELF3,
		10532 PDCL2,
		10533 TMEM183A,
		10534 TMEM169,
		10535 IGFBP7,
		10536 TRIM46,
		10537 KRTCAP2,
		10538 CXCR1,
		10539 ARPC2,
		10540 TSACC,
		10541 CCT3,
		10542 TMEM79,
		10543 SSR2,
		10544 RNF25,
		10545 STK36,
		10546 ADORA1,
		10547 NEK10,
		10548 CCDC141,
		10549 FEV,
		10550 CRYBA2,
		10551 IHH,
		10552 KIAA1524,
		10553 EOMES,
		10554 CWC22,
		10555 AZI2,
		10556 TGFBR2,
		10557 ANKZF1,
		10558 HDAC11,
		10559 FCRL4,
		10560 TRAT1,
		10561 FBLN2,
		10562 GLB1L,
		10563 STT3B,
		10564 CHCHD4,
		10565 DPPA2,
		10566 NFASC,
		10567 FCRL1,
		10568 SGO2,
		10569 SERPINI1,
		10570 CLASP2,
		10571 SUCLG1,
		10572 NUAK2,
		10573 SPTA1,
		10574 PRKCI,
		10575 MNDA,
		10576 PYHIN1,
		10577 IFI16,
		10578 AIM2,
		10579 EFHB,
		10580 EIF5A2,
		10581 SLC2A2,
		10582 RPL22L1,
		10583 FABP1,
		10584 PPM1L,
		10585 ICA1L,
		10586 SNHG16,
		10587 CTLA4,
		10588 ICOS,
		10589 RYBP,
		10590 PPP4R2,
		10591 CD200R1,
		10592 GTPBP8,
		10593 NEPRO,
		10594 SPICE1,
		10595 FAM86KP,
		10596 CCDC191,
		10597 CADPS,
		10598 NKX6 /  1,
		10599 CDS1,
		10600 WDFY3,
		10601 COX18,
		10602 PTPN13,
		10603 SYNPR,
		10604 ALB,
		10605 THOC7,
		10606 ATXN7,
		10607 PSMD6,
		10608 PRICKLE2,
		10609 ADAMTS9,
		10610 PPM1K,
		10611 CLRN1,
		10612 GMPS,
		10613 TIPARP,
		10614 CCNL1,
		10615 PTX3,
		10616 HESX1,
		10617 DCLK3,
		10618 SLMAP,
		10619 RPL9,
		10620 SMIM14,
		10621 RPP14,
		10622 ABHD6,
		10623 DNASE1L3,
		10624 RBM47,
		10625 APBB2,
		10626 IL17RE,
		10627 IL17RC,
		10628 CRELD1,
		10629 PRRT3,
		10630 FANCD2OS,
		10631 PCOLCE2,
		10632 U2SURP,
		10633 MTMR14,
		10634 TTC14,
		10635 CXCL3,
		10636 CXCL5,
		10637 PPBP,
		10638 PF4,
		10639 MTHFD2L,
		10640 CXCL1,
		10641 RCHY1,
		10642 PLSCR2,
		10643 CCDC158,
		10644 CPA3,
		10645 GYG1,
		10646 HPS3,
		10647 TM4SF18,
		10648 TOPBP1,
		10649 RYK,
		10650 SNRK,
		10651 TCF23,
		10652 DNAJC5G,
		10653 UCN,
		10654 ZNF513,
		10655 SLC4A1AP,
		10656 PLB1,
		10657 SPDYA,
		10658 KIAA1143,
		10659 KIF15,
		10660 TGM4,
		10661 WDR43,
		10662 ZDHHC3,
		10663 CDCP1,
		10664 CLEC3B,
		10665 SLC6A20,
		10666 LZTFL1,
		10667 FYCO1,
		10668 CCR1,
		10669 RTP3,
		10670 LRRC2,
		10671 ELP6,
		10672 FBXO40,
		10673 DTX3L,
		10674 ZNF148,
		10675 NMNAT3,
		10676 SMIM12,
		10677 ZMYM6,
		10678 TPRA1,
		10679 YEATS2,
		10680 GRIK3,
		10681 ZC3H12A,
		10682 MEAF6,
		10683 SNIP1,
		10684 DNALI1,
		10685 POLR2H,
		10686 KLF15,
		10687 CFAP100,
		10688 CAMK2N2,
		10689 LIPH,
		10690 TMEM41A,
		10691 RPN1,
		10692 SENP2,
		10693 HEYL,
		10694 IFT122,
		10695 RHO,
		10696 IGF2BP2 /  AS1,
		10697 RFC4,
		10698 RPL39L,
		10699 BAP1,
		10700 TKT,
		10701 PRKCD,
		10702 RFT1,
		10703 SFMBT1,
		10704 GNL3,
		10705 PBRM1,
		10706 UVSSA,
		10707 FAM208A,
		10708 ARHGEF3,
		10709 SLBP,
		10710 LRPAP1,
		10711 ZDHHC19,
		10712 SLC51A,
		10713 UBXN7,
		10714 RNF168,
		10715 PIGX,
		10716 MELTF,
		10717 S100P,
		10718 ABLIM2,
		10719 EXO5,
		10720 CLDN19,
		10721 ERMAP,
		10722 ZNF691,
		10723 AIMP1,
		10724 SGMS2,
		10725 METAP1,
		10726 DNAJB14,
		10727 H2AFZ,
		10728 EMCN,
		10729 SLC9B1,
		10730 SLC9B2,
		10731 BDH2,
		10732 PGRMC2,
		10733 CDC25A,
		10734 CAMP,
		10735 ZNF589,
		10736 FBXW12,
		10737 PLXNB1,
		10738 CCDC51,
		10739 ATRIP,
		10740 SHISA5,
		10741 SPRY1,
		10742 BSN,
		10743 APEH,
		10744 INTU,
		10745 RNF123,
		10746 HSPA4L,
		10747 MFSD8,
		10748 ABHD18,
		10749 CAMKV,
		10750 MON1A,
		10751 MST1R,
		10752 RAD54L2,
		10753 TEX264,
		10754 GRM2,
		10755 DUSP7,
		10756 POC1A,
		10757 PPM1M,
		10758 ETNPPL,
		10759 WDR82,
		10760 PITX2,
		10761 PRSS12,
		10762 NDST3,
		10763 HMGB2,
		10764 SAP30,
		10765 SCRG1,
		10766 HAND2,
		10767 MAD2L1,
		10768 ANXA5,
		10769 TMEM155,
		10770 ADAD1,
		10771 MAP9,
		10772 GUCY1A3,
		10773 FBXO8,
		10774 CEP44,
		10775 HPGD,
		10776 ASB5,
		10777 TMEM144,
		10778 FAM198B,
		10779 NPY1R,
		10780 NPY5R,
		10781 NAA15,
		10782 IL15,
		10783 FAM160A1,
		10784 ARFIP1,
		10785 ICE1,
		10786 HHIP,
		10787 ANAPC10,
		10788 ABCE1,
		10789 OTUD4,
		10790 LSM6,
		10791 TMEM184C,
		10792 PRMT9,
		10793 ITGA2,
		10794 MOCS2,
		10795 SLC45A2,
		10796 EDIL3,
		10797 TMEM161B,
		10798 ELOVL7,
		10799 NDUFAF2,
		10800 ZNF474,
		10801 LMBRD2,
		10802 RANBP3L,
		10803 NIPBL,
		10804 RNF180,
		10805 ADGRV1,
		10806 SLC25A46,
		10807 STARD4,
		10808 PGGT1B,
		10809 F2RL2,
		10810 CCDC112,
		10811 ANKRD33B,
		10812 CMBL,
		10813 PRRC1,
		10814 F2RL1,
		10815 AGGF1,
		10816 WDR41,
		10817 PRDM9,
		10818 NDUFS4,
		10819 SCGB3A2,
		10820 SPINK1,
		10821 HTR4,
		10822 ESM1,
		10823 GRPEL2,
		10824 CDC20B,
		10825 ARSK,
		10826 RHOBTB3,
		10827 GPX8,
		10828 TIGD6,
		10829 SERINC5,
		10830 ENPP6,
		10831 CAGE1,
		10832 CASP3,
		10833 PRIMPOL,
		10834 ERAP1,
		10835 ERAP2,
		10836 CMYA5,
		10837 EGFLAM,
		10838 CFAP97,
		10839 TMEM174,
		10840 CARTPT,
		10841 RICTOR,
		10842 PAPD4,
		10843 EBF1,
		10844 ANKRA2,
		10845 UBLCP1,
		10846 UTP15,
		10847 TLR3,
		10848 KLKB1,
		10849 NSA2,
		10850 GFM2,
		10851 TERT,
		10852 SLC6A18,
		10853 CCDC127,
		10854 FOXQ1,
		10855 LINC01600,
		10856 ADGRF2,
		10857 ACSL6,
		10858 CSF2,
		10859 #8 /  Sep,
		10860 SHROOM1,
		10861 GDF9,
		10862 UQCRQ,
		10863 LEAP2,
		10864 GJB7,
		10865 SLC35A1,
		10866 GRIK2,
		10867 MB21D1,
		10868 FABP7,
		10869 TLX3,
		10870 TXLNB,
		10871 CITED2,
		10872 FAM26D,
		10873 CREBRF,
		10874 DCBLD1,
		10875 SFXN1,
		10876 SAMD3,
		10877 TMEM200A,
		10878 IL22RA2,
		10879 DACT2,
		10880 PDSS2,
		10881 STXBP5,
		10882 IL31RA,
		10883 ANKRD55,
		10884 RAET1E,
		10885 PI16,
		10886 DAGLB,
		10887 KIAA0895,
		10888 STK17A,
		10889 TRA2A,
		10890 GALNT10,
		10891 SAP30L,
		10892 RPS14,
		10893 HCN1,
		10894 MYOZ3,
		10895 COG5,
		10896 NEUROD6,
		10897 BMT2,
		10898 GPR85,
		10899 SLU7,
		10900 RP9,
		10901 PTTG1,
		10902 CAMLG,
		10903 FBXL21,
		10904 BMPER,
		10905 RELL2,
		10906 SMAD5 /  AS1,
		10907 KCNK5,
		10908 KIF6,
		10909 ZNF12,
		10910 SLC29A4,
		10911 STEAP1,
		10912 CDCA7L,
		10913 SP8,
		10914 MIOS,
		10915 KIAA1324L,
		10916 USP49,
		10917 INTS4P1,
		10918 SYTL3,
		10919 IQUB,
		10920 HEY1,
		10921 ZNF704,
		10922 FABP5,
		10923 SHH,
		10924 TAGAP,
		10925 COL1A2,
		10926 FNDC1,
		10927 CHMP4C,
		10928 SLC13A4,
		10929 PGAM2,
		10930 BRI3,
		10931 LMTK2,
		10932 SLC35G3,
		10933 CTSB,
		10934 SOX17,
		10935 DLC1,
		10936 ADCY1,
		10937 SUN3,
		10938 HNF4G,
		10939 PEX2,
		10940 RAD21,
		10941 SLC30A8,
		10942 MED30,
		10943 TNFRSF11B,
		10944 SBSPON,
		10945 PHKG1,
		10946 EN2,
		10947 KCNV1,
		10948 CSMD3,
		10949 SPIDR,
		10950 ORC5,
		10951 DEFA5,
		10952 DNAAF5,
		10953 DEFA4,
		10954 DEFA6,
		10955 OSGIN2,
		10956 DEFB1,
		10957 SUN1,
		10958 OXR1,
		10959 TMEM74,
		10960 GPR146,
		10961 GPER1,
		10962 UNCX,
		10963 TMEM184A,
		10964 NOS3,
		10965 MICALL2,
		10966 CA3,
		10967 INTS1,
		10968 CDK5,
		10969 SLC4A2,
		10970 FASTK,
		10971 TMUB1,
		10972 FMC1,
		10973 GBX1,
		10974 PHAX,
		10975 ALDH7A1,
		10976 FOXK1,
		10977 COX6C,
		10978 OSR2,
		10979 YWHAZ,
		10980 BAALC,
		10981 FZD6,
		10982 CTHRC1,
		10983 SLC25A32,
		10984 DCAF13,
		10985 DCSTAMP,
		10986 TP53INP1,
		10987 INTS8,
		10988 KIAA1429,
		10989 FREM1,
		10990 GEM,
		10991 PDP1,
		10992 TMEM67,
		10993 WASHC5,
		10994 RPP25L,
		10995 FAM219A,
		10996 SNAPC3,
		10997 KIAA1161,
		10998 NUDT2,
		10999 TMEM65,
		11000 PSIP1,
		11001 CCDC171,
		11002 UBAP1,
		11003 DIRAS2,
		11004 SYK,
		11005 NIPSNAP3B,
		11006 ABCA1,
		11007 NFIL3,
		11008 LETM2,
		11009 METTL2B,
		11010 FXN,
		11011 ZMAT4,
		11012 NKX6 /  3,
		11013 TMEM71,
		11014 MAMDC2,
		11015 PRSS37,
		11016 CPA6,
		11017 TMC1,
		11018 ALDH1A1,
		11019 KDM1B,
		11020 HGSNAT,
		11021 RASEF,
		11022 GKAP1,
		11023 KIF27,
		11024 HNRNPK,
		11025 SSMEM1,
		11026 SVEP1,
		11027 TRPV6,
		11028 ANKS6,
		11029 FBP1,
		11030 TMEM246,
		11031 ZHX1,
		11032 CFAP47,
		11033 CYBB,
		11034 DYNLT3,
		11035 METTL27,
		11036 MID1IP1,
		11037 NCF1C,
		11038 CXorf58,
		11039 KIAA1958,
		11040 PTCHD1,
		11041 RNF183,
		11042 ASB11,
		11043 PCDH19,
		11044 PIGA,
		11045 VEGFD,
		11046 STRBP,
		11047 CLDN3,
		11048 GAPVD1,
		11049 CARD19,
		11050 WNK2,
		11051 ATP7A,
		11052 ZNF367,
		11053 NLGN4Y,
		11054 HDX,
		11055 NDUFB6,
		11056 AQP7,
		11057 NOL6,
		11058 AQP3,
		11059 TRMT10B,
		11060 VCP,
		11061 PIGO,
		11062 STOML2,
		11063 BRWD3,
		11064 SLITRK5,
		11065 MELK,
		11066 ARMC3,
		11067 OTUD1,
		11068 ARHGAP12,
		11069 FAT3,
		11070 DEUP1,
		11071 HECTD2,
		11072 SLC7A3,
		11073 FBXO33,
		11074 INTS6L,
		11075 CLDN2,
		11076 LRFN5,
		11077 LRRC18,
		11078 SPTSSA,
		11079 WRN,
		11080 #8 /  Mar,
		11081 TSHR,
		11082 CFL2,
		11083 SUGT1,
		11084 GTF2A1,
		11085 ZCCHC24,
		11086 PGM2L1,
		11087 PHYHIPL,
		11088 SLC16A9,
		11089 FOLR2,
		11090 INPPL1,
		11091 PHOX2A,
		11092 MBL2,
		11093 GJB2,
		11094 CRYL1,
		11095 REEP3,
		11096 HEPACAM,
		11097 SKA3,
		11098 MICU2,
		11099 DDIAS,
		11100 PCF11,
		11101 PKNOX2,
		11102 LRR1,
		11103 RPL36AL,
		11104 DNAAF2,
		11105 MAGEC3,
		11106 ZNF22,
		11107 KLHDC2,
		11108 EML5,
		11109 NEMF,
		11110 RPUSD4,
		11111 ARF6,
		11112 TTC8,
		11113 TMEM63C,
		11114 NGB,
		11115 NOXRED1,
		11116 CDX2,
		11117 AMER2,
		11118 AKR1E2,
		11119 KBTBD6,
		11120 OTX2,
		11121 FAAH2,
		11122 DRGX,
		11123 NUDT5,
		11124 DACT1,
		11125 OXGR1,
		11126 UCMA,
		11127 BEND7,
		11128 ATP5C1,
		11129 PRPF18,
		11130 TAF3,
		11131 VSTM4,
		11132 VDAC2,
		11133 SOHLH1,
		11134 COMTD1,
		11135 SLC18A2,
		11136 PDZD8,
		11137 ZNF503,
		11138 FAM175B,
		11139 QSOX2,
		11140 FAM204A,
		11141 NSD1,
		11142 PRDX3,
		11143 ENOX2,
		11144 GHITM,
		11145 CLEC1B,
		11146 SNAPC4,
		11147 TMEM52B,
		11148 PMPCA,
		11149 SDCCAG3,
		11150 FRMD7,
		11151 AK8,
		11152 SPACA9,
		11153 TSC1,
		11154 GFI1B,
		11155 HPRT1,
		11156 BORCS5,
		11157 FAM69B,
		11158 ZMYND19,
		11159 STOX1,
		11160 RET,
		11161 DDX21,
		11162 BMS1,
		11163 STK32C,
		11164 KIAA1462,
		11165 FUNDC2,
		11166 TMEM55B,
		11167 METTL17,
		11168 SLC39A2,
		11169 NDRG2,
		11170 RNASE7,
		11171 ARHGEF40,
		11172 NSMF,
		11173 ZNF219,
		11174 CASP7,
		11175 PPP1R36,
		11176 BTNL9,
		11177 CCDC186,
		11178 VWA2,
		11179 METTL3,
		11180 SALL2,
		11181 PRAP1,
		11182 TRUB1,
		11183 ERICH6B,
		11184 CYP2C19,
		11185 ZFYVE1,
		11186 HSPA12A,
		11187 FRAT1,
		11188 UBTD1,
		11189 ANKRD2,
		11190 E2F7,
		11191 ARHGAP42,
		11192 ISCA2,
		11193 OTOGL,
		11194 LARGE2,
		11195 PACSIN3,
		11196 TTC7B,
		11197 SLC39A13,
		11198 PSMC3,
		11199 RAPSN,
		11200 AGBL2,
		11201 TC2N,
		11202 CPSF2,
		11203 SMCO2,
		11204 MOAP1,
		11205 IFI27L1,
		11206 IFI27,
		11207 SERPINA12,
		11208 CLMN,
		11209 PDZRN4,
		11210 SLC6A5,
		11211 CCDC38,
		11212 NELL1,
		11213 PTER,
		11214 C1QL3,
		11215 CACNB2,
		11216 HACD1,
		11217 ARL5B,
		11218 SMCO4,
		11219 CEP295,
		11220 KCNC2,
		11221 TAF1D,
		11222 ABTB2,
		11223 R3HCC1L,
		11224 AMOTL1,
		11225 HTRA1,
		11226 LIPC,
		11227 CEP57,
		11228 TCP11L2,
		11229 PASD1,
		11230 SPRED1,
		11231 GPR176,
		11232 JAM3,
		11233 IL25,
		11234 CMTM5,
		11235 GLB1L3,
		11236 ADAMTS15,
		11237 SVOP,
		11238 GPT2,
		11239 AMN,
		11240 RAB8B,
		11241 IKBIP,
		11242 RPUSD2,
		11243 HIF1AN,
		11244 NDUFB8,
		11245 ZFYVE19,
		11246 PPP1R14D,
		11247 SPINT1,
		11248 FBN1,
		11249 AVPR1A,
		11250 DEPDC4,
		11251 LRTM2,
		11252 BRD7,
		11253 CKB,
		11254 TRMT61A,
		11255 BTRC,
		11256 POLL,
		11257 BAG5,
		11258 DPCD,
		11259 LARP6,
		11260 API5,
		11261 ASPG,
		11262 ZNF319,
		11263 HPS6,
		11264 SENP8,
		11265 NOLC1,
		11266 ALKBH3,
		11267 COPS2,
		11268 GABRB3,
		11269 SPIC,
		11270 TBATA,
		11271 SGPL1,
		11272 FRS2,
		11273 CCT2,
		11274 PCBD1,
		11275 ARIH1,
		11276 CLMP,
		11277 SCN3B,
		11278 COX11,
		11279 ZNF202,
		11280 FAM227B,
		11281 STXBP4,
		11282 CYYR1,
		11283 CUL5,
		11284 MYRFL,
		11285 WBP1L,
		11286 BORCS7,
		11287 PLEKHF1,
		11288 TMEM100,
		11289 ANAPC16,
		11290 SMPD1,
		11291 APBB1,
		11292 SYNPO2L,
		11293 NUDT13,
		11294 TRIM44,
		11295 ILK,
		11296 TAF10,
		11297 TPP1,
		11298 DCHS1,
		11299 NETO1,
		11300 MSS51,
		11301 CYB5A,
		11302 USP54,
		11303 RAG1,
		11304 WDR88,
		11305 ATP9B,
		11306 PPFIBP2,
		11307 MOGAT2,
		11308 CYB5R2,
		11309 SERPINB7,
		11310 KIAA0355,
		11311 SERPINB8,
		11312 TUB,
		11313 RIC3,
		11314 LMO1,
		11315 IDH3A,
		11316 WDR72,
		11317 CRABP1,
		11318 PLD4,
		11319 ZMAT1,
		11320 XRRA1,
		11321 TRIM66,
		11322 RNF169,
		11323 RPL27A,
		11324 ST5,
		11325 CDYL2,
		11326 TMEM130,
		11327 PRTG,
		11328 CENPN,
		11329 AKIP1,
		11330 ATMIN,
		11331 TMEM41B,
		11332 PKD1L2,
		11333 LEO1,
		11334 ZNF143,
		11335 TMX3,
		11336 MFAP4,
		11337 WEE1,
		11338 MAPK7,
		11339 PRKCB,
		11340 NDST2,
		11341 MCM7,
		11342 CLEC3A,
		11343 CCDC68,
		11344 CLEC4E,
		11345 ZNF3,
		11346 CLEC4D,
		11347 ZSCAN21,
		11348 HSBP1P2,
		11349 RIMKLB,
		11350 A2ML1,
		11351 BEAN1,
		11352 TK2,
		11353 TMED3,
		11354 SLC38A8,
		11355 SEC11C,
		11356 CPLX4,
		11357 GALR1,
		11358 TMEM135,
		11359 IQCD,
		11360 NDEL1,
		11361 CENPV,
		11362 CDH16,
		11363 RRAD,
		11364 FAM96B,
		11365 CFAP52,
		11366 HSP90B1,
		11367 BLCAP,
		11368 SERPINB12,
		11369 CHRFAM7A,
		11370 ATF7IP2,
		11371 MMP10,
		11372 TVP23A,
		11373 BEX3,
		11374 TMPRSS5,
		11375 COG1,
		11376 PLEKHA7,
		11377 ZNF606,
		11378 ZCCHC18,
		11379 B2M,
		11380 ZNF592,
		11381 CASC4,
		11382 HTR3A,
		11383 NNMT,
		11384 ACSM1,
		11385 SLFN5,
		11386 CATSPER2,
		11387 STRCP1,
		11388 ZNF667 /  AS1,
		11389 MARF1,
		11390 SAAL1,
		11391 YPEL4,
		11392 PPIB,
		11393 LDHC,
		11394 FAM96A,
		11395 LDHAL6A,
		11396 FAM111A,
		11397 PCLAF,
		11398 KIF7,
		11399 LDHD,
		11400 PLIN1,
		11401 PEX11A,
		11402 TMEM170A,
		11403 MESP1,
		11404 ANPEP,
		11405 SCNN1G,
		11406 RBPMS2,
		11407 NAV2,
		11408 ANKDD1A,
		11409 GLYATL1,
		11410 DCTN5,
		11411 TERF2IP,
		11412 PLK1,
		11413 CLPX,
		11414 GPR182,
		11415 ZBTB39,
		11416 CACNG2,
		11417 TAC3,
		11418 MYO1A,
		11419 CHP2,
		11420 NEMP1,
		11421 NAB2,
		11422 VPS39,
		11423 STAT6,
		11424 PATL1,
		11425 ATP23,
		11426 ELFN2,
		11427 STX3,
		11428 MRPL16,
		11429 PIP4K2C,
		11430 MTMR10,
		11431 YWHAB,
		11432 MIR202HG,
		11433 SCG5,
		11434 GREM1,
		11435 NYAP1,
		11436 TSC22D4,
		11437 MS4A6E,
		11438 MS4A7,
		11439 MS4A14,
		11440 DIS3L,
		11441 CCNDBP1,
		11442 EPB42,
		11443 SMAD3,
		11444 MS4A8,
		11445 CCDC178,
		11446 MS4A15,
		11447 MAP1A,
		11448 RCCD1,
		11449 AKTIP,
		11450 MAPRE2,
		11451 EVA1C,
		11452 TCP10L2,
		11453 MARS,
		11454 MBD6,
		11455 CNPY4,
		11456 PDIA3,
		11457 NUDT21,
		11458 NAT16,
		11459 NKX3 /  1,
		11460 SGSM1,
		11461 DUSP18,
		11462 TEF,
		11463 MEI1,
		11464 B4GALNT2,
		11465 PBX3,
		11466 GNGT2,
		11467 PHB,
		11468 SNRPD1,
		11469 TTC16,
		11470 SAMD14,
		11471 PIP5KL1,
		11472 TMEM92,
		11473 FAM102A,
		11474 ACSF2,
		11475 GOLGA2,
		11476 TRUB2,
		11477 COQ4,
		11478 SLC27A4,
		11479 LINC00483,
		11480 URM1,
		11481 CERCAM,
		11482 DOLPP1,
		11483 CCDC103,
		11484 ENDOG,
		11485 PRRX2,
		11486 UGT1A6,
		11487 ISLR2,
		11488 SP2,
		11489 PRR15L,
		11490 COQ7,
		11491 GPRC5B,
		11492 CRK,
		11493 FBXO22,
		11494 TBC1D2B,
		11495 NOD2,
		11496 SNX20,
		11497 LOXHD1,
		11498 KATNAL2,
		11499 HDHD2,
		11500 ZNF91,
		11501 IGF2,
		11502 RNF214,
		11503 CDK12,
		11504 DPEP2,
		11505 DUS2,
		11506 POP5,
		11507 ENGASE,
		11508 RBFOX3,
		11509 ATP5L,
		11510 CD3D,
		11511 TBC1D16,
		11512 TEPSIN,
		11513 MYO5B,
		11514 ART5,
		11515 ACAA2,
		11516 STIM1,
		11517 RRM1,
		11518 OR51E2,
		11519 TRIM68,
		11520 MMP26,
		11521 FN3K,
		11522 PRRT2,
		11523 ZNF23,
		11524 IRGQ,
		11525 ZNF226,
		11526 ZNF180,
		11527 PPP2R3B,
		11528 ZNF668,
		11529 ZNF646,
		11530 VKORC1,
		11531 GNG8,
		11532 LPO,
		11533 CA4,
		11534 SMG8,
		11535 TPM4,
		11536 RAB8A,
		11537 GPX4,
		11538 MIDN,
		11539 JSRP1,
		11540 FAM129C,
		11541 KLHL26,
		11542 GATAD2A,
		11543 MVD,
		11544 CDT1,
		11545 TRAPPC2L,
		11546 ANKRD11,
		11547 SPATA33,
		11548 SGK494,
		11549 PROCA1,
		11550 RPL13,
		11551 ZNF641,
		11552 CACNB3,
		11553 DHRS13,
		11554 TP53I13,
		11555 KMT2D,
		11556 CORO6,
		11557 RHEBL1,
		11558 TUBA1A,
		11559 TUBA1C,
		11560 ZNF610,
		11561 ZNF528,
		11562 ZNF701,
		11563 SERTAD3,
		11564 NCKAP5L,
		11565 RAB4B,
		11566 AQP2,
		11567 GPD1,
		11568 PROSER3,
		11569 CYP2S1,
		11570 AXL,
		11571 NFKBID,
		11572 TMC4,
		11573 ANKRD33,
		11574 LAIR1,
		11575 TTYH1,
		11576 LENG8,
		11577 CDC42EP5,
		11578 LAIR2,
		11579 TMEM145,
		11580 ZNF526,
		11581 TRAPPC9,
		11582 KIR3DL1,
		11583 NLRP7,
		11584 ZNF146,
		11585 ZNF283,
		11586 PPP1R14A,
		11587 SPINT2,
		11588 YIF1B,
		11589 DNAAF3,
		11590 PSCA,
		11591 ATCAY,
		11592 LY6D,
		11593 DAPK3,
		11594 EEF2,
		11595 TMIGD2,
		11596 CHAF1A,
		11597 UBXN6,
		11598 PLIN4,
		11599 SEMA6B,
		11600 ZNF444,
		11601 NXN,
		11602 FAM57A,
		11603 GLOD4,
		11604 MFSD3,
		11605 GPT,
		11606 KIFC2,
		11607 SLC43A2,
		11608 RILP,
		11609 SERPINF2,
		11610 WDR81,
		11611 SRR,
		11612 TSR1,
		11613 TRPV3,
		11614 HSD11B1L,
		11615 CYB5D2,
		11616 GGT6,
		11617 KLK1,
		11618 KLK4,
		11619 KLK2,
		11620 KLK5,
		11621 KLK6,
		11622 KLK11,
		11623 KLK13,
		11624 ZNF83,
		11625 KRT80,
		11626 KRT1,
		11627 ACER1,
		11628 OTUB1,
		11629 RCOR2,
		11630 ANGPTL4,
		11631 CD320,
		11632 SPRYD3,
		11633 IGFBP6,
		11634 SOAT2,
		11635 ZNF558,
		11636 CABP2,
		11637 NDUFV1,
		11638 CDK2AP2,
		11639 C3P1,
		11640 NUDT8,
		11641 TBX10,
		11642 PRDX2,
		11643 ZNF232,
		11644 MIS12,
		11645 CD300C,
		11646 CD300A,
		11647 TEKT1,
		11648 HID1,
		11649 MRPL58,
		11650 ATP5H,
		11651 TMEM88,
		11652 EVPL,
		11653 SRP68,
		11654 MGAT5B,
		11655 TMC8,
		11656 TK1,
		11657 TMEM68,
		11658 CYP7A1,
		11659 GSDMA,
		11660 KRT24,
		11661 TMEM99,
		11662 GHDC,
		11663 FAM234A,
		11664 SOST,
		11665 PRR25,
		11666 ZNF598,
		11667 RAB26,
		11668 MLST8,
		11669 E4F1,
		11670 DNASE1L2,
		11671 ECI1,
		11672 CASKIN1,
		11673 ABCA3,
		11674 KCTD5,
		11675 SRRM2,
		11676 ZNF597,
		11677 NLRC3,
		11678 SDHAF2,
		11679 DDB1,
		11680 VPS37C,
		11681 VWCE,
		11682 RAB3IL1,
		11683 BEST1,
		11684 FTH1,
		11685 BSCL2,
		11686 POLR2G,
		11687 SLC3A2,
		11688 HRASLS5,
		11689 ATG16L2,
		11690 C2CD3,
		11691 TRANK1,
		11692 TTC21A,
		11693 RPSA,
		11694 ENTPD3,
		11695 CTNNB1,
		11696 ULK4,
		11697 FADD,
		11698 LTBP3,
		11699 NAALADL1,
		11700 SAC3D1,
		11701 BATF2,
		11702 SLC22A11,
		11703 SF1,
		11704 MAP4K2,
		11705 MAJIN,
		11706 CCDC88B,
		11707 SCARA3,
		11708 PBK,
		11709 SCARA5,
		11710 PNOC,
		11711 COPS6,
		11712 PAFAH1B2,
		11713 ANKS3,
		11714 NUDT16L1,
		11715 KIAA1586,
		11716 RAB4A,
		11717 OR2B2,
		11718 KCNJ4,
		11719 SETD5,
		11720 VASN,
		11721 FAM83B,
		11722 THAP9,
		11723 RNF187,
		11724 HOOK3,
		11725 MAPK1IP1L,
		11726 DDIT4,
		11727 RBPJ,
		11728 LMBRD1,
		11729 ZCCHC4,
		11730 PTGDR,
		11731 TTC39C,
		11732 GLYCTK,
		11733 GNG4,
		11734 UBTD2,
		11735 POLR2J3,
		11736 NKIRAS2,
		11737 DNAJC7,
		11738 KCNV2,
		11739 IRF2BP2,
		11740 PTF1A,
		11741 NT5DC2,
		11742 FOXI1,
		11743 SMIM4,
		11744 COA6,
		11745 KIF5C,
		11746 MGAT2,
		11747 BMI1,
		11748 THAP11,
		11749 MMADHC,
		11750 PDHB,
		11751 PXK,
		11752 HIST1H1E,
		11753 PCMTD1,
		11754 KCTD6,
		11755 MPLKIP,
		11756 ACOX2,
		11757 FAM107A,
		11758 IRF2,
		11759 MOBP,
		11760 CX3CR1,
		11761 XIRP1,
		11762 INSM2,
		11763 DEGS2,
		11764 SCN11A,
		11765 ARF4,
		11766 #2 /  Sep,
		11767 FILIP1L,
		11768 MFSD2A,
		11769 DTYMK,
		11770 ING5,
		11771 ATG4B,
		11772 BDKRB2,
		11773 MLKL,
		11774 CMAHP,
		11775 RFWD3,
		11776 RHOH,
		11777 KLHL30,
		11778 COG7,
		11779 CDC40,
		11780 STIP1,
		11781 SCNN1B,
		11782 HR,
		11783 TXNDC2,
		11784 RAB31,
		11785 REEP4,
		11786 LGI3,
		11787 SFTPC,
		11788 BMP1,
		11789 ATXN2L,
		11790 PHYHIP,
		11791 CCDC110,
		11792 POLR3D,
		11793 FEN1,
		11794 CAVIN2,
		11795 MTCL1,
		11796 GBX2,
		11797 HFE2,
		11798 HEXIM2,
		11799 FNTA,
		11800 SERINC2,
		11801 MYL1,
		11802 TRAPPC11,
		11803 CHRM1,
		11804 COL3A1,
		11805 GFRA2,
		11806 ING2,
		11807 CDKN2AIP,
		11808 SNRNP48,
		11809 TMEM223,
		11810 SLC20A2,
		11811 DYNLRB2,
		11812 TMUB2,
		11813 ADAM29,
		11814 STAT3,
		11815 ZSWIM1,
		11816 ADAM9,
		11817 ADAM18,
		11818 GDNF,
		11819 AXIN2,
		11820 NDUFS5,
		11821 VWA3B,
		11822 ZNF30,
		11823 UGT3A2,
		11824 FAM84B,
		11825 LDLRAD4,
		11826 KCTD19,
		11827 SLC16A4,
		11828 IL7R,
		11829 TMEM208,
		11830 LRP1B,
		11831 AHCYL1,
		11832 DNAJC21,
		11833 PKIG,
		11834 NPNT,
		11835 LINC01620,
		11836 CA7,
		11837 FAM178B,
		11838 SEMA4C,
		11839 CNNM3,
		11840 GSTM4,
		11841 TET2,
		11842 CXXC4,
		11843 TCTN2,
		11844 SHOX2,
		11845 PPIP5K1,
		11846 TSPAN5,
		11847 ABHD15,
		11848 ZBTB5,
		11849 CHTF8,
		11850 ADAL,
		11851 LCMT2,
		11852 SNTB2,
		11853 IL12A,
		11854 ZNF507,
		11855 STX18,
		11856 ZBTB49,
		11857 GFM1,
		11858 HTR1E,
		11859 FSTL5,
		11860 TPTE2P5,
		11861 DDX19A,
		11862 ATOH8,
		11863 SOX14,
		11864 ANKRD49,
		11865 SFTPB,
		11866 USP39,
		11867 TNIP2,
		11868 TMEM150A,
		11869 RNF181,
		11870 VAMP5,
		11871 BTNL3,
		11872 LRRC28,
		11873 MAT2A,
		11874 PLA2G4F,
		11875 ENHO,
		11876 ZNF608,
		11877 SLC35G2,
		11878 INPP5D,
		11879 LETM1,
		11880 CTRB1,
		11881 CTRB2,
		11882 TMEM129,
		11883 PPIC,
		11884 SPRY3,
		11885 CEP120,
		11886 STXBP6,
		11887 TM4SF20,
		11888 MFF,
		11889 GRM5,
		11890 LGALS9,
		11891 PMCHL1,
		11892 JMJD7 /  PLA2G4B,
		11893 OR7E102P,
		11894 CPLX1,
		11895 PXDC1,
		11896 SIGLEC7,
		11897 NTSR2,
		11898 E2F6,
		11899 FEM1B,
		11900 COMMD8,
		11901 ATP5I,
		11902 UQCRFS1,
		11903 MFSD7,
		11904 COL4A3,
		11905 MAP2K1,
		11906 KLK7,
		11907 PMCHL2,
		11908 HNRNPH1,
		11909 IRS1,
		11910 MECP2,
		11911 UPF3A,
		11912 ZBBX,
		11913 ACTBL2,
		11914 ROR2,
		11915 AR,
		11916 DHRSX,
		11917 HSPBAP1,
		11918 ASMTL,
		11919 SLC25A6,
		11920 CHST14,
		11921 PARM1,
		11922 CSNK1G1,
		11923 FAM110B,
		11924 ARMC4,
		11925 AFAP1L2,
		11926 ZNF354A,
		11927 ATF5,
		11928 UBE2V2,
		11929 GOT1L1,
		11930 ZBTB43,
		11931 CPT1C,
		11932 PCSK9,
		11933 XPO6,
		11934 GSG1L,
		11935 MN1,
		11936 APEX2,
		11937 NSMCE1,
		11938 CCDC126,
		11939 IL13,
		11940 RAB3B,
		11941 CD2BP2,
		11942 RSPO1,
		11943 RGS14,
		11944 TBC1D10B,
		11945 LMAN2,
		11946 GCSAML,
		11947 RAB24,
		11948 PRELID1,
		11949 THBS3,
		11950 CA5B,
		11951 SLC50A1,
		11952 EFNA1,
		11953 CXCL10,
		11954 NPIPB3,
		11955 SH3TC2,
		11956 CXCL11,
		11957 ZRSR2,
		11958 NMD3,
		11959 ADRB2,
		11960 B3GALNT1,
		11961 GPRIN1,
		11962 HSPB3,
		11963 KCNAB1,
		11964 MRPL1,
		11965 SHE,
		11966 NR0B1,
		11967 PGM2,
		11968 STK32A,
		11969 IL1RAPL1,
		11970 P2RY12,
		11971 KIAA1024,
		11972 UMOD,
		11973 GP2,
		11974 SLC33A1,
		11975 SNUPN,
		11976 CRADD,
		11977 SIN3A,
		11978 ARL13B,
		11979 RNASE2,
		11980 RNASE3,
		11981 PTK2,
		11982 RSPH10B2,
		11983 PTAFR,
		11984 PTPN9,
		11985 RNASE6,
		11986 NPR1,
		11987 KCNK9,
		11988 CXCL8,
		11989 SCN9A,
		11990 RASSF6,
		11991 COL22A1,
		11992 SDC2,
		11993 CD52,
		11994 MMGT1,
		11995 SPRR1B,
		11996 SPRR1A,
		11997 TM2D2,
		11998 HTRA4,
		11999 PLEKHA2,
		12000 CLIC4,
		12001 SLC38A11,
		12002 GPR183,
		12003 CRCT1,
		12004 CCDC8,
		12005 METTL15,
		12006 ZNF280A,
		12007 MUC15,
		12008 CT55,
		12009 ZEB2,
		12010 GJB1,
		12011 PCBP1,
		12012 HINT1,
		12013 DTWD2,
		12014 VPREB1,
		12015 CLIC3,
		12016 INO80E,
		12017 BNC1,
		12018 DFFB,
		12019 NFU1,
		12020 ANTXR1,
		12021 GKN1,
		12022 CKAP2L,
		12023 FAM103A1,
		12024 APLF,
		12025 BOLA2B,
		12026 HIC2,
		12027 LUZP1,
		12028 HEXDC,
		12029 DRD5,
		12030 BUB1,
		12031 SPNS1,
		12032 LRRC45,
		12033 CHRNA5,
		12034 CENPX,
		12035 AGPAT2,
		12036 ASPSCR1,
		12037 GP9,
		12038 FASN,
		12039 CNBP,
		12040 MT1E,
		12041 ACTRT2,
		12042 DUS1L,
		12043 GPS1,
		12044 RFNG,
		12045 DCXR,
		12046 ZNF32,
		12047 LDB2,
		12048 RAC3,
		12049 NRG4,
		12050 LIMS1,
		12051 TMEM266,
		12052 NLGN1,
		12053 TAPT1,
		12054 UGP2,
		12055 TAS2R1,
		12056 LINGO1,
		12057 HNRNPF,
		12058 BTD,
		12059 CSGALNACT2,
		12060 TACR3,
		12061 GSX1,
		12062 PCDH7,
		12063 ROBO1,
		12064 ONECUT1,
		12065 AVEN,
		12066 P2RY1,
		12067 CTNND2,
		12068 TRIM56,
		12069 MUC17,
		12070 AHSP,
		12071 WNT10B,
		12072 CALML6,
		12073 REPS2,
		12074 MUC3A,
		12075 SYAP1,
		12076 ITGAM,
		12077 PYDC1,
		12078 TPST1,
		12079 TM4SF4,
		12080 TOR1AIP2,
		12081 TM4SF1,
		12082 OTUD3,
		12083 OTUD7A,
		12084 GUSB,
		12085 BRD3,
		12086 KLF13,
		12087 FRMPD4,
		12088 ZFPM2,
		12089 ZNF764,
		12090 HSFY2,
		12091 ZNF747,
		12092 ZNF768,
		12093 TAS1R3,
		12094 TMEM42,
		12095 MAP3K2,
		12096 PUSL1,
		12097 SF3B5,
		12098 ZNF35,
		12099 TIGD4,
		12100 IFFO2,
		12101 NLGN2,
		12102 MYO7B,
		12103 CHD3,
		12104 TMEM154,
		12105 MYRIP,
		12106 ALCAM,
		12107 YWHAG,
		12108 UBE2E3,
		12109 CNTROB,
		12110 TRAPPC1,
		12111 ZPLD1,
		12112 KCNAB3,
		12113 SERPINA9,
		12114 FAM153A,
		12115 GPR37L1,
		12116 SIMC1,
		12117 TMEM192,
		12118 HMP19,
		12119 SPDYE5,
		12120 SERPINA6,
		12121 ZNF778,
		12122 NIPA1,
		12123 FOXD4,
		12124 UBE2E1,
		12125 HNRNPA3,
		12126 SIK2,
		12127 RNF150,
		12128 CCDC144A,
		12129 VGLL2,
		12130 CR848007.1,
		12131 HOXD4,
		12132 CHRNB1,
		12133 GYPA,
		12134 USP38,
		12135 SLC16A5,
		12136 NANP,
		12137 ANKK1,
		12138 ADRA1B,
		12139 ADPRM,
		12140 FABP6,
		12141 PWWP2A,
		12142 USP50,
		12143 USP47,
		12144 PDCD6IP,
		12145 ZNF212,
		12146 MRAP,
		12147 FAM161A,
		12148 ZNF282,
		12149 GLB1,
		12150 GON7,
		12151 FAXDC2,
		12152 CRTAP,
		12153 HSPB2,
		12154 CNGB3,
		12155 SLN,
		12156 ELP5,
		12157 CMTM8,
		12158 GABARAP,
		12159 LGALS9B,
		12160 STX8,
		12161 CDK1,
		12162 UBB,
		12163 NFRKB,
		12164 FABP4,
		12165 FRMPD2,
		12166 PRDM10,
		12167 B3GNT2,
		12168 FOS,
		12169 TMED10,
		12170 OR2A20P,
		12171 SETMAR,
		12172 SMAD1,
		12173 CST5,
		12174 CST2,
		12175 EMX2,
		12176 CST1,
		12177 SP7,
		12178 TCAF2,
		12179 SEMA3E,
		12180 LRRN2,
		12181 SLC30A1,
		12182 DCLK2,
		12183 ZNF804A,
		12184 GPRC5C,
		12185 TMEM182,
		12186 VSTM2A,
		12187 KRT8,
		12188 KRT78,
		12189 ADORA2B,
		12190 SDR9C7,
		12191 MGMT,
		12192 METTL7B,
		12193 KRT86,
		12194 HARS,
		12195 NFXL1,
		12196 KRT75,
		12197 DENND5B,
		12198 CD14,
		12199 DNAJC18,
		12200 KRT6C,
		12201 RIOX1,
		12202 SPATA24,
		12203 RALGAPB,
		12204 PYM1,
		12205 MZB1,
		12206 KRT4,
		12207 SLC23A1,
		12208 KRT74,
		12209 NPAS2,
		12210 KRT72,
		12211 KISS1,
		12212 LONRF2,
		12213 NUDT9,
		12214 HSD17B13,
		12215 PA2G4,
		12216 COX7B2,
		12217 ELOVL6,
		12218 KRT83,
		12219 PFKFB3,
		12220 TMC7,
		12221 ARL6IP1,
		12222 SERPINB9,
		12223 SMAGP,
		12224 IRX1,
		12225 CDH2,
		12226 IRX2,
		12227 EMB,
		12228 SIX2,
		12229 DLGAP1,
		12230 STAT2,
		12231 NUDCD2,
		12232 IRF2BP1,
		12233 HSPA4,
		12234 FOXA3,
		12235 SLC26A5,
		12236 COMMD5,
		12237 SGCD,
		12238 GTSF1,
		12239 DPY19L2P2,
		12240 ZNF16,
		12241 ARMC10,
		12242 RNF34,
		12243 ACYP2,
		12244 TRABD,
		12245 TMEM133,
		12246 ATF7,
		12247 RASA4B,
		12248 SOCS6,
		12249 CAVIN4,
		12250 ZNF296,
		12251 HOXB9,
		12252 TTLL6,
		12253 POLH,
		12254 SYT9,
		12255 KCNS3,
		12256 RBMXL2,
		12257 KIF5B,
		12258 GPR37,
		12259 AKAP13,
		12260 CDCA4,
		12261 SDR16C5,
		12262 CHCHD7,
		12263 HTRA3,
		12264 FOXN2,
		12265 LMOD2,
		12266 BFSP2,
		12267 FSHR,
		12268 CELP,
		12269 USP32,
		12270 CEL,
		12271 PPM1D,
		12272 GPR27,
		12273 PSG6,
		12274 KBTBD2,
		12275 RIOX2,
		12276 TRIAP1,
		12277 LILRP2,
		12278 LSM3,
		12279 KIAA0232,
		12280 MTSS1,
		12281 TMEM43,
		12282 RNF139,
		12283 RPS9,
		12284 PLA2G1B,
		12285 CYTL1,
		12286 TSEN34,
		12287 TRH,
		12288 GSTA4,
		12289 MSANTD4,
		12290 NDUFA3,
		12291 OSCAR,
		12292 PAQR8,
		12293 NUDT6,
		12294 TPT1 /  AS1,
		12295 TANC2,
		12296 PKHD1,
		12297 NCBP2L,
		12298 DNAJC24,
		12299 MBD3L1,
		12300 ZNF160,
		12301 PGK2,
		12302 ZNF415,
		12303 CAVIN3,
		12304 CEACAM3,
		12305 DCDC1,
		12306 HAS2,
		12307 PDGFD,
		12308 PLAC1,
		12309 S1PR1,
		12310 HS6ST2,
		12311 PYGO1,
		12312 LRRC8E,
		12313 PKIA,
		12314 XKR6,
		12315 TSNARE1,
		12316 FPR2,
		12317 FPR1,
		12318 OR13H1,
		12319 FEZ2,
		12320 SOX7,
		12321 FAM86JP,
		12322 ALK,
		12323 KYAT1,
		12324 MTM1,
		12325 SIGLEC17P,
		12326 OBP2B,
		12327 TRMT61B,
		12328 INSR,
		12329 MFN1,
		12330 GIMAP8,
		12331 HSFX1,
		12332 NRTN,
		12333 KCNMB3,
		12334 FUT3,
		12335 KCNG3,
		12336 ATP6V0E2,
		12337 PRKCE,
		12338 OR2K2,
		12339 JAGN1,
		12340 RLN3,
		12341 TADA3,
		12342 SOCS5,
		12343 C1GALT1C1,
		12344 MORN4,
		12345 ZNF672,
		12346 ZNF692,
		12347 NAIF1,
		12348 RBKS,
		12349 GRIK1,
		12350 MUC7,
		12351 SMR3B,
		12352 TMEM126A,
		12353 TMEM126B,
		12354 TRIM8,
		12355 NETO2,
		12356 CLDN20,
		12357 CDC42BPG,
		12358 SCAND1,
		12359 JUNB,
		12360 TMEM37,
		12361 UGT2B7,
		12362 LRG1,
		12363 SHCBP1,
		12364 SOSTDC1,
		12365 NPTX1,
		12366 FAM98B,
		12367 ZNF439,
		12368 ZNF440,
		12369 GAA,
		12370 CANT1,
		12371 KCNK3,
		12372 ZDHHC16,
		12373 CHST11,
		12374 EXOSC1,
		12375 CHD7,
		12376 ESCO2,
		12377 KRT19,
		12378 KRT15,
		12379 LURAP1,
		12380 KRT38,
		12381 CLCN5,
		12382 TPPP,
		12383 KCND3,
		12384 APLN,
		12385 KRTAP4 /  4,
		12386 KRT13,
		12387 XAGE3,
		12388 KRT9,
		12389 PDE7B,
		12390 MRPL36,
		12391 ZNF581,
		12392 NAT1,
		12393 KRT20,
		12394 GLOD5,
		12395 KSR2,
		12396 ZNF524,
		12397 MCC,
		12398 KRT27,
		12399 ZBTB26,
		12400 CDK5R2,
		12401 DSEL,
		12402 POLR1C,
		12403 ASXL1,
		12404 DLK2,
		12405 ZNF562,
		12406 ZNF318,
		12407 ZNF561,
		12408 WIPF2,
		12409 HOPX,
		12410 NLRP5,
		12411 LRRC8C,
		12412 RSL1D1,
		12413 LRRC8D,
		12414 PPID,
		12415 COL24A1,
		12416 ETFDH,
		12417 RXFP1,
		12418 LPAR3,
		12419 PTGER4,
		12420 TBCA,
		12421 NEUROD2,
		12422 MAP6,
		12423 OTP,
		12424 ECEL1,
		12425 BCL2L1,
		12426 FGG,
		12427 FGA,
		12428 FGB,
		12429 PLRG1,
		12430 RAB4B /  EGLN2,
		12431 ZNF584,
		12432 DSCAM,
		12433 DNAI2,
		12434 NMUR1,
		12435 CLSTN1,
		12436 CXXC5,
		12437 ZNF274,
		12438 PIK3CD,
		12439 SLC25A33,
		12440 ENC1,
		12441 SPSB1,
		12442 P2RY6,
		12443 BPTF,
		12444 S100Z,
		12445 ZIK1,
		12446 GPR82,
		12447 NMRAL2P,
		12448 GPR34,
		12449 PLEKHG5,
		12450 ATF7IP,
		12451 RGS19,
		12452 TCEA2,
		12453 DEFB4A,
		12454 ANO5,
		12455 HDAC3,
		12456 GPHN,
		12457 VAT1L,
		12458 TMEM51,
		12459 CAMTA1,
		12460 LGALS4,
		12461 LRRC34,
		12462 PAH,
		12463 SPATA5L1,
		12464 GATM,
		12465 SYCE1,
		12466 RASGRP4,
		12467 NHLH1,
		12468 SLFNL1,
		12469 BCL2,
		12470 RHNO1,
		12471 CTPS1,
		12472 UTF1,
		12473 KNDC1,
		12474 WDR87,
		12475 METTL18,
		12476 CFAP46,
		12477 COL8A2,
		12478 PWWP2B,
		12479 ZNF540,
		12480 ANGPTL7,
		12481 FBXL14,
		12482 EXOSC10,
		12483 ZNF570,
		12484 NINJ2,
		12485 MLLT3,
		12486 FAM90A1,
		12487 RRM2,
		12488 TRAPPC12,
		12489 RPS21,
		12490 C3AR1,
		12491 MRM3,
		12492 PTEN,
		12493 RPS7,
		12494 PRND,
		12495 RNASEH1,
		12496 PRNP,
		12497 KLF17,
		12498 ADRA1D,
		12499 FRMD5,
		12500 AQP4,
		12501 MIR31HG,
		12502 CYP4F11,
		12503 TLN2,
		12504 LGALS9C,
		12505 TVP23B,
		12506 FBXW10,
		12507 ZNF217,
		12508 SRGAP2C,
		12509 SCG2,
		12510 ATPAF2,
		12511 CYP4F22,
		12512 FOXB1,
		12513 PPIH,
		12514 DRC3,
		12515 ZNF57,
		12516 JMJD1C,
		12517 SYNPO,
		12518 ZNF556,
		12519 MAL,
		12520 ZNF554,
		12521 RAB33B,
		12522 THOP1,
		12523 REG3A,
		12524 GAP43,
		12525 EPHX4,
		12526 LAMB2,
		12527 USP19,
		12528 QARS,
		12529 ORMDL3,
		12530 SERF1A,
		12531 KLF11,
		12532 LRRC15,
		12533 SMN1,
		12534 EIF2AK3,
		12535 TEX37,
		12536 MOB3A,
		12537 KRCC1,
		12538 NME6,
		12539 CYCS,
		12540 CD8B,
		12541 SLFN12,
		12542 CALB2,
		12543 SLC9C1,
		12544 CCL11,
		12545 FRMD3,
		12546 SNTB1,
		12547 MTBP,
		12548 TEFM,
		12549 MRPL13,
		12550 MALT1,
		12551 PRL,
		12552 ISG20,
		12553 MBOAT1,
		12554 ID4,
		12555 GPR22,
		12556 CXCR6,
		12557 CEBPB,
		12558 AZU1,
		12559 TPSAB1,
		12560 ATOH1,
		12561 PAIP1,
		12562 CLEC7A,
		12563 C1QTNF4,
		12564 SERHL,
		12565 NEGR1,
		12566 ZNF131,
		12567 MACROD2,
		12568 DPAGT1,
		12569 BSG,
		12570 HINFP,
		12571 CERS6,
		12572 SPTLC3,
		12573 COPRS,
		12574 TP53RK,
		12575 B3GALT1,
		12576 CLEC12A,
		12577 BPGM,
		12578 POP7,
		12579 ALG14,
		12580 SUCLG2,
		12581 STARD5,
		12582 CSDC2,
		12583 RCAN2,
		12584 IL16,
		12585 ABCG4,
		12586 GNB2,
		12587 CFAP53,
		12588 MCRIP2,
		12589 PDZD3,
		12590 C2CD2L,
		12591 ARNT2,
		12592 GNG12,
		12593 PRSS27,
		12594 MYOZ2,
		12595 SYNPO2,
		12596 DNAJB7,
		12597 CLP1,
		12598 INSL5,
		12599 EFCAB3,
		12600 TTC36,
		12601 RSPH9,
		12602 COPS9,
		12603 GTPBP2,
		12604 FGGY,
		12605 IL17D,
		12606 PRSS30P,
		12607 FUT9,
		12608 TCEAL1,
		12609 ZNF24,
		12610 HSFY1,
		12611 MANEA,
		12612 RAB40A,
		12613 AGXT,
		12614 AFF1,
		12615 ACOT12,
		12616 FIBP,
		12617 CARNS1,
		12618 BANP,
		12619 PPP1CA,
		12620 HCFC1,
		12621 FAM170B,
		12622 CTSW,
		12623 NIPAL4,
		12624 MUCL1,
		12625 SNTG2,
		12626 FNDC9,
		12627 PDE3A,
		12628 RASGRP1,
		12629 KLHL6,
		12630 CHCHD1,
		12631 MRPL52,
		12632 SMPDL3A,
		12633 RND1,
		12634 RAD9A,
		12635 EFEMP2,
		12636 AGAP5,
		12637 WASHC2C,
		12638 TMEM134,
		12639 ZMAT3,
		12640 ZFAND4,
		12641 THEMIS,
		12642 ZNF738,
		12643 MS4A10,
		12644 SLFN11,
		12645 FAM71D,
		12646 CCL19,
		12647 CORO1B,
		12648 FUT10,
		12649 LRRC20,
		12650 MUS81,
		12651 PURG,
		12652 TMEM217,
		12653 ZNF596,
		12654 COL6A5,
		12655 CFL1,
		12656 TMCC1,
		12657 NAA16,
		12658 EFCAB12,
		12659 FAM192A,
		12660 RAB43,
		12661 FADS6,
		12662 HOXC5,
		12663 RAB37,
		12664 DCP2,
		12665 ZBTB8OSP2,
		12666 SNX32,
		12667 RPL38,
		12668 CYP7B1,
		12669 OVOL1,
		12670 RARG,
		12671 CES4A,
		12672 CES3,
		12673 SSH3,
		12674 CES2,
		12675 PDP2,
		12676 SP3,
		12677 KRT2,
		12678 DMXL1,
		12679 METAP1D,
		12680 ZNF621,
		12681 EGFL7,
		12682 NADSYN1,
		12683 DHCR7,
		12684 LVRN,
		12685 NBEA,
		12686 RNASEH2C,
		12687 MYEOV,
		12688 ANKRD13D,
		12689 MRGPRF,
		12690 MYD88,
		12691 OXSR1,
		12692 SLC22A13,
		12693 PHF8,
		12694 LCLAT1,
		12695 ADH6,
		12696 MIR4435 /  2HG,
		12697 KAT5,
		12698 SH3RF3,
		12699 GXYLT2,
		12700 HPSE2,
		12701 DCAKD,
		12702 ARPP21,
		12703 TADA2B,
		12704 CCDC96,
		12705 GRK2,
		12706 RELA,
		12707 EVC2,
		12708 ZNF680,
		12709 HECTD4,
		12710 FAM222B,
		12711 BNC2,
		12712 #1 /  Dec,
		12713 RXFP4,
		12714 HPSE,
		12715 COQ2,
		12716 CCDC63,
		12717 HSPA6,
		12718 TRMT112,
		12719 LRRN3,
		12720 KDM2A,
		12721 ADCK5,
		12722 MRPL57,
		12723 NOC3L,
		12724 ESRRA,
		12725 RHOD,
		12726 ADAMTS20,
		12727 COMMD1,
		12728 RAPH1,
		12729 MTX1,
		12730 ADCY5,
		12731 PARP14,
		12732 CYSLTR1,
		12733 PARP15,
		12734 ABCD2,
		12735 AHSA2,
		12736 ABLIM3,
		12737 MAB21L3,
		12738 TUBB8P12,
		12739 MFSD4B,
		12740 VANGL1,
		12741 GLRX,
		12742 IQCB1,
		12743 SYT12,
		12744 GOLGB1,
		12745 LIPM,
		12746 DMRT2,
		12747 ZNF483,
		12748 PLAC8L1,
		12749 SLC2A14,
		12750 GPR137,
		12751 SNCG,
		12752 MMRN2,
		12753 MZT2A,
		12754 TNKS,
		12755 ZNF449,
		12756 ZBTB21,
		12757 PPP1R3B,
		12758 FAM86B3P,
		12759 STOX2,
		12760 MAP3K11,
		12761 TRIB1,
		12762 KCNK7,
		12763 SFT2D3,
		12764 C1QB,
		12765 C1QA,
		12766 NDNF,
		12767 OLR1,
		12768 GLIPR1L1,
		12769 DAG1,
		12770 INSM1,
		12771 DAB1,
		12772 ARV1,
		12773 NAA20,
		12774 CCDC36,
		12775 SAA1,
		12776 MINOS1,
		12777 EHBP1L1,
		12778 THAP2,
		12779 TMEM196,
		12780 RNF26,
		12781 PPP1R14B,
		12782 SSSCA1,
		12783 AGR3,
		12784 SMARCC1,
		12785 ZNF417,
		12786 PTPRM,
		12787 FKBP2,
		12788 VEGFB,
		12789 PEAK1,
		12790 TNFRSF10D,
		12791 MST1,
		12792 TNFRSF10C,
		12793 GMPPB,
		12794 MOB1B,
		12795 ZNF622,
		12796 CSPG4,
		12797 SNX33,
		12798 NABP1,
		12799 ADGRF3,
		12800 NLRP13,
		12801 CHD2,
		12802 XCR1,
		12803 CCDC106,
		12804 CCR9,
		12805 CEP83,
		12806 SULT1B1,
		12807 NUDT4,
		12808 PC,
		12809 UGT2A1,
		12810 SCAI,
		12811 GPRC6A,
		12812 NMNAT1,
		12813 LRFN4,
		12814 TRAPPC3L,
		12815 APOBEC4,
		12816 SLC19A1,
		12817 HSPB7,
		12818 RCE1,
		12819 UQCRH,
		12820 TAS1R1,
		12821 HES3,
		12822 EIF1AX,
		12823 CXorf23,
		12824 PSMD1,
		12825 ADGRG2,
		12826 SPATA3,
		12827 MUC13,
		12828 SUSD5,
		12829 HEG1,
		12830 WFIKKN2,
		12831 TOMM20,
		12832 AGFG1,
		12833 STAT5B,
		12834 CD7,
		12835 CNP,
		12836 JUP,
		12837 HAP1,
		12838 TDRD12,
		12839 CCDC13 /  AS1,
		12840 EIF1,
		12841 ENDOV,
		12842 RNF213,
		12843 TIGD3,
		12844 KCNH6,
		12845 #10 /  Mar,
		12846 PLK3,
		12847 NET1,
		12848 DPY19L1,
		12849 PHOSPHO1,
		12850 ZNF791,
		12851 TUBB7P,
		12852 PHC3,
		12853 GPR160,
		12854 CBX2,
		12855 SPTBN2,
		12856 GOLIM4,
		12857 KRT28,
		12858 RBM4B,
		12859 USMG5,
		12860 HOXB2,
		12861 C1QTNF1,
		12862 #3 /  Mar,
		12863 SWSAP1,
		12864 SLCO4C1,
		12865 RBM4,
		12866 PIFO,
		12867 XXYLT1,
		12868 UBXN2A,
		12869 RAX2,
		12870 LRRC63,
		12871 TCAP,
		12872 CCS,
		12873 NRROS,
		12874 CEP19,
		12875 KLHL15,
		12876 FBXO45,
		12877 SPERT,
		12878 FAM46D,
		12879 GNG5,
		12880 FAM3C2,
		12881 SLC25A30,
		12882 CD34,
		12883 CTSF,
		12884 MSRB3,
		12885 LEMD3,
		12886 TLR10,
		12887 TLR1,
		12888 TLR6,
		12889 FAM174A,
		12890 RGMB,
		12891 FAM53A,
		12892 NWD2,
		12893 CYB561D1,
		12894 GSTA3,
		12895 ZDHHC24,
		12896 TRMT10C,
		12897 SELP,
		12898 CTU2,
		12899 MGA,
		12900 ARL13A,
		12901 SNX31,
		12902 PIGG,
		12903 PRPF8,
		12904 ADCY6,
		12905 REP15,
		12906 PITPNA,
		12907 DDX23,
		12908 ZNHIT2,
		12909 EVX2,
		12910 ZBTB4,
		12911 TNK1,
		12912 ZHX3,
		12913 PHLDA3,
		12914 DIRC1,
		12915 SLC16A11,
		12916 SLC16A13,
		12917 GLIS1,
		12918 CHRNA9,
		12919 PODN,
		12920 STAG3L3,
		12921 SLC6A19,
		12922 SNHG11,
		12923 EXO1,
		12924 RALGAPA1,
		12925 LIG4,
		12926 MIR1 /  1HG,
		12927 GTF2IRD2B,
		12928 ABRA,
		12929 ATP2A2,
		12930 ZWILCH,
		12931 RPL4,
		12932 SNAPC5,
		12933 STARD6,
		12934 VWC2L,
		12935 ZCCHC12,
		12936 CNTNAP2,
		12937 GALNTL6,
		12938 LINGO2,
		12939 BBS1,
		12940 DENND4A,
		12941 IGDCC3,
		12942 GCSAM,
		12943 ANKRD36C,
		12944 SLC26A9,
		12945 MFSD4A,
		12946 PELI3,
		12947 TTC9B,
		12948 MYO1H,
		12949 TMEM81,
		12950 MRPL11,
		12951 KLK15,
		12952 IL20RB,
		12953 GOLT1A,
		12954 RPL10P2,
		12955 AKIRIN1,
		12956 NPAS4,
		12957 MSL2,
		12958 ZNF497,
		12959 TRAM1L1,
		12960 CMKLR1,
		12961 ANGEL2,
		12962 UGT8,
		12963 KY,
		12964 IQCK,
		12965 SLCO2A1,
		12966 ZNF266,
		12967 SLC29A2,
		12968 BRSK2,
		12969 GRIK1 /  AS1,
		12970 B4GAT1,
		12971 TMEM167A,
		12972 LEP,
		12973 SH3PXD2B,
		12974 KIAA1551,
		12975 LARP7,
		12976 FGFBP3,
		12977 NR1D2,
		12978 PABPC5,
		12979 BRMS1,
		12980 RPL15,
		12981 HRAS,
		12982 WDR49,
		12983 SRP72,
		12984 PCP2,
		12985 RIN1,
		12986 THAP6,
		12987 CEP135,
		12988 FZD4,
		12989 CD248,
		12990 BTC,
		12991 ADGRE1,
		12992 DENND6A,
		12993 PDE12,
		12994 GLMN,
		12995 DNAH12,
		12996 YIF1A,
		12997 CNIH2,
		12998 NLRP6,
		12999 NDUFA11,
		13000 RSRC1,
		13001 CATSPERD,
		13002 PQLC2L,
		13003 RAB1B,
		13004 PTDSS2,
		13005 SEZ6L2,
		13006 ASPHD1,
		13007 KCTD13,
		13008 P2RY14,
		13009 AMZ1,
		13010 GPR171,
		13011 GPR149,
		13012 CD164L2,
		13013 FUT1,
		13014 DHX36,
		13015 ZIC4,
		13016 FBXW8,
		13017 CA5A,
		13018 ZG16,
		13019 KLC2,
		13020 SLC22A1,
		13021 TEX36,
		13022 CTBP2,
		13023 CHST2,
		13024 ZDHHC14,
		13025 ATR,
		13026 LRRC75A /  AS1,
		13027 UBE2C,
		13028 DSG4,
		13029 GK5,
		13030 VCPIP1,
		13031 RTP1,
		13032 DES,
		13033 PDIK1L,
		13034 SPSB4,
		13035 RAG2,
		13036 TRAF6,
		13037 ZNF654,
		13038 TVP23C,
		13039 MRPS22,
		13040 PACS1,
		13041 WFDC5,
		13042 MARCKSL1,
		13043 SH3BP5L,
		13044 TMEM51 /  AS1,
		13045 YPEL2,
		13046 CADM2,
		13047 ABO,
		13048 PSMD2,
		13049 FAM182B,
		13050 PPM1E,
		13051 FAM131A,
		13052 CSRP2,
		13053 INHBC,
		13054 PARL,
		13055 DDIT3,
		13056 PCCA,
		13057 HIGD2B,
		13058 DCTN2,
		13059 NPPA,
		13060 ZNF408,
		13061 CTDSP2,
		13062 CKAP5,
		13063 ARHGAP1,
		13064 MED16,
		13065 ATG13,
		13066 GAL3ST3,
		13067 CHST1,
		13068 GOLGA8A,
		13069 VWA3A,
		13070 TP53I11,
		13071 CENPS,
		13072 DOLK,
		13073 PHYHD1,
		13074 CATSPER1,
		13075 CCNE2,
		13076 PHYKPL,
		13077 ANKS4B,
		13078 CST6,
		13079 GRAMD2,
		13080 ZNF519,
		13081 LSM1,
		13082 ISX,
		13083 BANF1,
		13084 APOF,
		13085 CHRNA7,
		13086 TMEM9B,
		13087 NRIP3,
		13088 PTPN2,
		13089 SCUBE2,
		13090 EIF1AD,
		13091 SMAD2,
		13092 EIF3F,
		13093 ZNF25,
		13094 ARL10,
		13095 CLTB,
		13096 PCSK1,
		13097 LPL,
		13098 RFESD,
		13099 CCDC14,
		13100 TBC1D10C,
		13101 SART1,
		13102 PPP2R2D,
		13103 MCTP1,
		13104 POLD4,
		13105 LRRC25,
		13106 DPP10,
		13107 CLCF1,
		13108 TSGA10IP,
		13109 UBQLNL,
		13110 PNLIP,
		13111 LIPT2,
		13112 KCNE3,
		13113 CABP4,
		13114 ALG10B,
		13115 DRAP1,
		13116 LONRF3,
		13117 UCP3,
		13118 UCP2,
		13119 PAAF1,
		13120 MRPL48,
		13121 RAB6A,
		13122 P2RY2,
		13123 FOSL1,
		13124 ERCC4,
		13125 SUGCT,
		13126 CCDC85B,
		13127 TMEM70,
		13128 LINC00476,
		13129 RPS6KB2,
		13130 RMI2,
		13131 DRD5P2,
		13132 TOM1L2,
		13133 TEX26,
		13134 ZNF77,
		13135 GPR156,
		13136 LINC00521,
		13137 LINC00116,
		13138 KDF1,
		13139 B3GNTL1,
		13140 MLXIP,
		13141 BAK1P1,
		13142 NR2F1,
		13143 EIF3KP1,
		13144 AURKAIP1,
		13145 TTLL11,
		13146 EIF4E1B,
		13147 TOMM5,
		13148 LINC01106,
		13149 SLC35E3,
		13150 PRIMA1,
		13151 ZNF169,
		13152 RUVBL1,
		13153 SFN,
		13154 MSRA,
		13155 CCDC168,
		13156 CTDNEP1,
		13157 ETV4,
		13158 SWI5,
		13159 GAPT,
		13160 BAIAP2,
		13161 CALCB,
		13162 CREG2,
		13163 WBSCR28,
		13164 HOXD8,
		13165 RPL7AP66,
		13166 ZDHHC21,
		13167 TSPEAR,
		13168 PLEKHF2,
		13169 A2M,
		13170 ARL4D,
		13171 DOK7,
		13172 LRRN1,
		13173 UBE2O,
		13174 ORAI3,
		13175 KLHL38,
		13176 FO393415.1,
		13177 UNC119B,
		13178 DENND2C,
		13179 PLEKHD1,
		13180 ASCL3,
		13181 TUBB6,
		13182 LYSMD3,
		13183 AMIGO3,
		13184 B3GALT6,
		13185 ZNF613,
		13186 TMPRSS7,
		13187 NUPR1,
		13188 JAKMIP2,
		13189 RPL23P2,
		13190 MBLAC2,
		13191 TPRN,
		13192 LINC00302,
		13193 KCNE5,
		13194 ZNF683,
		13195 SLC35A4,
		13196 CRYBG2,
		13197 IP6K1,
		13198 SSNA1,
		13199 CSTF3,
		13200 YES1,
		13201 CHMP6,
		13202 DLEU1,
		13203 UFSP1,
		13204 TMEM39A,
		13205 TCP11L1,
		13206 GPX2,
		13207 CCDC57,
		13208 HSF5,
		13209 FOXG1,
		13210 SPHK1,
		13211 BNIP3,
		13212 ENTHD1,
		13213 MYPOP,
		13214 CIDEA,
		13215 LRRTM4,
		13216 ATAD5,
		13217 SMIM19,
		13218 ZNF404,
		13219 RTTN,
		13220 ACBD7,
		13221 ANAPC2,
		13222 ZBTB8OS,
		13223 SLC35G1,
		13224 IDSP1,
		13225 ZNF135,
		13226 FOXN3P1,
		13227 COX8A,
		13228 RPL37AP8,
		13229 TAC4,
		13230 ZSCAN2,
		13231 PRR18,
		13232 B3GNT4,
		13233 CDC26,
		13234 HSD11B2,
		13235 CRLF3,
		13236 RNPEP,
		13237 EID2,
		13238 DMRTA1,
		13239 EID2B,
		13240 GJC3,
		13241 RIMS2,
		13242 KCMF1,
		13243 DNAJC30,
		13244 SPRYD4,
		13245 VPS37D,
		13246 CLEC14A,
		13247 SYNE3,
		13248 CLK2,
		13249 LPCAT4,
		13250 SLCO3A1,
		13251 ZNF575,
		13252 WDR25,
		13253 SGF29,
		13254 PLA2G16,
		13255 DIRAS1,
		13256 PHLDB3,
		13257 PRR15,
		13258 GNG7,
		13259 USF3,
		13260 CNTD1,
		13261 DCAF4L2,
		13262 KBTBD11,
		13263 B3GNT5,
		13264 MAP3K19,
		13265 LMNB2,
		13266 RMDN1,
		13267 MEX3C,
		13268 HORMAD2,
		13269 RNF152,
		13270 NANOGP1,
		13271 MYO1D,
		13272 FOXL1,
		13273 FOXC2,
		13274 BDNF,
		13275 SCAND2P,
		13276 CCDC121,
		13277 ACSF3,
		13278 OR10AB1P,
		13279 BOK,
		13280 ZNF843,
		13281 TTTY14,
		13282 PFN4,
		13283 CDK5R1,
		13284 LINC00303,
		13285 ZNF285B,
		13286 TCERG1L,
		13287 NCKAP5,
		13288 RUFY1,
		13289 BASP1,
		13290 FKBP9P1,
		13291 VSIG10,
		13292 MIR7 /  3HG,
		13293 IRX5,
		13294 METRNL,
		13295 FAM91A1,
		13296 GJA1P1,
		13297 WSB2,
		13298 GRIN1,
		13299 SOX11,
		13300 TYMS,
		13301 PXMP2,
		13302 TCEANC,
		13303 PNMA1,
		13304 MAMSTR,
		13305 TYMSOS,
		13306 ANKLE2,
		13307 C8G,
		13308 FUT2,
		13309 EFCAB5,
		13310 GCNT4,
		13311 TOB2P1,
		13312 MUC20,
		13313 THAP4,
		13314 NFATC2IP,
		13315 LY6H,
		13316 FIBIN,
		13317 FAM89B,
		13318 SHMT1,
		13319 DPP7,
		13320 TRIM60,
		13321 SEC24C,
		13322 SMCR8,
		13323 MTHFR,
		13324 DEAF1,
		13325 MTX3,
		13326 TMEM80,
		13327 SIX5,
		13328 FBXO46,
		13329 ZDHHC13,
		13330 SLC38A9,
		13331 ACER2,
		13332 WDR73,
		13333 POLE,
		13334 FAM109B,
		13335 SCN4B,
		13336 DSCAML1,
		13337 RHOG,
		13338 EPS8L2,
		13339 ZDHHC22,
		13340 MRVI1 /  AS1,
		13341 ANO6,
		13342 ZBTB34,
		13343 LINC00982,
		13344 FAM9B,
		13345 NUDT4P1,
		13346 FAM210A,
		13347 TALDO1,
		13348 ULK1,
		13349 NAP1L4P1,
		13350 RIMKLA,
		13351 CLVS1,
		13352 RPS6KA3,
		13353 B3GNT8,
		13354 PUS1,
		13355 CHD9,
		13356 OR2T12,
		13357 SPACA4,
		13358 OR2T33,
		13359 GATD1,
		13360 LINC01561,
		13361 TRIM72,
		13362 MAN1B1,
		13363 DEFB4B,
		13364 KCNA3,
		13365 FZD8,
		13366 FBXO39,
		13367 CLDN22,
		13368 KCNA2,
		13369 TOP3A,
		13370 CASKIN2,
		13371 ZBTB38,
		13372 BEND2,
		13373 DLGAP1 /  AS1,
		13374 LINC00469,
		13375 FLJ13224,
		13376 CCDC71,
		13377 LRRN4CL,
		13378 FLJ40194,
		13379 TIMM22,
		13380 HIC1,
		13381 PPFIA3,
		13382 MAGEF1,
		13383 UMODL1,
		13384 SAMD9L,
		13385 ZFAS1,
		13386 UBE2U,
		13387 PAWR,
		13388 TGIF1,
		13389 MIEF2,
		13390 NAP1L5,
		13391 CBX3P1,
		13392 NIM1K,
		13393 CD19,
		13394 ERICH5,
		13395 OR2T8,
		13396 NR2C2,
		13397 GPR4,
		13398 ACOT4,
		13399 OLIG3,
		13400 CAVIN1,
		13401 ARIH2,
		13402 RBM44,
		13403 ZBTB33,
		13404 ZBED2,
		13405 IRX3,
		13406 ST8SIA3,
		13407 RPRM,
		13408 OR2B11,
		13409 SLC25A22,
		13410 RABEP2,
		13411 NHLH2,
		13412 ATOX1,
		13413 TBL1XR1,
		13414 SAMD12,
		13415 CD163,
		13416 GIMAP3P,
		13417 PIDD1,
		13418 ZNF491,
		13419 RPLP2,
		13420 GSG2,
		13421 JUN,
		13422 CSTF2T,
		13423 PGBD5,
		13424 GBA,
		13425 CASC2,
		13426 ACAD9,
		13427 IL17RA,
		13428 PNPLA2,
		13429 MBOAT4,
		13430 AGTRAP,
		13431 CD163L1,
		13432 SRRM3,
		13433 THAP5,
		13434 CRACR2B,
		13435 SUMO4,
		13436 DNAJC28,
		13437 NAALADL2,
		13438 CD151,
		13439 POLR2L,
		13440 FAM20C,
		13441 NECTIN3,
		13442 TMEM94,
		13443 FLII,
		13444 SOX12,
		13445 HNRNPA0,
		13446 YIPF7,
		13447 FAM87B,
		13448 CDKN2AIPNLP1,
		13449 MYOZ1,
		13450 KCNJ10,
		13451 CHID1,
		13452 PCDHB9,
		13453 ZNF620,
		13454 ZNF518A,
		13455 TMEM187,
		13456 CACYBPP2,
		13457 SVBP,
		13458 ZNF619,
		13459 CCDC184,
		13460 GRB2,
		13461 ZBTB41,
		13462 UBE2N,
		13463 SPATA31C2,
		13464 ARL6IP6,
		13465 ZNF354C,
		13466 CAPZA3,
		13467 MAMDC4,
		13468 CENPBD1,
		13469 BET1L,
		13470 RPS27,
		13471 RIC8A,
		13472 IMP3,
		13473 ASB8,
		13474 LCN15,
		13475 ODF3B,
		13476 DPY19L2,
		13477 ZNRF3 /  AS1,
		13478 GPR150,
		13479 TSPYL6,
		13480 LRRC75B,
		13481 DMAP1,
		13482 ADAMTSL1,
		13483 FAM26E,
		13484 IMPDH2,
		13485 ALS2CL,
		13486 MLF1,
		13487 PRSS42,
		13488 NDUFAF3,
		13489 GRAMD1C,
		13490 STAP2,
		13491 HTR3C,
		13492 TSSK6,
		13493 BOLA1,
		13494 PDE4DIP,
		13495 DDX10,
		13496 PPP1R42,
		13497 NDUFV2,
		13498 DALRD3,
		13499 ZNF114,
		13500 FAR2P2,
		13501 ZNF518B,
		13502 AMER3,
		13503 SPINK6,
		13504 ZNF366,
		13505 LCORL,
		13506 PARD6G,
		13507 ZNF454,
		13508 SH2B1,
		13509 ZC3H12D,
		13510 VN1R1,
		13511 KDELC2,
		13512 PLEC,
		13513 SH2D4B,
		13514 RNF212,
		13515 PRSS36,
		13516 ZNF543,
		13517 TMEM151B,
		13518 GALNT11,
		13519 SLITRK1,
		13520 LINC01658,
		13521 WDR6,
		13522 SPAG11A,
		13523 GEN1,
		13524 TMPRSS9,
		13525 AQP11,
		13526 TMEM11,
		13527 ZNF354B,
		13528 KCNG2,
		13529 SHISA3,
		13530 CALML3,
		13531 CALML5,
		13532 ZFAND2A,
		13533 PLEKHM3,
		13534 ZNF223,
		13535 HTR1A,
		13536 CCDC185,
		13537 FAM220A,
		13538 DNAJC22,
		13539 NEUROG2,
		13540 CEP295NL,
		13541 BEND3,
		13542 NT5DC1,
		13543 RPS3AP5,
		13544 GLDC,
		13545 COX14,
		13546 MCMDC2,
		13547 TUBAL3,
		13548 RPL10P16,
		13549 P4HTM,
		13550 UCN3,
		13551 DTX3,
		13552 KLHL11,
		13553 NECAP1P1,
		13554 AMBN,
		13555 CTXN1,
		13556 SLC25A20,
		13557 CA8,
		13558 CD28,
		13559 EPM2AIP1,
		13560 ERBB4,
		13561 MAF,
		13562 CTNNBIP1,
		13563 DEFB125,
		13564 PSAPL1,
		13565 OTOS,
		13566 GTPBP6,
		13567 ERN1,
		13568 GPR35,
		13569 ACTG1P1,
		13570 ARMC10P1,
		13571 CSRNP3,
		13572 ZNF713,
		13573 PARP10,
		13574 SUZ12,
		13575 NSUN3,
		13576 KCTD12,
		13577 DHFR2,
		13578 RPP25,
		13579 GRINA,
		13580 THBD,
		13581 GP5,
		13582 LMO7DN,
		13583 COX5A,
		13584 STX19,
		13585 ERFE,
		13586 FAM219B,
		13587 ZHX2,
		13588 CPN2,
		13589 CPNE7,
		13590 CD300LB,
		13591 GDPD4,
		13592 RIIAD1,
		13593 MPI,
		13594 ADORA2A /  AS1,
		13595 H1FOO,
		13596 TRIM73,
		13597 OPLAH,
		13598 TMEM52,
		13599 TMEM139,
		13600 RNF186,
		13601 EFCAB13,
		13602 MSC,
		13603 APOLD1,
		13604 RFLNA,
		13605 EXOSC4,
		13606 DPY19L3,
		13607 TAF7,
		13608 ZNF852,
		13609 FOXE1,
		13610 PFAS,
		13611 HYI,
		13612 LGALS7B,
		13613 ZNF552,
		13614 SMIM10L2A,
		13615 GAK,
		13616 ZBTB7A,
		13617 TUFM,
		13618 ERICH3,
		13619 RMI1,
		13620 CTC1,
		13621 FBXO34,
		13622 LINC00324,
		13623 SELENOW,
		13624 EIF3K,
		13625 MRFAP1L1,
		13626 SNX18,
		13627 AURKB,
		13628 MRFAP1,
		13629 KLHDC7A,
		13630 TMEM107,
		13631 RRS1,
		13632 EXOC3L1,
		13633 TRIML2,
		13634 RCC2,
		13635 IGSF22,
		13636 ZFP42,
		13637 CCDC89,
		13638 TAAR3P,
		13639 FAM133A,
		13640 DPM3,
		13641 CYC1,
		13642 PER1,
		13643 HTR1F,
		13644 TMTC2,
		13645 HES7,
		13646 FARSA,
		13647 SPTY2D1,
		13648 SAMD4B,
		13649 LINC00670,
		13650 MTUS2 /  AS1,
		13651 CYP11B2,
		13652 GIMAP7,
		13653 ALOXE3,
		13654 EDC3,
		13655 TCAIM,
		13656 RPS2P28,
		13657 FUCA1,
		13658 PXT1,
		13659 GGN,
		13660 TMEM125,
		13661 ZNF664,
		13662 CALR,
		13663 LINC00311,
		13664 MAGED1,
		13665 LDLRAD3,
		13666 CDH4,
		13667 SMCO3,
		13668 RAD23A,
		13669 GADD45GIP1,
		13670 MEIS3P1,
		13671 DAND5,
		13672 TMEM151A,
		13673 PTPN11,
		13674 NSUN7,
		13675 RTL3,
		13676 FAM156B,
		13677 WSCD1,
		13678 RAB39A,
		13679 CLK3,
		13680 HLA /  DQB1,
		13681 GATA2,
		13682 ARID3B,
		13683 HMGN2P46,
		13684 TMEM31,
		13685 PACS2,
		13686 ELMOD2,
		13687 EGR3,
		13688 CATSPERE,
		13689 GPC5,
		13690 VWA1,
		13691 LINC00174,
		13692 DNAJB8,
		13693 GEMIN4,
		13694 FJX1,
		13695 KLHL28,
		13696 MKRN3,
		13697 ZBTB18,
		13698 EEF1A1P27,
		13699 ALOX12B,
		13700 SLC17A8,
		13701 EIF3J /  AS1,
		13702 SHARPIN,
		13703 LBX2,
		13704 DNHD1,
		13705 SLITRK4,
		13706 HTR1D,
		13707 GCC1,
		13708 LSMEM2,
		13709 NBPF17P,
		13710 RNF151,
		13711 CIITA,
		13712 ZFPM1,
		13713 ALOX15B,
		13714 PLD6,
		13715 GRM8,
		13716 CDC42EP4,
		13717 DGKZP1,
		13718 ZBTB42,
		13719 LACC1,
		13720 MAF1,
		13721 TPPP2,
		13722 FCER1A,
		13723 RPRML,
		13724 ARL14,
		13725 LINC00305,
		13726 WDR97,
		13727 PCED1B,
		13728 FLJ37453,
		13729 APOBEC3B,
		13730 SYCN,
		13731 PIPOX,
		13732 ATP8B5P,
		13733 FOXS1,
		13734 ATOH7,
		13735 CDH5,
		13736 LRRC3B,
		13737 OR7E22P,
		13738 FAM216B,
		13739 PCBP1 /  AS1,
		13740 MYADM,
		13741 MROH1,
		13742 SERTAD2,
		13743 PIK3CD /  AS1,
		13744 AKAP5,
		13745 NKPD1,
		13746 GIPC3,
		13747 CITED4,
		13748 ABCA13,
		13749 NLRP11,
		13750 TIGD5,
		13751 PDXDC1,
		13752 PHC1P1,
		13753 ZNF154,
		13754 R3HDM2,
		13755 B3GNT3,
		13756 ITLN1,
		13757 NRXN1,
		13758 SEPHS2,
		13759 GPBAR1,
		13760 ZNF784,
		13761 ZNF648,
		13762 BBS10,
		13763 FIZ1,
		13764 PUF60,
		13765 SSC5D,
		13766 DCTPP1,
		13767 ZNF771,
		13768 PPP1R14BP3,
		13769 CRIPAK,
		13770 TSHZ1,
		13771 PSTK,
		13772 SOCS4,
		13773 ZADH2,
		13774 ZNF48,
		13775 FAM71E2,
		13776 TMEM150B,
		13777 ANKRD18A,
		13778 TMEM86B,
		13779 #1 /  Sep,
		13780 TRNAU1AP,
		13781 EXOC3,
		13782 TDRD6,
		13783 CSNK1A1L,
		13784 ACTA2 /  AS1,
		13785 HMGN2P9,
		13786 XIAPP3,
		13787 LYNX1,
		13788 RPS12P23,
		13789 TH,
		13790 FAR2P1,
		13791 MED14,
		13792 FAHD1,
		13793 TDRP,
		13794 RCC1,
		13795 MYLPF,
		13796 F2,
		13797 FAM71C,
		13798 TPT1P10,
		13799 PRKRA,
		13800 HERC2P3,
		13801 NACAP2,
		13802 ZNRF2,
		13803 RRH,
		13804 SLC9A4,
		13805 ZNF816,
		13806 PRNT,
		13807 FGD6,
		13808 LINC01869,
		13809 PLD5,
		13810 OAZ2,
		13811 WFDC10A,
		13812 PNPLA1,
		13813 ALX1,
		13814 CCDC43,
		13815 KCTD4,
		13816 MEIOC,
		13817 FZD2,
		13818 TIGD2,
		13819 CCDC129,
		13820 HCLS1,
		13821 MTURN,
		13822 ZNF609,
		13823 PAK2,
		13824 CCDC66,
		13825 DEFB124,
		13826 EMC3 /  AS1,
		13827 KRTAP9 /  7,
		13828 ATP5EP2,
		13829 MCFD2,
		13830 LINC00304,
		13831 HARBI1,
		13832 DEFB123,
		13833 CYP8B1,
		13834 TPRXL,
		13835 SERTM1,
		13836 GAS1,
		13837 ARHGAP45,
		13838 ZNF571,
		13839 GLIPR1L2,
		13840 MIGA1,
		13841 KCNE1,
		13842 PRR26,
		13843 NRIP1,
		13844 ZSCAN4,
		13845 BHLHA15,
		13846 RNF182,
		13847 TSPYL5,
		13848 FUT7,
		13849 HIST1H2AC,
		13850 SRP9P1,
		13851 SKIDA1,
		13852 HIST1H2BC,
		13853 MB21D2,
		13854 GSX2,
		13855 SSTR2,
		13856 ZNF594,
		13857 PCGF5,
		13858 SLC47A2,
		13859 PRF1,
		13860 OR2A4,
		13861 MAB21L1,
		13862 YOD1,
		13863 EXOC5P1,
		13864 TMEM64,
		13865 LINC02363,
		13866 CHRM4,
		13867 OR51A9P,
		13868 SHISA2,
		13869 S1PR5,
		13870 CLRN3,
		13871 SMG1P3,
		13872 GPR157,
		13873 PIPSL,
		13874 CHST13,
		13875 WDFY3 /  AS2,
		13876 AGTR2,
		13877 SLC36A4,
		13878 ZDHHC20,
		13879 ANKRD30B,
		13880 OR51E1,
		13881 ZFP3,
		13882 ARSJ,
		13883 HOXC9,
		13884 MAP3K15,
		13885 PPA1,
		13886 HOXC10,
		13887 PSMG4,
		13888 BHLHE22,
		13889 MAP6D1,
		13890 ZNF443,
		13891 LINC01559,
		13892 PDIA3P1,
		13893 LINC01555,
		13894 CXCR2,
		13895 GREM2,
		13896 SSR4,
		13897 CAPS2,
		13898 ZNF792,
		13899 CUEDC1,
		13900 SCRIB,
		13901 KCTD2,
		13902 D2HGDH,
		13903 OXTR,
		13904 CMTR2,
		13905 FAM83H,
		13906 GPR62,
		13907 ZNF572,
		13908 ST20,
		13909 PITPNB,
		13910 TCEAL8,
		13911 LRRC57,
		13912 MRPL14,
		13913 GPR137C,
		13914 BBS12,
		13915 ZFP82,
		13916 LSMEM1,
		13917 NQO1,
		13918 AEN,
		13919 FKRP,
		13920 TRAPPC5,
		13921 RPH3AL,
		13922 SLC25A42,
		13923 METTL23,
		13924 SLC26A11,
		13925 HIGD1A,
		13926 CHRM2,
		13927 MAPK15,
		13928 EHMT1,
		13929 SDCCAG3P2,
		13930 F2R,
		13931 ZNF707,
		13932 MUC16,
		13933 NPM1,
		13934 PJA1,
		13935 DHTKD1,
		13936 PENK,
		13937 ZNF746,
		13938 POLR2A,
		13939 DLSTP1,
		13940 TMEM132C,
		13941 SLC25A41,
		13942 MTHFD2P7,
		13943 TMEM136,
		13944 FRAT2,
		13945 TMEM102,
		13946 TMEM132E,
		13947 ZNF322,
		13948 NME9,
		13949 SPEM1,
		13950 HEPHL1,
		13951 LRRC75A,
		13952 CCL13,
		13953 CFAP65,
		13954 DDX60L,
		13955 SYNE4,
		13956 OGFOD3,
		13957 UTS2R,
		13958 AATK,
		13959 DDN,
		13960 ZNF467,
		13961 SOX2,
		13962 ZNF678,
		13963 TMEM45A,
		13964 RAP2B,
		13965 ZBTB2,
		13966 RNF135,
		13967 ACBD4,
		13968 FO393414.1,
		13969 OR8D4,
		13970 SGSH,
		13971 RPL24P4,
		13972 MAB21L2,
		13973 FANCB,
		13974 SETD2,
		13975 EDDM3A,
		13976 TMIE,
		13977 MEX3D,
		13978 MRPS23,
		13979 FDCSP,
		13980 GPR135,
		13981 SLX1B,
		13982 ANKRD62,
		13983 P2RY13,
		13984 TNFSF15,
		13985 ZFP41,
		13986 PHLDA2,
		13987 ATG9B,
		13988 GPR88,
		13989 HKR1,
		13990 PLAG1,
		13991 YIPF6,
		13992 ZBTB20,
		13993 FDX1P1,
		13994 AMIGO1,
		13995 GPR3,
		13996 TMEM252,
		13997 ODF3L2,
		13998 SIAH2,
		13999 COPG1,
		14000 ADGRB1,
		14001 LINC00471,
		14002 SLC9A9,
		14003 LSM10,
		14004 RELL1,
		14005 RFX7,
		14006 SLC35C1,
		14007 TIGIT,
		14008 RNF41,
		14009 SLC2A4,
		14010 IBA57,
		14011 CLDN7,
		14012 ZNF329,
		14013 ZNF101,
		14014 ADO,
		14015 COA4,
		14016 PRKAG1,
		14017 GINS3,
		14018 NEUROG1,
		14019 CCDC149,
		14020 MRPS11,
		14021 SNRPE,
		14022 RTKN2,
		14023 PNMA8A,
		14024 CHST15,
		14025 USH1G,
		14026 TRPC2,
		14027 MGAT4C,
		14028 IDH2,
		14029 OGFRP1,
		14030 PTCHD3,
		14031 TMEM259,
		14032 WRB,
		14033 TNRC18,
		14034 FAM181B,
		14035 TMEM30B,
		14036 DEXI,
		14037 NOP10,
		14038 FAM89A,
		14039 KCNIP1,
		14040 TDRKH,
		14041 ZNF708,
		14042 IST1,
		14043 ERCC6L2,
		14044 MRPL41,
		14045 ENPP7,
		14046 CREB3L2,
		14047 P2RY8,
		14048 TP53TG1,
		14049 UNC5C,
		14050 TSEN54,
		14051 RGMA,
		14052 ASB18,
		14053 UBA7,
		14054 MRPS16,
		14055 FAM159A,
		14056 RAD51B,
		14057 CRYGB,
		14058 LDOC1,
		14059 ARL6IP4,
		14060 EXT1,
		14061 SHMT2,
		14062 MOB2,
		14063 HHIPL1,
		14064 ATP6AP2,
		14065 ZAR1,
		14066 CYB5D1,
		14067 FAM153B,
		14068 BACE2,
		14069 UBE2E2,
		14070 SYNM,
		14071 KCNA4,
		14072 GABRG3,
		14073 PRR34,
		14074 NLRP10,
		14075 FIGN,
		14076 IZUMO1,
		14077 TMIGD1,
		14078 B4GALNT4,
		14079 DCAF4L1,
		14080 SPACA6,
		14081 MBD3L3,
		14082 ZSCAN22,
		14083 KCNJ14,
		14084 FBXL6,
		14085 C1S,
		14086 GLTPD2,
		14087 KIAA2012,
		14088 LIPF,
		14089 OR5P3,
		14090 ZNF804B,
		14091 CRIP1P4,
		14092 KBTBD3,
		14093 YBEY,
		14094 OR5F2P,
		14095 FAM87A,
		14096 CLN8,
		14097 PLCXD1,
		14098 NXPH4,
		14099 CACNB4,
		14100 DNM1P46,
		14101 TRAPPC6B,
		14102 PGBD4,
		14103 NPLOC4,
		14104 KCNK4,
		14105 TEX19,
		14106 TSHZ2,
		14107 CAPN12,
		14108 EXOC7,
		14109 KPNA2,
		14110 NCF1B,
		14111 XKRX,
		14112 BGN,
		14113 CEP97,
		14114 LHFPL1,
		14115 FES,
		14116 GLRX5,
		14117 FAM104B,
		14118 TBPL2,
		14119 CAV3,
		14120 MXRA7,
		14121 LIMK2,
		14122 MFSD5,
		14123 RNASE10,
		14124 ADI1,
		14125 RWDD4,
		14126 SPNS3,
		14127 SATB1,
		14128 NXPH3,
		14129 CSF1R,
		14130 EPHB3,
		14131 ACTL10,
		14132 EPGN,
		14133 KRTAP11 /  1,
		14134 HS3ST4,
		14135 TRAK1,
		14136 TSPAN10,
		14137 PLCB1,
		14138 SKA2,
		14139 NDN,
		14140 LINC01006,
		14141 NTM,
		14142 TTC3,
		14143 KCNB2,
		14144 PPP1R27,
		14145 BRICD5,
		14146 GALR2,
		14147 IGIP,
		14148 TSKU,
		14149 CMC4,
		14150 ANXA2,
		14151 SEPHS1P1,
		14152 RGS6,
		14153 HOXB4,
		14154 SLC35D3,
		14155 PAQR7,
		14156 PAPPA,
		14157 MAFA,
		14158 NGRN,
		14159 GRID1,
		14160 RPS17,
		14161 HCAR2,
		14162 CCDC87,
		14163 GSTA5,
		14164 TMEM198B,
		14165 CRIP2,
		14166 DDX28,
		14167 ACBD3,
		14168 PLCXD3,
		14169 RRP7BP,
		14170 VMO1,
		14171 ALG12,
		14172 LCK,
		14173 GALNT9,
		14174 COL18A1,
		14175 RBM10,
		14176 PRKCZ /  AS1,
		14177 ADGRG3,
		14178 GLUD2,
		14179 TMEM95,
		14180 TCHHL1,
		14181 RPL35A,
		14182 RGS7,
		14183 SLC25A18,
		14184 ZNF721,
		14185 TSPEAR /  AS2,
		14186 TCEAL7,
		14187 CCDC75P1,
		14188 CEP63,
		14189 SRPRA,
		14190 OTOP3,
		14191 EWSR1,
		14192 ODF3L1,
		14193 HMGN4,
		14194 SPATA13,
		14195 GJC1,
		14196 SOX1,
		14197 CNOT10,
		14198 MTA1,
		14199 ZNF662,
		14200 CADM1,
		14201 ZNF320,
		14202 PYCR1,
		14203 NAA38,
		14204 SPNS2,
		14205 MCEMP1,
		14206 SLC8A1,
		14207 OR1G1,
		14208 SLC25A21,
		14209 OTOP2,
		14210 PCP4,
		14211 ABAT,
		14212 SLC25A10,
		14213 CAMK1D,
		14214 LYSMD4,
		14215 WBP2NL,
		14216 IGSF5,
		14217 NKX2 /  5,
		14218 AFMID,
		14219 GAS6,
		14220 FREM3,
		14221 NEB,
		14222 BEGAIN,
		14223 GPC6,
		14224 ARHGEF37,
		14225 FAM43B,
		14226 CSMD1,
		14227 CALHM3,
		14228 PTGDR2,
		14229 CEP57L1,
		14230 RIPPLY3,
		14231 GPR19,
		14232 GJD3,
		14233 RABIF,
		14234 TMEM119,
		14235 FANCF,
		14236 CALN1,
		14237 BX322650.1,
		14238 SMDT1,
		14239 GABRR3,
		14240 C2CD4C,
		14241 CHST6,
		14242 RUVBL2,
		14243 GDPGP1,
		14244 CTNNA3,
		14245 WT1 /  AS,
		14246 PRR36,
		14247 LINC01547,
		14248 OR51B4,
		14249 PTTG1IP,
		14250 DDX41,
		14251 ABHD16B,
		14252 CCDC60,
		14253 DAZAP2,
		14254 CCBE1,
		14255 SELENOF,
		14256 OR5P2,
		14257 FAM9A,
		14258 MAGEA2B,
		14259 CECR6,
		14260 ZNF623,
		14261 EPHA10,
		14262 CCDC125,
		14263 BOLA2,
		14264 BCOR,
		14265 JRKL,
		14266 GBP6,
		14267 KIAA2026,
		14268 OVCH2,
		14269 SYNDIG1L,
		14270 FHL3,
		14271 PMCH,
		14272 TMEM89,
		14273 CCDC159,
		14274 RIPK4,
		14275 LRIT3,
		14276 NPIPA1,
		14277 SF3A3,
		14278 TRIM61,
		14279 OR7E38P,
		14280 GRIN2A,
		14281 URAD,
		14282 GTF2H2C,
		14283 ASB7,
		14284 SH2D7,
		14285 TREX2,
		14286 GPR132,
		14287 MX2,
		14288 EP400,
		14289 MEX3B,
		14290 PI4KAP2,
		14291 FAM46C,
		14292 COA5,
		14293 UTP11,
		14294 PSMG1,
		14295 PRR14L,
		14296 COL18A1 /  AS1,
		14297 KLRC4,
		14298 ACSM5,
		14299 SERHL2,
		14300 PCBP3,
		14301 PGPEP1L,
		14302 SETD3,
		14303 TNFAIP8L3,
		14304 ZNRF3,
		14305 FBXL7,
		14306 TANGO2,
		14307 SMG1P5,
		14308 SFXN4,
		14309 GKN2,
		14310 FAM167B,
		14311 MRPL54,
		14312 ZNF438,
		14313 HMCES,
		14314 CCR3,
		14315 DGCR6,
		14316 PRR32,
		14317 RP1L1,
		14318 KRTAP8 /  1,
		14319 ZNF530,
		14320 NDUFB1,
		14321 #11 /  Mar,
		14322 KLHL25,
		14323 FAM19A1,
		14324 TRMT12,
		14325 GUSBP1,
		14326 PSG9,
		14327 GPR1,
		14328 LINC00518,
		14329 BMP8A,
		14330 ALYREF,
		14331 RFLNB,
		14332 EFHC2,
		14333 NOG,
		14334 UPP1,
		14335 IFNL2,
		14336 OPCML,
		14337 TRIM52,
		14338 LHFP,
		14339 CMTM4,
		14340 TMEM50A,
		14341 NPBWR1,
		14342 ASCL2,
		14343 TBK1,
		14344 CBX6,
		14345 MACC1,
		14346 ACSM2A,
		14347 TBL3,
		14348 ACP7,
		14349 KREMEN1,
		14350 TRAIP,
		14351 CHEK2,
		14352 FOXL2,
		14353 AIFM3,
		14354 KCTD16,
		14355 B3GALT5,
		14356 ZNF703,
		14357 SLC35F3,
		14358 KCTD8,
		14359 TUBA8,
		14360 NPIPA5,
		14361 EMILIN3,
		14362 OLFML1,
		14363 FAM162B,
		14364 RBM12B,
		14365 CCR4,
		14366 LIN9,
		14367 NCF4 /  AS1,
		14368 BTBD9,
		14369 NUDT14,
		14370 ANKRD45,
		14371 MAATS1,
		14372 PNMA3,
		14373 GPR39,
		14374 FAM3B,
		14375 ZNF730,
		14376 KIRREL,
		14377 IQGAP3,
		14378 TOB2,
		14379 SCN5A,
		14380 ARSI,
		14381 UTY,
		14382 TTC32,
		14383 LRRC55,
		14384 DNAH2,
		14385 SH2D1A,
		14386 SDR42E2,
		14387 DUSP5P1,
		14388 HTR7P1,
		14389 PRKX,
		14390 KMT5A,
		14391 KCNH8,
		14392 SMTN,
		14393 NPW,
		14394 PP2D1,
		14395 COA3,
		14396 NPB,
		14397 ST6GALNAC3,
		14398 PTP4A2,
		14399 ACTG1,
		14400 TMPRSS2,
		14401 DENND5A,
		14402 DSCR4,
		14403 DIABLO,
		14404 VPS33B,
		14405 TBX1,
		14406 ADAP2,
		14407 UQCR10,
		14408 FAM120C,
		14409 BRD7P2,
		14410 TREML3P,
		14411 TRIML1,
		14412 EIF3C,
		14413 CLDN5,
		14414 NIPSNAP1,
		14415 CNTN2,
		14416 SPRR4,
		14417 LRTOMT,
		14418 KCNQ3,
		14419 ADRA2C,
		14420 NR2C2AP,
		14421 C1QTNF12,
		14422 CRELD2,
		14423 SCFD2,
		14424 UBE2F,
		14425 KCNJ12,
		14426 GPR173,
		14427 PPP1R2,
		14428 TSPYL2,
		14429 PGP,
		14430 SNRNP35,
		14431 DGAT2L6,
		14432 IRAK1,
		14433 CMSS1,
		14434 OLIG1,
		14435 PCDH9,
		14436 ACOT1,
		14437 OAF,
		14438 ALDH1A3,
		14439 CDR1,
		14440 HIST2H2AC,
		14441 KCNK12,
		14442 POU6F1,
		14443 LINC00315,
		14444 TM2D3,
		14445 TSSC4,
		14446 TACSTD2,
		14447 CLECL1,
		14448 SIX6,
		14449 PRKD1,
		14450 CCSER1,
		14451 ZDHHC23,
		14452 MROH7,
		14453 RPL23AP82,
		14454 S100A7A,
		14455 SRPK3,
		14456 GDF3,
		14457 SLIT3,
		14458 EFNA5,
		14459 KRTAP19 /  1,
		14460 HIST1H1B,
		14461 SPATA32,
		14462 PKP3,
		14463 MAP7D2,
		14464 CSF1,
		14465 COLEC10,
		14466 ACTRT3,
		14467 PLA2G6,
		14468 MAML2,
		14469 UMODL1 /  AS1,
		14470 PABPC1L2B,
		14471 A3GALT2,
		14472 SS18L1,
		14473 KCND2,
		14474 TOP1MT,
		14475 COPB2,
		14476 LRRC19,
		14477 THAP7,
		14478 KNTC1,
		14479 CCR10,
		14480 NCMAP,
		14481 BPIFC,
		14482 WDR27,
		14483 TXNRD2,
		14484 OR56A3,
		14485 FOXO4,
		14486 POU3F2,
		14487 PTP4A3,
		14488 FOXD4L1,
		14489 TMEM255B,
		14490 PROS1,
		14491 GAST,
		14492 NUTM1,
		14493 HDDC3,
		14494 BEX5,
		14495 ZFP1,
		14496 CEND1,
		14497 DHRS7C,
		14498 DUSP8,
		14499 SOCS3,
		14500 SLITRK6,
		14501 LPAR5,
		14502 XPOT,
		14503 TMEM173,
		14504 PDE4B,
		14505 FAM19A3,
		14506 SNN,
		14507 FAM167A /  AS1,
		14508 KCNH7,
		14509 NELL2,
		14510 SPDYE12P,
		14511 ZNF840P,
		14512 KRBA2,
		14513 ZNF72P,
		14514 MED12,
		14515 ZNF93,
		14516 #9 /  Sep,
		14517 PRSS55,
		14518 CDCA2,
		14519 OR7E14P,
		14520 RALYL,
		14521 AMER1,
		14522 ZBTB40,
		14523 HIST2H2BE,
		14524 CLDN6,
		14525 #5 /  Sep,
		14526 EIF4ENIF1,
		14527 LRRC26,
		14528 SERINC4,
		14529 RNLS,
		14530 KRTAP6 /  1,
		14531 APOBR,
		14532 FAM110C,
		14533 ATL3,
		14534 NDUFA12,
		14535 MGAT4EP,
		14536 SMIM10,
		14537 UBE2G2,
		14538 SATL1,
		14539 OSBP2,
		14540 B3GALT5 /  AS1,
		14541 TUSC5,
		14542 ZBTB7C,
		14543 APOO,
		14544 PRR16,
		14545 TMED9,
		14546 DRD1,
		14547 TMEM186,
		14548 SDR42E1,
		14549 RBM33,
		14550 ARMCX2,
		14551 BTBD6,
		14552 SRY,
		14553 H1FX,
		14554 RBM43,
		14555 SUMO3,
		14556 IMMP2L,
		14557 TCEAL2,
		14558 CLCNKB,
		14559 DMRTC1B,
		14560 JAG2,
		14561 FMNL1,
		14562 PTRHD1,
		14563 LCN12,
		14564 WT1,
		14565 ZFP90,
		14566 AQP12A,
		14567 FAM227A,
		14568 MUC6,
		14569 NOC4L,
		14570 USP18,
		14571 NDUFA6,
		14572 CHRM5,
		14573 SORCS2,
		14574 TMEM121,
		14575 TMEM106A,
		14576 SIVA1,
		14577 BRI3BP,
		14578 IFNE,
		14579 SLC22A10,
		14580 DGAT1,
		14581 RFX6,
		14582 ROBO2,
		14583 F8,
		14584 NT5C1B,
		14585 CA13,
		14586 UBOX5,
		14587 MAFF,
		14588 BRF1,
		14589 LRRC14B,
		14590 SLC2A3P2,
		14591 SEMA4B,
		14592 ZNF733P,
		14593 MROH2A,
		14594 CIB1,
		14595 ANKS1B,
		14596 NELFA,
		14597 SLC24A3,
		14598 SGCZ,
		14599 EFCAB10,
		14600 KRT76,
		14601 FLRT2,
		14602 OR7E31P,
		14603 INTS5,
		14604 RPS27L,
		14605 MANEAL,
		14606 ADSSL1,
		14607 ANO9,
		14608 FAF1,
		14609 MYADML2,
		14610 FAM43A,
		14611 NSMCE3,
		14612 HSF1,
		14613 PURA,
		14614 INPP5J,
		14615 NPY2R,
		14616 MIXL1,
		14617 MFSD6L,
		14618 LRRC37B,
		14619 DDX51,
		14620 NOMO2,
		14621 LINC00482,
		14622 AQP12B,
		14623 LINC00313,
		14624 SIGIRR,
		14625 NRBP2,
		14626 PRSS57,
		14627 IFITM2,
		14628 TNFAIP2,
		14629 ZNF445,
		14630 PGBD2,
		14631 TCEAL9,
		14632 MC2R,
		14633 RAB11B,
		14634 PRMT3,
		14635 GP1BA,
		14636 PRPF39,
		14637 MAGEA11,
		14638 PPIL6,
		14639 ZNF74,
		14640 KIAA0825,
		14641 UBALD2,
		14642 CDNF,
		14643 NOTUM,
		14644 RBM11,
		14645 WBSCR17,
		14646 CD24P4,
		14647 ZBTB37,
		14648 IL3RA,
		14649 CCDC137,
		14650 SFTPA2,
		14651 RGPD2,
		14652 ARL15,
		14653 SCN10A,
		14654 CDK10,
		14655 TMEM105,
		14656 SOCS1,
		14657 TCN2,
		14658 GAS2L1,
		14659 ATP6V0A2,
		14660 PRKN,
		14661 HS6ST3,
		14662 HGS,
		14663 TNFAIP8L1,
		14664 RAD51D,
		14665 MAPK11,
		14666 SP140L,
		14667 MRPL30,
		14668 TARSL2,
		14669 SMYD3,
		14670 METTL7A,
		14671 LINC00158,
		14672 IFNLR1,
		14673 SH3BGR,
		14674 FAM174B,
		14675 KPNA7,
		14676 TMEM179B,
		14677 GPRIN3,
		14678 KRT6B,
		14679 PARPBP,
		14680 STAC3,
		14681 ROR1,
		14682 SDHAP1,
		14683 MUC1,
		14684 FAAP100,
		14685 IRF7,
		14686 L3MBTL1,
		14687 BRCC3,
		14688 SV2B,
		14689 FAM131C,
		14690 LMNTD2,
		14691 SPATA45,
		14692 PDE6G,
		14693 PRKG1,
		14694 NR2F2,
		14695 DLK1,
		14696 TLCD2,
		14697 LSAMP,
		14698 AHNAK2,
		14699 OLFML2A,
		14700 SP1,
		14701 SPATA8,
		14702 WASH3P,
		14703 ACTBP7,
		14704 MRPL40,
		14705 DBX2,
		14706 FAM212A,
		14707 PDIA2,
		14708 PCGF3,
		14709 LMLN,
		14710 P4HB,
		14711 PSMD13,
		14712 PBX1,
		14713 NDUFA4L2,
		14714 SHC4,
		14715 KRT79,
		14716 ZFP36L1,
		14717 UBE2L3,
		14718 NTF3,
		14719 BRWD1,
		14720 PMEL,
		14721 SYN3,
		14722 POU3F1,
		14723 SNAI3,
		14724 ZBTB3,
		14725 LYG2,
		14726 MORN5,
		14727 EP400NL,
		14728 PRAME,
		14729 MYBL1,
		14730 DRG1,
		14731 ANKFY1,
		14732 YTHDF3,
		14733 ZNF696,
		14734 ADARB2,
		14735 NRG3,
		14736 SRL,
		14737 IFIT1,
		14738 CXorf38,
		14739 CLDN24,
		14740 KCNQ5,
		14741 ADAMTSL5,
		14742 KCNIP4,
		14743 MORF4L1,
		14744 NLRP9,
		14745 WDR53,
		14746 DMWD,
		14747 SLC52A2,
		14748 PIGP,
		14749 IKZF1,
		14750 PCYT2,
		14751 NAT8L,
		14752 BCAP31,
		14753 GNB1L,
		14754 DNAH14,
		14755 LINC01405,
		14756 CCDC190,
		14757 EVI2B,
		14758 ZNF829,
		14759 TMPRSS11B,
		14760 THNSL1,
		14761 TRIM69,
		14762 ATP6V0C,
		14763 IFITM1,
		14764 PRSS38,
		14765 LAMP1,
		14766 FFAR3,
		14767 POMK,
		14768 LINC00839,
		14769 KLHDC8B,
		14770 KLHL34,
		14771 SETD4,
		14772 PTCH1,
		14773 RTN4RL1,
		14774 CALHM1,
		14775 KRTAP5 /  5,
		14776 NKAIN3,
		14777 RNPC3,
		14778 ZNF267,
		14779 IRS2,
		14780 FAM186A,
		14781 SHOX,
		14782 BICD2,
		14783 LCE3E,
		14784 CCIN,
		14785 TMLHE,
		14786 SLITRK2,
		14787 SDHAP3,
		14788 PLK5,
		14789 RASA3,
		14790 LRCH3,
		14791 LEMD1,
		14792 ATP4B,
		14793 NDUFA13,
		14794 ZNF566,
		14795 ZNF529,
		14796 ZNF284,
		14797 HTR3E,
		14798 DLEU7,
		14799 KRT73,
		14800 TAL2,
		14801 MATN1 /  AS1,
		14802 AIDA,
		14803 CD300LF,
		14804 KRT5,
		14805 KRT18P14,
		14806 GSAP,
		14807 HTR3D,
		14808 AGBL4,
		14809 CYP2R1,
		14810 LRRC70,
		14811 ANKRD46,
		14812 PIP5K1C,
		14813 CYP4F2,
		14814 TEX38,
		14815 ZBTB6,
		14816 POLR3C,
		14817 WWOX,
		14818 CYP4Z1,
		14819 CIDECP,
		14820 CCDC84,
		14821 BCL9L,
		14822 POLR1D,
		14823 KIF18B,
		14824 ZNRF1,
		14825 FFAR4,
		14826 BPIFB3,
		14827 BPIFB4,
		14828 SAPCD2,
		14829 EDARADD,
		14830 SLC51B,
		14831 CYP4F12,
		14832 #1 /  Mar,
		14833 SOWAHB,
		14834 BLOC1S4,
		14835 LCE1E,
		14836 ZNF749,
		14837 KLHL32,
		14838 MKL2,
		14839 BTLA,
		14840 ZNF17,
		14841 KDM4D,
		14842 GPAT2,
		14843 TOR3A,
		14844 PABPC1L2A,
		14845 GABRA5,
		14846 PPP1CC,
		14847 ZNF555,
		14848 MST1P2,
		14849 NAP1L3,
		14850 CA5BP1,
		14851 PRELID2,
		14852 BACE1,
		14853 RGS9BP,
		14854 SLC36A3,
		14855 SLC36A2,
		14856 THBS2,
		14857 RXRA,
		14858 ANKRD37,
		14859 NUDT17,
		14860 KIAA1024L,
		14861 LINC00643,
		14862 ZNF75D,
		14863 CYP4X1,
		14864 KRT26,
		14865 KRT10,
		14866 CD300E,
		14867 CCDC30,
		14868 NKRF,
		14869 GLDN,
		14870 FCAR,
		14871 KPNA4,
		14872 TRDN,
		14873 KRT3,
		14874 ZNF501,
		14875 ZNF197,
		14876 SPATA12,
		14877 TMPRSS12,
		14878 FAM228A,
		14879 NAP1L2,
		14880 RPS23,
		14881 GNG2,
		14882 BTN3A2,
		14883 AKAP14,
		14884 PCLO,
		14885 KLK12,
		14886 RGS7BP,
		14887 INSIG1,
		14888 ANKRD20A5P,
		14889 MYT1L,
		14890 ZNF396,
		14891 TMEM222,
		14892 CLCNKA,
		14893 ARHGAP30,
		14894 #10 /  Sep,
		14895 FAM86B1,
		14896 CYP4F8,
		14897 CYP4F3,
		14898 SMYD4,
		14899 FOXD2,
		14900 GPATCH8,
		14901 CEACAM19,
		14902 NF2,
		14903 SMIM29,
		14904 SPATC1,
		14905 UBE2H,
		14906 MIR22HG,
		14907 HPDL,
		14908 KTN1 /  AS1,
		14909 KATNA1,
		14910 FSD2,
		14911 ARAP1,
		14912 KIF24,
		14913 PDE2A,
		14914 CARMIL3,
		14915 PRG2,
		14916 PRR5,
		14917 ZFP91,
		14918 BCDIN3D,
		14919 MAGEE2,
		14920 CYP27C1,
		14921 LYRM7,
		14922 DTX2P1,
		14923 CFAP73,
		14924 CCDC73,
		14925 MST1L,
		14926 BCR,
		14927 MPPED1,
		14928 FSCN2,
		14929 FOXI2,
		14930 SPIN4,
		14931 ZNF732,
		14932 SPIN2B,
		14933 FOXE3,
		14934 HYAL3,
		14935 VSIG10L,
		14936 CXCR3,
		14937 ZNF397,
		14938 ZSCAN30,
		14939 TPCN1,
		14940 LILRB4,
		14941 TNFRSF4,
		14942 KRT16,
		14943 HEXIM1,
		14944 SELENOV,
		14945 LINC00846,
		14946 KRT14,
		14947 TRABD2A,
		14948 KRTAP17 /  1,
		14949 PDZD7,
		14950 POFUT2,
		14951 QRFPR,
		14952 MAPT,
		14953 ERCC6L,
		14954 OR13F1,
		14955 TMEM17,
		14956 TNFRSF18,
		14957 FGF3,
		14958 C1QL4,
		14959 RTN4RL2,
		14960 ZDHHC17,
		14961 SERPINA11,
		14962 P2RY4,
		14963 ZNF395,
		14964 ZACN,
		14965 CHCHD2P9,
		14966 PPARA,
		14967 TMEM232,
		14968 LINC01551,
		14969 KRTAP19 /  4,
		14970 FAM183A,
		14971 EFCAB6,
		14972 KRTAP19 /  5,
		14973 KANK3,
		14974 EMID1,
		14975 RHD,
		14976 ESPN,
		14977 PNLIPRP1,
		14978 PTRH1,
		14979 GPR141,
		14980 TMPRSS6,
		14981 CYP4A11,
		14982 TMEM216,
		14983 RPS19BP1,
		14984 TMPRSS11A,
		14985 TMEM262,
		14986 TEAD1,
		14987 PLCD1,
		14988 CCK,
		14989 ENTPD5,
		14990 MITF,
		14991 HEATR4,
		14992 NAP1L1,
		14993 LILRA5,
		14994 CMC1,
		14995 SLIT1,
		14996 LYPD6,
		14997 AKR1C1,
		14998 VSTM2B,
		14999 FOXD3,
		15000 SPATA21,
		15001 RNF220,
		15002 ANGPTL5,
		15003 SHTN1,
		15004 BAGE2,
		15005 LCE2A,
		15006 KRTAP12 /  1,
		15007 LCE2C,
		15008 ZNF546,
		15009 TSPYL4,
		15010 MT1X,
		15011 GCNT1,
		15012 LCE2D,
		15013 SESTD1,
		15014 FNBP1,
		15015 DYNC2H1,
		15016 KRT12,
		15017 MAGED4B,
		15018 BCAM,
		15019 RSBN1L,
		15020 NPSR1,
		15021 WDR86,
		15022 EPOR,
		15023 FAM9C,
		15024 KRTAP9 /  8,
		15025 CIDEC,
		15026 DCC,
		15027 TAF9B,
		15028 PCDHB13,
		15029 MAGI2,
		15030 LUZP2,
		15031 LHFPL3,
		15032 CHP1,
		15033 FPR3,
		15034 HSD3BP1,
		15035 KCNJ11,
		15036 CDHR4,
		15037 COL4A1,
		15038 PLEKHG7,
		15039 GJA4,
		15040 PTMA,
		15041 HSPA14,
		15042 ATP13A5,
		15043 SIRT7,
		15044 PRR27,
		15045 PRR13P5,
		15046 IFT140,
		15047 AGMO,
		15048 CYP26C1,
		15049 TLR5,
		15050 USP7,
		15051 NANOS3,
		15052 NHLRC1,
		15053 COX8C,
		15054 PLEKHN1,
		15055 ZNF385C,
		15056 TMEM247,
		15057 MAGEH1,
		15058 TET3,
		15059 ZNF286A,
		15060 ISG15,
		15061 EXD3,
		15062 TMEM8C,
		15063 TCL6,
		15064 ZKSCAN4,
		15065 RGPD1,
		15066 DHRS4L2,
		15067 SAMD11,
		15068 PERM1,
		15069 VMAC,
		15070 TMSB4XP8,
		15071 HAPLN4,
		15072 ERC2,
		15073 B3GLCT,
		15074 SPRY4,
		15075 ERAS,
		15076 KRT18P59,
		15077 TRPV2,
		15078 AMTN,
		15079 CXorf67,
		15080 TMEM203,
		15081 SLC18A3,
		15082 KBTBD12,
		15083 THSD4,
		15084 DNAJB13,
		15085 GABRD,
		15086 TCEA1,
		15087 NHEJ1,
		15088 FANCA,
		15089 SECISBP2,
		15090 OR52B6,
		15091 ADH1A,
		15092 SEMA4D,
		15093 KRTAP10 /  8,
		15094 LIN28B,
		15095 FAM69C,
		15096 DNAH17,
		15097 MCRS1,
		15098 TMEM72,
		15099 FANCM,
		15100 FAM205C,
		15101 ZNF70,
		15102 CARD9,
		15103 PEAR1,
		15104 ZFP69B,
		15105 SOWAHD,
		15106 ZFP69,
		15107 HELT,
		15108 RTL4,
		15109 TMEM220,
		15110 HIST1H1C,
		15111 PLSCR3,
		15112 EIF4EBP1,
		15113 P2RX2,
		15114 ASCL4,
		15115 CCDC157,
		15116 TTC24,
		15117 FAM122A,
		15118 PALM3,
		15119 RNFT1P3,
		15120 GFRAL,
		15121 CXXC1P1,
		15122 SHISA7,
		15123 LRRC74B,
		15124 DMBT1,
		15125 CLEC17A,
		15126 LCN10,
		15127 LDLRAD2,
		15128 OVCH1,
		15129 ARHGAP11B,
		15130 HS6ST1P1,
		15131 PMS2CL,
		15132 CYHR1,
		15133 COL14A1,
		15134 DNER,
		15135 CPSF4L,
		15136 KLHL17,
		15137 PLA2G2C,
		15138 ANKRD19P,
		15139 ZSCAN23,
		15140 RINL,
		15141 OR7D2,
		15142 TPRG1,
		15143 MORN2,
		15144 RTP5,
		15145 S100A3,
		15146 UBQLN2,
		15147 RILPL1,
		15148 ZNF490,
		15149 CLCN1,
		15150 NRN1L,
		15151 NWD1,
		15152 ARL4C,
		15153 TMEM221,
		15154 TREML4,
		15155 RAB42,
		15156 WNT7B,
		15157 SCGB1C1,
		15158 PRSS45,
		15159 PLA2G4E,
		15160 GPR89B,
		15161 MESP2,
		15162 FAM25A,
		15163 EYS,
		15164 MAPK12,
		15165 TMEM215,
		15166 NUTM2G,
		15167 COL4A5,
		15168 AGRN,
		15169 NHS,
		15170 OTOG,
		15171 FAM166A,
		15172 TMPPE,
		15173 ZNF626,
		15174 HEPACAM2,
		15175 SMTNL2,
		15176 ZC3H6,
		15177 LINC00265,
		15178 LAMTOR4,
		15179 PRKAR1B,
		15180 NUTM2B,
		15181 NCR3LG1,
		15182 DCUN1D3,
		15183 POTEE,
		15184 ZNF793,
		15185 TUBB4B,
		15186 AGAP4,
		15187 PP7080,
		15188 COMMD6,
		15189 PLA2G2A,
		15190 HYKK,
		15191 RUFY4,
		15192 ZNF383,
		15193 HES4,
		15194 IGFL1,
		15195 ZNF669,
		15196 LRRIQ4,
		15197 CENPP,
		15198 PLSCR1,
		15199 ENO4,
		15200 ZNF559,
		15201 SBK1,
		15202 SLC38A3,
		15203 GTF2F2,
		15204 FAM92A,
		15205 FOCAD,
		15206 PRR19,
		15207 ZP3,
		15208 H3F3C,
		15209 GPAT2P2,
		15210 JAKMIP3,
		15211 PPP3R2,
		15212 PDCD1,
		15213 TCTEX1D4,
		15214 SELL,
		15215 CHM,
		15216 BLOC1S5,
		15217 SRP72P2,
		15218 CERKL,
		15219 WASF4P,
		15220 SLC24A5,
		15221 IER5L,
		15222 H2AFX,
		15223 INSC,
		15224 SERPINA5,
		15225 LCTL,
		15226 NCCRP1,
		15227 KRTDAP,
		15228 COL25A1,
		15229 FAM83G,
		15230 CFAP77,
		15231 SRSF10,
		15232 HBA2,
		15233 DUSP28,
		15234 NBR1,
		15235 RALGAPA2,
		15236 NDOR1,
		15237 FBLL1,
		15238 NKAIN2,
		15239 KRTAP1 /  1,
		15240 PAQR9,
		15241 CFAP54,
		15242 NPIPP1,
		15243 CLN3,
		15244 FAM72B,
		15245 ASAH2,
		15246 SUMO2,
		15247 NANOS1,
		15248 HMX3,
		15249 IGFL3,
		15250 ZNF177,
		15251 RTL6,
		15252 DPYD,
		15253 S100A16,
		15254 PTAR1,
		15255 CC2D2B,
		15256 RNASE9,
		15257 SAXO2,
		15258 LINC00319,
		15259 HILS1,
		15260 RHCE,
		15261 IDO2,
		15262 PARVB,
		15263 TEKT4P2,
		15264 SLC4A5,
		15265 UROS,
		15266 CYP51A1 /  AS1,
		15267 KRTAP24 /  1,
		15268 ZDHHC9,
		15269 ZBED6CL,
		15270 QRFP,
		15271 SMIM15,
		15272 OSTN,
		15273 VWC2,
		15274 FAM221A,
		15275 TMEM120B,
		15276 FSIP2,
		15277 RBM34,
		15278 NOXA1,
		15279 TMEM198,
		15280 BCL2L15,
		15281 FZD9,
		15282 SPRED3,
		15283 OPTC,
		15284 ADRB3,
		15285 SKOR1,
		15286 CATSPER4,
		15287 PRELP,
		15288 ZNF548,
		15289 MTF1,
		15290 TMCO2,
		15291 ZNF322P1,
		15292 SHISA6,
		15293 TMEM201,
		15294 NHLRC3,
		15295 HMX2,
		15296 SNTN,
		15297 ZDHHC11,
		15298 FAM26F,
		15299 CNR2,
		15300 LINC00910,
		15301 SLX4,
		15302 GLRA4,
		15303 ENTPD8,
		15304 RPL14,
		15305 BEND4,
		15306 FAM78B,
		15307 ZNF563,
		15308 TMC3,
		15309 FBF1,
		15310 KLRG2,
		15311 ASTL,
		15312 MSL1,
		15313 LRRK2,
		15314 BSX,
		15315 GJB3,
		15316 FAM196A,
		15317 TRMT2B,
		15318 HACD4,
		15319 CFAP126,
		15320 USP32P1,
		15321 NYX,
		15322 FAM120AOS,
		15323 NOC2L,
		15324 MSANTD1,
		15325 AADACL3,
		15326 DHFRP1,
		15327 NELFB,
		15328 LIPI,
		15329 LRRC66,
		15330 ZNF292,
		15331 HUS1B,
		15332 KCTD21,
		15333 SBSN,
		15334 PROS2P,
		15335 ADAT2,
		15336 KIR2DL4,
		15337 MAGEB16,
		15338 DUSP21,
		15339 ZNF567,
		15340 NDUFA4,
		15341 ANKDD1B,
		15342 ALKBH2,
		15343 RNFT1,
		15344 RNF222,
		15345 RELN,
		15346 FAM111B,
		15347 APOD,
		15348 H1F0,
		15349 LITAF,
		15350 VSTM1,
		15351 TMEM120A,
		15352 ARID2,
		15353 RIMKLBP1,
		15354 SF3B3,
		15355 IL1RAPL2,
		15356 BLOC1S3,
		15357 SP6,
		15358 ANKRD34B,
		15359 PLAC9,
		15360 NKAPL,
		15361 UBE2Q2P1,
		15362 CLDN4,
		15363 ZNF573,
		15364 CRYM /  AS1,
		15365 GRAPL,
		15366 FAM47E,
		15367 JPT1,
		15368 ZNF527,
		15369 KRTAP10,
		15370 S100A13,
		15371 ZNF33A,
		15372 KRT77,
		15373 PCDH18,
		15374 ZNF600,
		15375 BTBD8,
		15376 LINC00994,
		15377 DPY19L2P1,
		15378 MAOA,
		15379 PAX8 /  AS1,
		15380 NUGGC,
		15381 LINC00943,
		15382 TSPYL1,
		15383 TRIM64B,
		15384 PNRC2,
		15385 DRICH1,
		15386 LINC01164,
		15387 GJB5,
		15388 FHIT,
		15389 ALKAL2,
		15390 ANKRD62P1 /  PARP4P3,
		15391 ZKSCAN3,
		15392 RRP7A,
		15393 LIN54,
		15394 FAM53B,
		15395 FAM180A,
		15396 S100A14,
		15397 KAZN,
		15398 SLC35E2B,
		15399 TOGARAM2,
		15400 SPATA31D4,
		15401 NEMP2,
		15402 KIAA0408,
		15403 GSPT2,
		15404 CXCL17,
		15405 HMGB1,
		15406 MMP23B,
		15407 SH2D5,
		15408 SPATA41,
		15409 USP32P3,
		15410 NCR1,
		15411 RASSF10,
		15412 GJB4,
		15413 OR2L13,
		15414 BLOC1S2,
		15415 SYCP2,
		15416 ZNF724,
		15417 IL1RAP,
		15418 PTPRT,
		15419 MYBPC1,
		15420 PAX5,
		15421 SPOCK3,
		15422 ZNF676,
		15423 ZNF699,
		15424 TDRD7,
		15425 CCDC189,
		15426 OR8A1,
		15427 KIAA0895L,
		15428 HLA /  DRB1,
		15429 MYT1,
		15430 SERPINA3,
		15431 AKR1C3,
		15432 SPATS2L,
		15433 ZNF250,
		15434 WDSUB1,
		15435 ZNF79,
		15436 S100A4,
		15437 PLEKHG4,
		15438 KRTAP4 /  3,
		15439 FAT4,
		15440 COLCA1,
		15441 KIF19,
		15442 ZNF681,
		15443 ACADSB,
		15444 STK40,
		15445 TMEM63A,
		15446 CTSE,
		15447 SEMA4A,
		15448 HRCT1,
		15449 MPHOSPH8,
		15450 RNF216P1,
		15451 GREB1,
		15452 SIRPB2,
		15453 ZNF766,
		15454 RYR1,
		15455 SRGAP3,
		15456 KRTAP5 /  3,
		15457 FAM217B,
		15458 LCOR,
		15459 SUPT5H,
		15460 XPNPEP3,
		15461 OR2C3,
		15462 ZNF107,
		15463 OR10S1,
		15464 PPIA,
		15465 ZNF471,
		15466 ZNF836,
		15467 ZNF493,
		15468 GTF2IRD2,
		15469 GRM7,
		15470 SUPT3H,
		15471 NIF3L1,
		15472 ATP2A1,
		15473 IARS,
		15474 MFSD14C,
		15475 POM121,
		15476 ZBTB44,
		15477 GIMAP5,
		15478 STK31,
		15479 CGB7,
		15480 NLGN3,
		15481 ADH7,
		15482 ZKSCAN7,
		15483 ZNF729,
		15484 CD55,
		15485 CPNE4,
		15486 ZNF565,
		15487 NTNG2,
		15488 ELAVL3,
		15489 WDR5,
		15490 PRSS29P,
		15491 LONP1,
		15492 TRRAP,
		15493 NUDT11,
		15494 SRGAP2B,
		15495 FUT4,
		15496 ASB13,
		15497 SLC35F1,
		15498 ZNF34,
		15499 ZNF781,
		15500 ZNF140,
		15501 INCA1,
		15502 ZNF774,
		15503 PTPN1,
		15504 EVL,
		15505 THEM5,
		15506 NOXO1,
		15507 EPHB4,
		15508 PRTN3,
		15509 ZNF765,
		15510 ZNF124,
		15511 XRCC6,
		15512 S100A5,
		15513 PPP1R26,
		15514 NBPF4,
		15515 TSC22D2,
		15516 CRYBA4,
		15517 ASMT,
		15518 NPIPB15,
		15519 ZNF569,
		15520 ARMCX4,
		15521 YRDC,
		15522 ZNF777,
		15523 PIK3R4,
		15524 ZNF775,
		15525 ZNF605,
		15526 TRAPPC2,
		15527 RFX8,
		15528 MYL6B,
		15529 ZNF799,
		15530 FGF16,
		15531 SIAH1,
		15532 ESRRG,
		15533 IPO4,
		15534 NCOR2,
		15535 SULT1A1,
		15536 ARL9,
		15537 PRPF40A,
		15538 GDAP2,
		15539 TCEAL3,
		15540 ANAPC7,
		15541 TPK1,
		15542 SLC6A9,
		15543 AFAP1,
		15544 NACA,
		15545 MYO18A,
		15546 SPTSSB,
		15547 BORCS6,
		15548 MAN2A2,
		15549 MME,
		15550 CACNA1H,
		15551 SULF2,
		15552 HBG2,
		15553 LAMA2,
		15554 PFN3,
		15555 PLXNB2,
		15556 AJAP1,
		15557 XRCC2,
		15558 MYO6,
		15559 MKL1,
		15560 HDAC2,
		15561 ZNF782,
		15562 SLC22A25,
		15563 ZNF846,
		15564 MMP1,
		15565 ADH1B,
		15566 TCF4,
		15567 WNK3,
		15568 SDHAF3,
		15569 HRH1,
		15570 RABL6,
		15571 ZNF136,
		15572 ZKSCAN5,
		15573 ZNF502,
		15574 TRAPPC4,
		15575 TTC30B,
		15576 SLC30A10,
		15577 TECPR2,
		15578 TLR7,
		15579 FAM180B,
		15580 LINC00173,
		15581 ZFP62,
		15582 ERI2,
		15583 TOMM7,
		15584 HSH2D,
		15585 TRPV1,
		15586 ZNF33B,
		15587 PDXDC2P /  NPIPB14P,
		15588 ZNF512B,
		15589 AMZ2,
		15590 ZNF431,
		15591 ALKAL1,
		15592 NF1,
		15593 VKORC1L1,
		15594 ZNF418,
		15595 DAPK1,
		15596 LCE1B,
		15597 HLA /  DQA1,
		15598 COL27A1,
		15599 LINC01560,
		15600 GM2A,
		15601 HIST1H2AI,
		15602 CLPSL2,
		15603 S100A2,
		15604 SNHG17,
		15605 ZNF700,
		15606 POU3F4,
		15607 CD47,
		15608 TLE1,
		15609 MAML3,
		15610 HIST1H2AG,
		15611 STRN3,
		15612 ZNF239,
		15613 SPRR2B,
		15614 CTBP1 /  AS2,
		15615 CHRNG,
		15616 ZSCAN16,
		15617 MVB12B,
		15618 ADA,
		15619 ARID5A,
		15620 PPTC7,
		15621 KRT39,
		15622 TOMM20L,
		15623 NHLRC2,
		15624 ZFP28,
		15625 KIAA1211L,
		15626 CBWD3,
		15627 SCN8A,
		15628 LAMB3,
		15629 TEX43,
		15630 KPNA5,
		15631 ANKRD36B,
		15632 ARHGEF12,
		15633 HCAR1,
		15634 ZNF252P,
		15635 PDLIM7,
		15636 FLNA,
		15637 TMEM26,
		15638 SRGAP1,
		15639 FAM3C,
		15640 NOP9,
		15641 SLC39A10,
		15642 SCOC /  AS1,
		15643 CASP4,
		15644 ZNF585A,
		15645 FUT11,
		15646 NXF4,
		15647 SMIM10L2B,
		15648 ANXA4,
		15649 LAGE3,
		15650 WDR5B,
		15651 WDR45,
		15652 METTL9,
		15653 ZNF138,
		15654 ZNF429,
		15655 ZNF470,
		15656 SERTAD1,
		15657 ZNF100,
		15658 CXorf40B,
		15659 ZNF398,
		15660 ZSCAN25,
		15661 ANXA6,
		15662 ZNF441,
		15663 GMFB,
		15664 SIGLEC15,
		15665 ZNF420,
		15666 ZNF763,
		15667 ZMYM1,
		15668 DTHD1,
		15669 HIST1H4C,
		15670 ZSCAN26,
		15671 MAFG,
		15672 OR2T32P,
		15673 ARRDC1,
		15674 KIAA1671,
		15675 KRT35,
		15676 IGF2R,
		15677 ZNF300P1,
		15678 LCE1C,
		15679 NPSR1 /  AS1,
		15680 GAL3ST4,
		15681 DYNC1H1,
		15682 SLC6A17,
		15683 PCBP2,
		15684 ZGPAT,
		15685 SLC25A29,
		15686 PGAP1,
		15687 SRC,
		15688 ZNF682,
		15689 ZNF772,
		15690 ZNF257,
		15691 PCNX3,
		15692 ADAM32,
		15693 ACSL5,
		15694 LRRC8B,
		15695 ABCB8,
		15696 SND1,
		15697 ZNF785,
		15698 SULT1A2,
		15699 NEK5,
		15700 PSMD12,
		15701 MAGEA6,
		15702 ADGRA1,
		15703 PIWIL2,
		15704 MIRLET7BHG,
		15705 NOL4L,
		15706 CYSRT1,
		15707 SLC22A4,
		15708 ZSCAN5B,
		15709 TCEA1P1,
		15710 ENTPD4,
		15711 C1D,
		15712 TBC1D9B,
		15713 OR1J2,
		15714 HIST1H4J,
		15715 SLC2A7,
		15716 FAM110D,
		15717 SERPINA1,
		15718 LINC00336,
		15719 TPSB2,
		15720 KANK2,
		15721 EIF4BP6,
		15722 GTF2E2,
		15723 IL27,
		15724 GUCA2A,
		15725 RAD54B,
		15726 ZNF165,
		15727 SYNGAP1,
		15728 RAMP2 /  AS1,
		15729 FITM2,
		15730 BLM,
		15731 ZNF720,
		15732 GATA3 /  AS1,
		15733 DDI2,
		15734 SVIL,
		15735 TRIM33,
		15736 LRP10,
		15737 PELI1,
		15738 ZNF655,
		15739 MRPL21,
		15740 LYPD2,
		15741 UAP1L1,
		15742 BNIP3P1,
		15743 ZNF98,
		15744 FBXL22,
		15745 ZNF786,
		15746 ZNF517,
		15747 ZNF675,
		15748 SLC22A5,
		15749 OR8S1,
		15750 DACT3,
		15751 ADARB1,
		15752 ZNF860,
		15753 HTT,
		15754 C5AR1,
		15755 DIO3,
		15756 CYP2B6,
		15757 DCHS2,
		15758 VEPH1,
		15759 SHPK,
		15760 IPP,
		15761 OPALIN,
		15762 MAP3K5,
		15763 OGDHL,
		15764 CYP2F1,
		15765 GSTK1,
		15766 HNRNPAB,
		15767 STMN3,
		15768 PDGFA,
		15769 GYPE,
		15770 COL13A1,
		15771 SPN,
		15772 ZNF695,
		15773 PCDHB11,
		15774 ZNF628,
		15775 GALP,
		15776 SLC2A10,
		15777 ZNF665,
		15778 RPF2,
		15779 LINC00477,
		15780 SLC28A3,
		15781 FAM177B,
		15782 MIB2,
		15783 MYO5A,
		15784 GZMM,
		15785 ATG7,
		15786 SIPA1L1,
		15787 TTC30A,
		15788 SSPO,
		15789 ELANE,
		15790 RAB40C,
		15791 PIGN,
		15792 COL4A6,
		15793 ZNF624,
		15794 HHLA3,
		15795 RPS17P2,
		15796 HOXA4,
		15797 TOPORS,
		15798 BCO2,
		15799 GPX1P1,
		15800 KCNMB2,
		15801 ENTPD6,
		15802 DMBX1,
		15803 ENPP1,
		15804 ATP11AUN,
		15805 CCDC154,
		15806 FAR1,
		15807 ZNF841,
		15808 MFAP5,
		15809 MYH6,
		15810 ZNF615,
		15811 CXorf40A,
		15812 CDC42SE1,
		15813 MPEG1,
		15814 SERPINB2,
		15815 DPP4,
		15816 SERPINB13,
		15817 PDCD1LG2,
		15818 ZNF433,
		15819 CCER1,
		15820 DNAH10,
		15821 KRTAP26 /  1,
		15822 SPTAN1,
		15823 NMB,
		15824 PARVA,
		15825 KLHL14,
		15826 FAM114A1,
		15827 RPE,
		15828 ZNF460,
		15829 CR1L,
		15830 PHF2,
		15831 RPS26,
		15832 SCGB1D4,
		15833 PSAP,
		15834 S100A10,
		15835 CFAP43,
		15836 LHFPL5,
		15837 RPL37A,
		15838 HOXC6,
		15839 TXNRD3,
		15840 CFD,
		15841 STPG3,
		15842 MAP1LC3C,
		15843 MCMBP,
		15844 EME2,
		15845 KLHDC1,
		15846 ZNF81,
		15847 TAF13,
		15848 ZNF780A,
		15849 ATAD3A,
		15850 FAM118B,
		15851 ZNF461,
		15852 CCDC180,
		15853 SLC9A8,
		15854 OCLN,
		15855 HIST4H4,
		15856 ZNF181,
		15857 SLC22A20,
		15858 FAM212B,
		15859 ZNF44,
		15860 GPAA1,
		15861 ADAMTSL2,
		15862 SGTB,
		15863 ZNF790,
		15864 PRB3,
		15865 FAM49A,
		15866 MYO1C,
		15867 MDS2,
		15868 OR7E13P,
		15869 NKIRAS1,
		15870 UGT2B17,
		15871 MEIG1,
		15872 SLC22A12,
		15873 KIF13B,
		15874 NRAP,
		15875 ADH5,
		15876 SLC22A6,
		15877 HIST1H2BK,
		15878 TEAD4,
		15879 SPG7,
		15880 HRNR,
		15881 HES5,
		15882 ZNF677,
		15883 ERO1A,
		15884 ZNF823,
		15885 CYYR1 /  AS1,
		15886 ZNF347,
		15887 PLCG2,
		15888 FCHSD1,
		15889 ZNF71,
		15890 AADACL2,
		15891 S100A6,
		15892 RPL12,
		15893 DNM3,
		15894 ZNF121,
		15895 MPZL1,
		15896 VPS13A,
		15897 MBP,
		15898 AKAP17A,
		15899 ELOVL2,
		15900 GOLGA6L9,
		15901 LEKR1,
		15902 SNHG12,
		15903 CLEC9A,
		15904 KEL,
		15905 NOL8,
		15906 IRAK4,
		15907 CCDC151,
		15908 DLGAP2,
		15909 MRPL42,
		15910 ENTPD7,
		15911 FCGR1B,
		15912 ZNF335,
		15913 ZNF560,
		15914 TUBA3C,
		15915 RPS4X,
		15916 ZNF273,
		15917 ZNF84,
		15918 MAK16,
		15919 ZNF667,
		15920 SIRPA,
		15921 DSCR8,
		15922 GRK6,
		15923 PRIM1,
		15924 #5 /  Mar,
		15925 AKR1B10,
		15926 SULT1C4,
		15927 CYP2A7,
		15928 ZBTB14,
		15929 KRTAP9 /  9,
		15930 CD2AP,
		15931 NUP62CL,
		15932 SFI1,
		15933 KRTAP4 /  6,
		15934 TMPRSS11F,
		15935 ZNF649,
		15936 ADH4,
		15937 ZNF248,
		15938 CHSY3,
		15939 TOR4A,
		15940 LPAR1,
		15941 MB,
		15942 HIBCH,
		15943 ZNF544,
		15944 TMEM229B,
		15945 SOWAHC,
		15946 ZNF770,
		15947 ZNF876P,
		15948 HMGN5,
		15949 MIER1,
		15950 MAN1A2,
		15951 SVIP,
		15952 ZNF251,
		15953 DDRGK1,
		15954 TFDP1,
		15955 CLEC4C,
		15956 ZNF607,
		15957 BPIFA1,
		15958 ZNF334,
		15959 HSD17B11,
		15960 SZT2,
		15961 SULT1C2,
		15962 ZXDA,
		15963 RPS6KL1,
		15964 CACNA1E,
		15965 QRICH1,
		15966 AFDN /  AS1,
		15967 CSF2RA,
		15968 FKBP1C,
		15969 DDX42,
		15970 RPL23A,
		15971 SLC29A3,
		15972 STYX,
		15973 UBL5,
		15974 HELZ,
		15975 TMEM116,
		15976 KRTAP4 /  5,
		15977 UCKL1,
		15978 NUP210P1,
		15979 CARD11,
		15980 ZNF485,
		15981 PEG3,
		15982 SDAD1,
		15983 ZKSCAN8,
		15984 FAM109A,
		15985 TMEM239,
		15986 HYLS1,
		15987 MYL4,
		15988 ZNF442,
		15989 ZNF813,
		15990 HOXC4,
		15991 DCAF12L2,
		15992 PIM3,
		15993 ASNA1,
		15994 ASPH,
		15995 SPRED2,
		15996 WWP2,
		15997 GFPT1,
		15998 UVRAG,
		15999 TPTE2P3,
		16000 KRTAP13 /  1,
		16001 ZNF26,
		16002 TMEM207,
		16003 ITSN2,
		16004 NTRK1,
		16005 BZW1P2,
		16006 MGEA5,
		16007 ZNF658B,
		16008 MT1F,
		16009 TCAF1,
		16010 ZNF69,
		16011 TXNRD1,
		16012 NRARP,
		16013 ZNF583,
		16014 KRTAP4 /  1,
		16015 ZNF568,
		16016 ZXDB,
		16017 ZNF480,
		16018 ZNF587,
		16019 TPM2,
		16020 FLVCR1 /  AS1,
		16021 RTP2,
		16022 SH3BGRL2,
		16023 ZNF808,
		16024 ANKRD35,
		16025 B3GNT6,
		16026 YTHDF2,
		16027 NBR2,
		16028 TMA16,
		16029 HLA /  DRB5,
		16030 ATL1,
		16031 CNGA1,
		16032 MAFK,
		16033 ZNF43,
		16034 GPN1,
		16035 PLN,
		16036 C2CD4A,
		16037 ZNF28,
		16038 ITGBL1,
		16039 ZNF511,
		16040 ZNF627,
		16041 KCNRG,
		16042 WDHD1,
		16043 ZNF789,
		16044 CTNND1,
		16045 SLC34A3,
		16046 RD3,
		16047 SH2D1B,
		16048 ARC,
		16049 NUDT16,
		16050 TLK1,
		16051 LRBA,
		16052 ZNF536,
		16053 MMP17,
		16054 BAZ1A,
		16055 AKR1C4,
		16056 COPS8,
		16057 PPIAP22,
		16058 CCDC69,
		16059 MDM4,
		16060 RYR2,
		16061 ZNF534,
		16062 KLHL9,
		16063 FAM3D,
		16064 NCOA6,
		16065 STK39,
		16066 TAT,
		16067 CALM1,
		16068 LPA,
		16069 FAM19A2,
		16070 TTC37,
		16071 TUSC1,
		16072 PAPSS2,
		16073 SLC9A6,
		16074 FAN1,
		16075 ABCA4,
		16076 EIF1AY,
		16077 IPO9,
		16078 GPX6,
		16079 CEP290,
		16080 SSBP3 /  AS1,
		16081 GLMP,
		16082 TOGARAM1,
		16083 DLL1,
		16084 ANKRD13B,
		16085 ECI2,
		16086 UNC13B,
		16087 TEX45,
		16088 LDB1,
		16089 PPP1R14C,
		16090 CTR9,
		16091 SMOC1,
		16092 F5,
		16093 MSRB1,
		16094 SMIM11P1,
		16095 LRRTM3,
		16096 ZNF652,
		16097 SMURF1,
		16098 SLC5A3,
		16099 MTCO3P12,
		16100 GPATCH3,
		16101 CDC42BPB,
		16102 PLXNB3,
		16103 OXCT2,
		16104 RPL10A,
		16105 COLGALT2,
		16106 EPS8L3,
		16107 EGFL6,
		16108 SYCP1,
		16109 APCDD1L,
		16110 RCSD1,
		16111 RASSF9,
		16112 FAM169A,
		16113 ZNF830,
		16114 GRIN3A,
		16115 MUC2,
		16116 CNOT7,
		16117 TMEM184B,
		16118 MTOR,
		16119 SCAMP5,
		16120 ZNF521,
		16121 ALPK2,
		16122 BRINP2,
		16123 LRIG2,
		16124 PNP,
		16125 PAX9,
		16126 LRRC10,
		16127 GK,
		16128 FOXJ3,
		16129 ZNF358,
		16130 SFT2D1,
		16131 CD247,
		16132 GRM3,
		16133 CHAMP1,
		16134 INPP5F,
		16135 ARHGAP11A,
		16136 SUCNR1,
		16137 HMGN2,
		16138 SELENOM,
		16139 UBE2J1,
		16140 GJC2,
		16141 OPA1,
		16142 DENND4B,
		16143 RYR3,
		16144 ZNF277,
		16145 KTI12,
		16146 DUSP27,
		16147 SELENOT,
		16148 ARHGEF15,
		16149 TOX,
		16150 CES1,
		16151 CD3E,
		16152 RUSC2,
		16153 FICD,
		16154 OSTC,
		16155 HSD3BP5,
		16156 R3HDM4,
		16157 TSEN15,
		16158 LTN1,
		16159 RUNDC1,
		16160 CCDC152,
		16161 STKLD1,
		16162 GRK5,
		16163 TYW1,
		16164 DCAF12,
		16165 SFMBT2,
		16166 ASB12,
		16167 PNMA5,
		16168 ITPRIPL1,
		16169 SMC5,
		16170 DCAF12L1,
		16171 PRMT6,
		16172 SHISA4,
		16173 CIPC,
		16174 CAPZA2,
		16175 TOP1,
		16176 PRC1,
		16177 BHLHB9,
		16178 MAP3K3,
		16179 L1CAM,
		16180 SREBF2,
		16181 POU3F3,
		16182 RASGEF1A,
		16183 SPOUT1,
		16184 RPL39,
		16185 DZIP3,
		16186 KIAA0753,
		16187 DCLRE1A,
		16188 ATG9A,
		16189 NOS1AP,
		16190 APRT,
		16191 GPRASP1,
		16192 TBKBP1,
		16193 MAGEE1,
		16194 CCDC167,
		16195 ZFP2,
		16196 SOWAHA,
		16197 L3MBTL3,
		16198 DMD,
		16199 MFAP3L,
		16200 NAGA,
		16201 SMG5,
		16202 KIF1BP,
		16203 TGM2,
		16204 ARMCX6,
		16205 PJA2,
		16206 RORB,
		16207 SGMS1,
		16208 MIR450A1,
		16209 RNU6,
		16210 RN7SKP184,
		16211 RNU6,
		16212 RNU6,
		16213 SNORA21,
		16214 RNU6,
		16215 RNU6,
		16216 RNU4,
		16217 SNORA63,
		16218 RNA5SP327,
		16219 RNU6,
		16220 RNU4,
		16221 RNU6,
		16222 RNU6,
		16223 RNU6,
		16224 RNU6,
		16225 RNU6,
		16226 RNU6,
		16227 Y_RNA,
		16228 RN7SKP173,
		16229 SNORD36A,
		16230 SNORA80C,
		16231 RNU1,
		16232 RNU1,
		16233 U3,
		16234 RNU6,
		16235 RNU4,
		16236 RNU6,
		16237 SNORD1B,
		16238 SNORA73,
		16239 U8,
		16240 RNU6,
		16241 SNORD45,
		16242 RNU4,
		16243 RNU4,
		16244 SNORA73B,
		16245 RN7SKP163,
		16246 RNU6,
		16247 RNU5D /  1,
		16248 RNU6,
		16249 RNU6,
		16250 RNU6,
		16251 SNORD114,
		16252 RNU6,
		16253 SNORA42,
		16254 RNU6,
		16255 SNORA38B,
		16256 RNU6,
		16257 SNORD118,
		16258 RNU6,
		16259 RNU6,
		16260 RNU6,
		16261 SNORA33,
		16262 RNU6,
		16263 RNU6,
		16264 SNORD114,
		16265 RNA5SP447,
		16266 SNORD18A,
		16267 RNU6,
		16268 RNU6,
		16269 RNU6,
		16270 RNU6,
		16271 SNORA80A,
		16272 RNU6,
		16273 RNU6,
		16274 RNU6,
		16275 RNU6,
		16276 RNU1,
		16277 RNU6,
		16278 RNU6,
		16279 SNORA74A,
		16280 SNORA3A,
		16281 RNU1,
		16282 SNORA58,
		16283 RNU6,
		16284 SNORD113,
		16285 RNU6,
		16286 RNU6,
		16287 RNU6,
		16288 RNU6,
		16289 RNU6,
		16290 RN7SKP118,
		16291 RNU4,
		16292 SNORA63D,
		16293 SNORD114 /  9,
		16294 SNORD114,
		16295 RNU6,
		16296 RNU4,
		16297 RNU4,
		16298 RNU6,
		16299 RNA5SP515,
		16300 RNU6,
		16301 SNORD45B,
		16302 RNU1,
		16303 SNORA62,
		16304 snoU2_19,
		16305 RNU4,
		16306 RN7SKP15,
		16307 RNU6,
		16308 RNU6,
		16309 SNORD113 /  4,
		16310 SNORD32A,
		16311 SNORD114,
		16312 RNU1,
		16313 SNORA25,
		16314 RN7SKP55,
		16315 RNU6,
		16316 SNORD114 /  3,
		16317 RNU6,
		16318 RN7SKP48,
		16319 SNORA72,
		16320 SNORA23,
		16321 RNU6,
		16322 RNU6,
		16323 RNU6,
		16324 RNU6,
		16325 RN7SKP80,
		16326 RNU4,
		16327 RNU6,
		16328 RNU6,
		16329 RNU6,
		16330 RNA5SP427,
		16331 RNU6,
		16332 RNU6,
		16333 SNORD50,
		16334 RNU4,
		16335 RNU1,
		16336 RN7SKP269,
		16337 SNORD34,
		16338 RN7SKP230,
		16339 SNORD18B,
		16340 RNU6,
		16341 RNU4 /  2,
		16342 Metazoa_SRP,
		16343 TDRKH /  AS1,
		16344 ZNF525,
		16345 LINC01562,
		16346 BTBD7P1,
		16347 E2F3P2,
		16348 LINC00449,
		16349 INF2,
		16350 HMGB1P39,
		16351 IQANK1,
		16352 GP1BB,
		16353 LINC00501,
		16354 LINC01285,
		16355 EFCAB2,
		16356 COX20,
		16357 CHML,
		16358 IBA57 /  AS1,
		16359 STUM,
		16360 TCP10,
		16361 CAPN8,
		16362 TATDN3,
		16363 SERTAD4 /  AS1,
		16364 CR1,
		16365 LINC00862,
		16366 RAET1G,
		16367 SAMD5,
		16368 TEDDM1,
		16369 ECT2L,
		16370 GPR52,
		16371 FCGR3A,
		16372 TMEM244,
		16373 CENPW,
		16374 MSTO2P,
		16375 SPRN,
		16376 FAM229B,
		16377 FANK1,
		16378 LOR,
		16379 PRR9,
		16380 SPRR2E,
		16381 KPRP,
		16382 EEF1AKMT2,
		16383 DDO,
		16384 CCDC162P,
		16385 PLPP4,
		16386 BVES /  AS1,
		16387 LIN28B /  AS1,
		16388 HIST2H3C,
		16389 HIST2H2AA3,
		16390 HIST2H2BC,
		16391 PNLIPRP3,
		16392 HIST2H3A,
		16393 HSD3B1,
		16394 HSD3BP2,
		16395 HSD3B2,
		16396 ATP1A1 /  AS1,
		16397 RBM20,
		16398 SMIM9,
		16399 SNHG5,
		16400 ADD3 /  AS1,
		16401 RIPPLY2,
		16402 GDI1,
		16403 PCMTD2,
		16404 SOX18,
		16405 CYP17A1 /  AS1,
		16406 LIME1,
		16407 SPATA42,
		16408 OOEP,
		16409 KHDC3L,
		16410 DPPA5,
		16411 HSP90B3P,
		16412 LINC00632,
		16413 SAMD13,
		16414 RTL8A,
		16415 CCDC160,
		16416 EFCAB7,
		16417 GLYATL3,
		16418 LDLRAD1,
		16419 ARRDC1 /  AS1,
		16420 ZYG11A,
		16421 LINC01270,
		16422 LCN8,
		16423 IFIT1B,
		16424 COL5A1 /  AS1,
		16425 LIPN,
		16426 LIPK,
		16427 LIPJ,
		16428 TRPC5OS,
		16429 LRIT2,
		16430 SLC12A5 /  AS1,
		16431 LRRC73,
		16432 LINC00963,
		16433 FOXO6,
		16434 TCEAL5,
		16435 SYS1,
		16436 TCEAL6,
		16437 ARMCX7P,
		16438 INPP5B,
		16439 RPA4,
		16440 TDRG1,
		16441 LINC00951,
		16442 NEU4,
		16443 MAFB,
		16444 TRAF3IP1,
		16445 BMP2KL,
		16446 CHIC1,
		16447 NAP1L6,
		16448 GIGYF2,
		16449 RUFY2,
		16450 NHSL2,
		16451 GGTA1P,
		16452 PHACTR4,
		16453 CLPSL1,
		16454 ASAH2B,
		16455 LINC00474,
		16456 AGAP6,
		16457 TIMM23B,
		16458 ZDHHC18,
		16459 CXorf65,
		16460 NPY4R,
		16461 GPRIN2,
		16462 SYT15,
		16463 BMS1P1,
		16464 TMEM57,
		16465 PTPN20,
		16466 GDF5OS,
		16467 ZDBF2,
		16468 LINC00619,
		16469 AWAT1,
		16470 RPL12P16,
		16471 BMPR2,
		16472 TCEA3,
		16473 OXLD1,
		16474 HNRNPCP2,
		16475 COL5A2,
		16476 SPIN3,
		16477 NBDY,
		16478 TMEM235,
		16479 TNRC6C /  AS1,
		16480 LINC01973,
		16481 COL15A1,
		16482 AGPAT1,
		16483 DFNB59,
		16484 MRPL38,
		16485 SMIM5,
		16486 ERICH2,
		16487 SP5,
		16488 CD300LD,
		16489 BTBD17,
		16490 NXPE2,
		16491 SDHD,
		16492 PKP4 /  AS1,
		16493 LAYN,
		16494 CARD16,
		16495 CASP12,
		16496 MBD5,
		16497 CSHL1,
		16498 FAM155A,
		16499 TRIM64,
		16500 LINC01854,
		16501 ZNF814,
		16502 AADACL4,
		16503 ZNF551,
		16504 ZNF805,
		16505 HLA /  C,
		16506 GUCY2EP,
		16507 ZSCAN5C,
		16508 DEFB121,
		16509 KRTAP5,
		16510 KRTAP5,
		16511 LILRB3,
		16512 ACOXL /  AS1,
		16513 LRCOL1,
		16514 LINC01123,
		16515 LINC01257,
		16516 ZNF468,
		16517 ZNF616,
		16518 DISP3,
		16519 RACK1,
		16520 TBC1D8,
		16521 NMS,
		16522 LINC02210,
		16523 ASPDH,
		16524 CBY3,
		16525 AKT1S1,
		16526 CASC10,
		16527 STARD7 /  AS1,
		16528 MAMDC2 /  AS1,
		16529 SPDYC,
		16530 MALRD1,
		16531 RANBP17,
		16532 FAM196B,
		16533 REG1CP,
		16534 ZNF204P,
		16535 LINC01291,
		16536 TTC25,
		16537 MRPL53,
		16538 ST8SIA6 /  AS1,
		16539 FGF7P3,
		16540 MROH6,
		16541 ATXN2,
		16542 DCTN1,
		16543 PNMA8B,
		16544 TCTN1,
		16545 FAM216A,
		16546 ZBTB48,
		16547 FAM201A,
		16548 IGFL2,
		16549 NAT8B,
		16550 KRTAP9 /  3,
		16551 KRTAP4 /  8,
		16552 GPR20,
		16553 KRT40,
		16554 KRT25,
		16555 MZT1,
		16556 LINC01545,
		16557 SPINK9,
		16558 LRRC3C,
		16559 ZNF155,
		16560 UQCC3,
		16561 FBXO48,
		16562 FAM221B,
		16563 ATP6V0E2 /  AS1,
		16564 CD177,
		16565 PSG5,
		16566 ZNF783,
		16567 ZNF425,
		16568 FAM83A /  AS1,
		16569 LRRC10B,
		16570 PCDHGA1,
		16571 ARHGEF34P,
		16572 PCDHA9,
		16573 PCDHA8,
		16574 PCDHA7,
		16575 PCDHA5,
		16576 PCDHA4,
		16577 PCDHA2,
		16578 PCDHA1,
		16579 TRIM13,
		16580 ERICH4,
		16581 PRSS1,
		16582 SPIRE2,
		16583 AARD,
		16584 LINC02138,
		16585 PABPN1L,
		16586 OR5G5P,
		16587 OR5L2,
		16588 PKHD1L1,
		16589 SLFN12L,
		16590 LINC01121,
		16591 LINC02397,
		16592 SLC35B4,
		16593 LGALS7,
		16594 SYCE1L,
		16595 TMEM231,
		16596 FAM71F2,
		16597 CCNI2,
		16598 TMEM240,
		16599 HSP90AA4P,
		16600 COX17P1,
		16601 DKFZp779M0652,
		16602 TMEM88B,
		16603 ACCSL,
		16604 TRIQK,
		16605 SDHAF1,
		16606 ARID3C,
		16607 PSENEN,
		16608 LINC00654,
		16609 FABP9,
		16610 ZBTB10,
		16611 SCGB2B2,
		16612 LGR4,
		16613 KRT17P7,
		16614 PSMB10,
		16615 VIT,
		16616 TTLL10 /  AS1,
		16617 E2F4,
		16618 PDE7A,
		16619 TMEM170B,
		16620 MUC12,
		16621 CTXN3,
		16622 LINC01602,
		16623 MGAT4D,
		16624 SNX2,
		16625 SAP25,
		16626 NT5M,
		16627 GCNT6,
		16628 SARNP,
		16629 OR6C68,
		16630 GOLGA2P1,
		16631 LINC01460,
		16632 ADGRG1,
		16633 IPO7,
		16634 PRR13,
		16635 TECPR1,
		16636 MT1H,
		16637 MT1DP,
		16638 MT1A,
		16639 MT1M,
		16640 LINC00661,
		16641 CFI,
		16642 SAMD9,
		16643 KRT6A,
		16644 CNEP1R1,
		16645 KRT81,
		16646 EXOC3L4,
		16647 KRTAP12 /  3,
		16648 KRTAP10 /  2,
		16649 ATP6AP1L,
		16650 CCDC85C,
		16651 CALML3 /  AS1,
		16652 OR52A4P,
		16653 C2CD4B,
		16654 RGL3,
		16655 NAP1L4,
		16656 TMSB4X,
		16657 TMEM256,
		16658 CHKB /  AS1,
		16659 CPT1B,
		16660 SMN2,
		16661 SERF1B,
		16662 DYNLL1P1,
		16663 HMGN1,
		16664 STAG3L1,
		16665 MUC19,
		16666 DENND6B,
		16667 EIF3CL,
		16668 LINC01597,
		16669 LINC01446,
		16670 LCMT1,
		16671 LINC01310,
		16672 MFSD2B,
		16673 CDPF1,
		16674 LIN52,
		16675 BX890604.1,
		16676 SMIM11A,
		16677 TECRL,
		16678 DPF3,
		16679 MANSC4,
		16680 ADARB2 /  AS1,
		16681 CYP2D7,
		16682 LINC00634,
		16683 ETFRF1,
		16684 MBD3L4,
		16685 ITSN1,
		16686 ITPRIPL2,
		16687 DENND1C,
		16688 SLCO1B7,
		16689 CRYZL1,
		16690 RP9P,
		16691 CATSPER2P1,
		16692 GAGE1,
		16693 ARRDC5,
		16694 LINC01531,
		16695 DPP9 /  AS1,
		16696 LOH12CR2,
		16697 CYS1,
		16698 PLPP6,
		16699 KLRC2,
		16700 KLRC3,
		16701 TPTE2P6,
		16702 GMNC,
		16703 LINC00487,
		16704 TTC23L,
		16705 OR7E91P,
		16706 RFPL3S,
		16707 LRRC72,
		16708 PCOTH,
		16709 C1QTNF9B,
		16710 FAM99A,
		16711 KRTAP5 /  2,
		16712 KRTAP5 /  1,
		16713 DEFB134,
		16714 DEFB135,
		16715 C1RL /  AS1,
		16716 ZNF316,
		16717 SRRM2 /  AS1,
		16718 PDPK2P,
		16719 ONECUT3,
		16720 CEMP1,
		16721 OLIG2,
		16722 RNPS1,
		16723 HSP90AA5P,
		16724 NYNRIN,
		16725 DNAJC19,
		16726 IFITM5,
		16727 Z99774.1,
		16728 DEFA1,
		16729 DOK6,
		16730 JPT2,
		16731 IGLL3P,
		16732 TMEM211,
		16733 SERPINB11,
		16734 SERPINB4,
		16735 SERPINB5,
		16736 ZDHHC11B,
		16737 EGFEM1P,
		16738 TMEM191C,
		16739 P2RX6P,
		16740 RPL23AP57,
		16741 HERC2P9,
		16742 RNASE13,
		16743 GYG2P1,
		16744 HBA1,
		16745 HBM,
		16746 HBZP1,
		16747 LINC02346,
		16748 ATP10A,
		16749 ANKRD20A9P,
		16750 DUXAP8,
		16751 ANKUB1,
		16752 TSSK2,
		16753 FOXL2NB,
		16754 COL6A6,
		16755 H1FX /  AS1,
		16756 RAB12,
		16757 TMEM200C,
		16758 PPIAP30,
		16759 TXNRD3NB,
		16760 HACD2,
		16761 CFAP44,
		16762 CD200R1L,
		16763 LNP1,
		16764 VGLL3,
		16765 PRSS50,
		16766 TRIM71,
		16767 ZCWPW2,
		16768 ANKRD28,
		16769 COLQ,
		16770 METTL6,
		16771 THUMPD3 /  AS1,
		16772 XKR4,
		16773 RNU6,
		16774 SNORA57,
		16775 RNU6,
		16776 RNU6,
		16777 RNU6,
		16778 SNORD45C,
		16779 RNU6,
		16780 SNORA80B,
		16781 RNU6,
		16782 RNU6,
		16783 RNU6,
		16784 RNU6,
		16785 RNU6,
		16786 RNU6,
		16787 RNU6,
		16788 SNORA32,
		16789 SNORA10,
		16790 RNU6,
		16791 RNU1,
		16792 SNORA1,
		16793 RNU6,
		16794 SNORA5A,
		16795 RNU6,
		16796 SNORA51,
		16797 RNU6,
		16798 RNU6,
		16799 SNORA9B,
		16800 SNORA24B,
		16801 RNU6,
		16802 RNU6,
		16803 RNU6,
		16804 RNU6,
		16805 SNORD61,
		16806 RNU6,
		16807 RNU6,
		16808 SNORA5,
		16809 RNU6,
		16810 SNORA54,
		16811 RNU6,
		16812 SNORD51,
		16813 RNU6,
		16814 RNU6,
		16815 RNU1,
		16816 RNU6,
		16817 RNU6,
		16818 SNORA70,
		16819 RNU6,
		16820 RNU6,
		16821 RNU6,
		16822 RNU6,
		16823 RNU6,
		16824 SNORA80D,
		16825 RNU6,
		16826 RNU6,
		16827 RNU6,
		16828 RNU6,
		16829 RNU6,
		16830 SNORA8,
		16831 RNU6,
		16832 RNU6,
		16833 RNU6,
		16834 RNU6,
		16835 SNORD15B,
		16836 SNORA80E,
		16837 RNU6,
		16838 MIR433,
		16839 MIR194 /  1,
		16840 MIR571,
		16841 MIR621,
		16842 MIR567,
		16843 MIR574,
		16844 MIR431,
		16845 SNORD94,
		16846 SNORA48,
		16847 SNORD105,
		16848 MIR196A1,
		16849 GPX3,
		16850 DIO2,
		16851 SELENOH,
		16852 GNRHR2,
		16853 DIO1,
		16854 AKR7L,
		16855 STK38L,
		16856 SACM1L,
		16857 TSN,
		16858 MIR320E,
		16859 SLC48A1,
		16860 MIR762,
		16861 IGKC,
		16862 IGKV4 /  1,
		16863 IGKV5 /  2,
		16864 IGKV2D,
		16865 IGKV3D,
		16866 IGLV4,
		16867 IGLV8,
		16868 IGLV5,
		16869 IGLV1,
		16870 IGLV1,
		16871 IGLV5,
		16872 IGLV1,
		16873 IGLV7,
		16874 IGLV1,
		16875 IGLV3,
		16876 IGLV3,
		16877 IGLV3,
		16878 IGLV2,
		16879 IGLV2,
		16880 IGLV3 /  9,
		16881 IGLV3 /  1,
		16882 IGLC1,
		16883 TRGC1,
		16884 TRGV9,
		16885 TRGV5,
		16886 TRGV3,
		16887 TRGV1,
		16888 TRBV6 /  6,
		16889 TRBV5 /  1,
		16890 TRBV4 /  2,
		16891 TRBV20 /  1,
		16892 TRBC2,
		16893 TRAV4,
		16894 TRAV14DV4,
		16895 TRAV12 /  3,
		16896 TRAV16,
		16897 TRAV38 /  2DV8,
		16898 TRAV41,
		16899 TRDC,
		16900 IGHA2,
		16901 IGHE,
		16902 IGHA1,
		16903 IGHG1,
		16904 IGHD,
		16905 IGHM,
		16906 IGHV1 /  2,
		16907 IGHV3,
		16908 IGHV3,
		16909 PRR22,
		16910 TAS2R15P,
		16911 TAS2R14,
		16912 SNORD67,
		16913 SNORD66,
		16914 SNORA69,
		16915 RNU6,
		16916 SNORD89,
		16917 RNA5SP109,
		16918 SNORA12,
		16919 RNU6,
		16920 RNU6,
		16921 RNU6,
		16922 RNU6,
		16923 SNORD115,
		16924 SNORA75,
		16925 SNORA53,
		16926 SNORD69,
		16927 RNU6,
		16928 RNU6,
		16929 ZRSR1,
		16930 KRTAP16 /  1,
		16931 LINC01089,
		16932 CTAGE1,
		16933 KRTAP4,
		16934 KRTAP4 /  9,
		16935 KRTAP2 /  1,
		16936 RTL8B,
		16937 EWSAT1,
		16938 HMGN2P8,
		16939 RNF208,
		16940 KRTAP3 /  3,
		16941 KRTAP3 /  2,
		16942 KRTAP3 /  1,
		16943 MAP10,
		16944 KRTAP10 /  3,
		16945 KRTAP6 /  3,
		16946 Z97192.1,
		16947 BX005266.1,
		16948 POU5F1B,
		16949 RPS26P6,
		16950 PTTG3P,
		16951 RPS15AP36,
		16952 ZNF580,
		16953 ZNF611,
		16954 KLK9,
		16955 SYT3,
		16956 NUP62,
		16957 CFL1P4,
		16958 SPHAR,
		16959 AURKAPS1,
		16960 DENND1B,
		16961 HNRNPA1P34,
		16962 RPL5P5,
		16963 EEF1B2P7,
		16964 SFT2D2,
		16965 FGFR1OP,
		16966 LPAL2,
		16967 RPL31P11,
		16968 SCAF8,
		16969 CFAP45,
		16970 ACKR1,
		16971 PDCL3P5,
		16972 ZNF254,
		16973 TCTEX1D2,
		16974 EEF1DP5,
		16975 YWHAZP4,
		16976 ARF1P2,
		16977 CRYGS,
		16978 CRIP1,
		16979 CNN2P9,
		16980 KLHL23,
		16981 LINGO4,
		16982 RPS7P8,
		16983 FAM24B,
		16984 TRIM59,
		16985 COPS5P1,
		16986 BTF3L4P2,
		16987 MLLT11,
		16988 CDK7P1,
		16989 ASIC3,
		16990 GIMAP1,
		16991 STRADBP1,
		16992 KRT18P64,
		16993 NCLP1,
		16994 CCDC183,
		16995 OR2F1,
		16996 CSH2,
		16997 DNLZ,
		16998 NOC2LP1,
		16999 RPL12P38,
		17000 TCL1B,
		17001 PPP1R2P10,
		17002 EEF1A1P16,
		17003 YWHAZP2,
		17004 SUPT4H1,
		17005 RBMS2P1,
		17006 RPL12P42,
		17007 NIP7P2,
		17008 TSGA13,
		17009 MARCKSL1P1,
		17010 NRAS,
		17011 PGK1P2,
		17012 ZNF625 /  ZNF20,
		17013 LTC4S,
		17014 ANKRD39,
		17015 ATF4P1,
		17016 QTRT1,
		17017 CHUK,
		17018 MXD3,
		17019 RPS3P6,
		17020 GSTM2,
		17021 NAP1L1P3,
		17022 LINC00671,
		17023 COG8,
		17024 ARHGAP19,
		17025 HAUS7,
		17026 LCAT,
		17027 MAGEA12,
		17028 PTPRCAP,
		17029 ANXA2P1,
		17030 RBM22P2,
		17031 HNRNPA1P33,
		17032 PVRIG,
		17033 KRTAP4,
		17034 GPC2,
		17035 KRT222,
		17036 RPL17P34,
		17037 YBX2P1,
		17038 RPL18AP3,
		17039 SIPA1,
		17040 RPS23P2,
		17041 FTH1P3,
		17042 ERV3 /  1,
		17043 SYNJ2BP,
		17044 ARL2,
		17045 FIRRE,
		17046 TTLL13P,
		17047 EIF4A1P8,
		17048 NT5C3AP1,
		17049 ACTN4P1,
		17050 LAP3P2,
		17051 GBP7,
		17052 RBMXL1,
		17053 RAC1P5,
		17054 SRA1,
		17055 TMEM110,
		17056 KRT8P41,
		17057 YBX1P6,
		17058 DNAJC9,
		17059 RPLP0P6,
		17060 LDHAP5,
		17061 CPLX3,
		17062 VDAC1,
		17063 ZBTB9,
		17064 TMX2,
		17065 SLX1A /  SULT1A3,
		17066 KRT18P19,
		17067 SLC25A14P1,
		17068 RPL11P3,
		17069 HEXA,
		17070 NDUFS3,
		17071 LEPROT,
		17072 LBH,
		17073 ADAT3,
		17074 PPP1CB,
		17075 SAPCD2P1,
		17076 SULT1A4,
		17077 HMGB3P30,
		17078 RPL31P44,
		17079 LAT,
		17080 RSU1P3,
		17081 PGGT1BP1,
		17082 NCKIPSD,
		17083 LDHBP2,
		17084 TREX1,
		17085 SEC14L1P1,
		17086 S1PR3,
		17087 RPS7P14,
		17088 SLC35F6,
		17089 RPL17P50,
		17090 EEF1A1P15,
		17091 PHBP7,
		17092 PIGCP1,
		17093 FAM209B,
		17094 FABP5P5,
		17095 PRDX2P2,
		17096 RPS2P52,
		17097 POLD2P1,
		17098 SERBP1P1,
		17099 RPS29,
		17100 ZNF337 /  AS1,
		17101 RPS10P14,
		17102 CENPBD1P1,
		17103 UGT2B11,
		17104 MT1P1,
		17105 ZNF134,
		17106 ACTBP2,
		17107 FAM210CP,
		17108 DDX47,
		17109 AKR1B1P3,
		17110 OLA1P1,
		17111 ZNF845,
		17112 ZNF321P,
		17113 KLRK1,
		17114 RPL13P2,
		17115 CFL1P5,
		17116 TMX2P1,
		17117 SUGT1P2,
		17118 EMP2,
		17119 CNN2P6,
		17120 KCTD11,
		17121 TAF9BP1,
		17122 CFL1P7,
		17123 RPL13AP7,
		17124 LINC01521,
		17125 PPM1N,
		17126 RPL3P6,
		17127 CEACAM16,
		17128 SLC23A3,
		17129 LTB4R,
		17130 LIPE /  AS1,
		17131 LTB4R2,
		17132 RPL5P8,
		17133 DNASE1,
		17134 MDP1,
		17135 CSNK1E,
		17136 HNRNPH1P2,
		17137 CCL27,
		17138 IRF9,
		17139 GALT,
		17140 HBE1,
		17141 HBG1,
		17142 CLDN9,
		17143 KRT18P17,
		17144 ITGA1,
		17145 RPS10P2,
		17146 KRT18P29,
		17147 API5P2,
		17148 NUDT19,
		17149 ZNF726,
		17150 ZNF99,
		17151 TAX1BP3,
		17152 ZNF90,
		17153 NAXD,
		17154 TM6SF2,
		17155 MEF2B,
		17156 ATP5F1P3,
		17157 PCNAP3,
		17158 GANC,
		17159 RRM2P3,
		17160 TTLL3,
		17161 REPIN1,
		17162 MRPL23,
		17163 ZNF891,
		17164 LINC02418,
		17165 PGAM1P4,
		17166 SMIM7,
		17167 RPS11P7,
		17168 UCA1,
		17169 FBXO16,
		17170 TSPAN4,
		17171 RPL21P17,
		17172 CPSF1P1,
		17173 GNAQP1,
		17174 CPNE1,
		17175 ARL16,
		17176 SMCO1,
		17177 PLAC9P1,
		17178 WEE2,
		17179 PAXIP1 /  AS2,
		17180 MAGEB1,
		17181 LYRM4,
		17182 MYCBP,
		17183 PRDX1P1,
		17184 TMEM213,
		17185 PRCD,
		17186 LINC00887,
		17187 LINC02026,
		17188 ALG3,
		17189 AMZ2P1,
		17190 PLEKHM1P1,
		17191 GCC2 /  AS1,
		17192 XPOTP1,
		17193 ST7 /  OT4,
		17194 ZNF788,
		17195 SH3D21,
		17196 LINC00998,
		17197 TTC41P,
		17198 RPS4XP1,
		17199 HNRNPA1P43,
		17200 CTAGE14P,
		17201 IQCJ,
		17202 MINDY4B,
		17203 FIS1,
		17204 ANKRD36BP1,
		17205 KCTD9P4,
		17206 STARP1,
		17207 LGMNP1,
		17208 ANG,
		17209 SCART1,
		17210 RAD51AP1P1,
		17211 NPS,
		17212 RPL39P5,
		17213 COLCA2,
		17214 APTR,
		17215 FOXO1B,
		17216 ALDOAP2,
		17217 SPDYE3,
		17218 MBLAC1,
		17219 AZGP1P1,
		17220 ATP5G1P6,
		17221 CTAGE16P,
		17222 FOXI3,
		17223 SOGA3,
		17224 ATP5F1P2,
		17225 VAC14 /  AS1,
		17226 NEURL1B,
		17227 RPL18P10,
		17228 HAUS3,
		17229 VSTM5,
		17230 LINC00488,
		17231 TUBAP2,
		17232 KANSL1 /  AS1,
		17233 LCNL1,
		17234 LINC02085,
		17235 BBIP1,
		17236 FAM149B1P1,
		17237 LRRC37A4P,
		17238 NPM1P10,
		17239 AS3MT,
		17240 FAM185BP,
		17241 FAM187A,
		17242 RCN1P2,
		17243 PLIN5,
		17244 SMARCE1P6,
		17245 RPSAP28,
		17246 SEC14L6,
		17247 SPINK13,
		17248 NOTO,
		17249 KRT42P,
		17250 PPME1,
		17251 KRTAP2 /  2,
		17252 STARD10,
		17253 RPS15AP1,
		17254 MEG3,
		17255 COPS8P2,
		17256 LRRC37A11P,
		17257 NUTM2D,
		17258 CPEB1,
		17259 HMGN2P15,
		17260 EML6,
		17261 RPS19P1,
		17262 SLC6A10P,
		17263 POLR3DP1,
		17264 ZNF727,
		17265 ZSWIM8,
		17266 SLC29A4P1,
		17267 LINC01913,
		17268 ARHGEF33,
		17269 IFRD2,
		17270 CAPN14,
		17271 ZBED1,
		17272 KRT18P49,
		17273 CDIPT /  AS1,
		17274 TOMM6,
		17275 HNRNPUL2,
		17276 METTL12,
		17277 RPL21P1,
		17278 SEPT7P2,
		17279 POLR2J4,
		17280 FER1L6,
		17281 IMPDH1P3,
		17282 CDRT15L2,
		17283 MPRIPP1,
		17284 HMGB1P4,
		17285 NXT1P1,
		17286 DDX12P,
		17287 MTCP1,
		17288 UPF3AP2,
		17289 RAD51AP2,
		17290 ZFYVE9P2,
		17291 APOC1P1,
		17292 SEM1P1,
		17293 EVPLL,
		17294 SRSF9P1,
		17295 TPM3P4,
		17296 SMTNL1,
		17297 RPL5P31,
		17298 TMEM14DP,
		17299 RPS9P1,
		17300 LINC01588,
		17301 RPL23AP3,
		17302 NPIPA8,
		17303 ZSWIM7,
		17304 ARHGEF28,
		17305 TBC1D26,
		17306 LRRC69,
		17307 ISPD,
		17308 FO393409.1,
		17309 NPIPA7,
		17310 CHCHD3P3,
		17311 AKAP17BP,
		17312 CCNB2P1,
		17313 MESTP4,
		17314 CHCHD2P2,
		17315 DNAJA1P3,
		17316 RPL24P7,
		17317 COL28A1,
		17318 PHB2,
		17319 TCP11X2,
		17320 GNL3LP1,
		17321 FDPSP5,
		17322 CD27 /  AS1,
		17323 NEURL4,
		17324 GRID2IP,
		17325 PKMP5,
		17326 ALOX12 /  AS1,
		17327 RPS5P3,
		17328 EEF1A1P29,
		17329 TERF1P4,
		17330 TTC3P1,
		17331 UBXN2B,
		17332 LINC00588,
		17333 AMD1P4,
		17334 SYT14P1,
		17335 PRSS41,
		17336 KRT18P32,
		17337 ABCD1P2,
		17338 OR7E122P,
		17339 MUC5AC,
		17340 RPS12P16,
		17341 FAM166B,
		17342 LINC00680,
		17343 PEX26,
		17344 GRXCR1,
		17345 RBMXP2,
		17346 UBE2QL1,
		17347 UBA52P6,
		17348 CYP51A1P3,
		17349 LINC02449,
		17350 FASTKD5,
		17351 GOLGA8B,
		17352 DHRS4 /  AS1,
		17353 KCNU1,
		17354 HOMEZ,
		17355 RNF212B,
		17356 DDX3X,
		17357 VPS16,
		17358 RPL6P30,
		17359 THUMPD1P1,
		17360 EIF5P1,
		17361 ASS1P10,
		17362 GPX1P2,
		17363 KRT18P23,
		17364 SLC25A5P1,
		17365 MRPL3P1,
		17366 HSPD1P8,
		17367 TMED11P,
		17368 FAM66B,
		17369 MYL5,
		17370 MIR99AHG,
		17371 ACTG1P3,
		17372 SCRT2,
		17373 PSMA6P1,
		17374 MIR17HG,
		17375 ZNF407,
		17376 MCM3AP /  AS1,
		17377 NPEPL1,
		17378 CTAGE12P,
		17379 BX322557.1,
		17380 ZNF663P,
		17381 KRTAP10 /  4,
		17382 KRTAP10 /  1,
		17383 AATBC,
		17384 SKOR2,
		17385 SIAH3,
		17386 CES5AP1,
		17387 CALM2P3,
		17388 IFIT1P1,
		17389 LINC00189,
		17390 DKKL1P1,
		17391 KRT18P3,
		17392 ANKRD20A11P,
		17393 GAB4,
		17394 GRK6P1,
		17395 HMX1,
		17396 GCGR,
		17397 RSC1A1,
		17398 CELA2B,
		17399 TMEM242,
		17400 TMEM167B,
		17401 MRPL20P1,
		17402 ARHGAP27P1 /  BPTFP1 '-' KPNA2P3,
		17403 LRRC37A14P,
		17404 TNFRSF25,
		17405 SLC35E2,
		17406 LINC01139,
		17407 BTNL10,
		17408 ZC3H11B,
		17409 SDHAP2,
		17410 TSTD1,
		17411 RPTN,
		17412 NBPF7,
		17413 LINC01356,
		17414 KRT18P57,
		17415 CAPNS1P1,
		17416 MARCKSL1P2,
		17417 CYB5RL,
		17418 ZNF859P,
		17419 CROCCP2,
		17420 TTC34,
		17421 MMP23A,
		17422 ATAD3C,
		17423 KRT19P2,
		17424 HIST1H1PS1,
		17425 IFI30,
		17426 LINC00955,
		17427 IGSF23,
		17428 GLRX3P2,
		17429 CIR1P3,
		17430 ANXA2P3,
		17431 R3HDM2P2,
		17432 TUBB2BP1,
		17433 LY86 /  AS1,
		17434 SOCS5P5,
		17435 CCDC7,
		17436 RPL21P65,
		17437 HSPD1P10,
		17438 RPL10P1,
		17439 TPT1P4,
		17440 FNIP1,
		17441 ANKRD18EP,
		17442 SP9,
		17443 CBX3P9,
		17444 UQCRFS1P3,
		17445 DDX18P3,
		17446 SYCE3,
		17447 IQCB2P,
		17448 CKLF,
		17449 PTGES3P2,
		17450 HIST1H2BPS2,
		17451 RPS10P3,
		17452 CCT7P1,
		17453 NDUFAB1P1,
		17454 KRT18P48,
		17455 ZNF839P1,
		17456 PAM16,
		17457 NOC2LP2,
		17458 KRT19P1,
		17459 THAP12P5,
		17460 ADAMTS7P4,
		17461 KRT18P22,
		17462 NEPNP,
		17463 RPS4XP7,
		17464 MORF4L1P1,
		17465 CDC14C,
		17466 TENM3,
		17467 LYPLA1P3,
		17468 RPS3AP23,
		17469 LINC01644,
		17470 SLC25A20P1,
		17471 PP14571,
		17472 HNRNPA1P19,
		17473 ACTG1P18,
		17474 H2AFZP3,
		17475 LINC00339,
		17476 MIF /  AS1,
		17477 GAPDHP63,
		17478 BRD7P4,
		17479 ST13P16,
		17480 CEBPZOS,
		17481 DBIP1,
		17482 TDRD15,
		17483 PAPOLB,
		17484 ZNF579,
		17485 CELA3B,
		17486 Z97206.1,
		17487 HNRNPA3P12,
		17488 CACYBPP3,
		17489 RNASEK,
		17490 RPL12P47,
		17491 AMZ2P2,
		17492 PIP5K1P1,
		17493 RPL31P52,
		17494 ZNF602P,
		17495 BTBD10P2,
		17496 CATSPERZ,
		17497 FAM19A5,
		17498 RPL23P8,
		17499 NBPF1,
		17500 TPT1P8,
		17501 FTH1P8,
		17502 UMAD1,
		17503 ZNF259P1,
		17504 PPP1R3G,
		17505 FAM228B,
		17506 BMPR1APS1,
		17507 FGF7P8,
		17508 FO393415.2,
		17509 RPL21P67,
		17510 OSTCP6,
		17511 ATP5F1P6,
		17512 ZSCAN12P1,
		17513 KRT18P50,
		17514 LINGO3,
		17515 HNRNPA1P12,
		17516 LINC02076,
		17517 ZGLP1,
		17518 VAMP2,
		17519 ACTBP8,
		17520 HNRNPH1P1,
		17521 GSTA8P,
		17522 KRT8P42,
		17523 TUBB3P1,
		17524 YAP1P1,
		17525 EIF4EBP2P3,
		17526 ASS1P1,
		17527 VIM2P,
		17528 HMGB1P13,
		17529 PKMP3,
		17530 HTR5A /  AS1,
		17531 RPL35P2,
		17532 TUBBP9,
		17533 Z86062.1,
		17534 Z85994.1,
		17535 RPL5P18,
		17536 MTMR9LP,
		17537 LINC01881,
		17538 RPS18P9,
		17539 OSTCP4,
		17540 HNRNPA1P41,
		17541 SNORD111,
		17542 SNORA77,
		17543 RNU6ATAC30P,
		17544 SNORD110,
		17545 RNU6ATAC27P,
		17546 SNORA11,
		17547 RNU6ATAC8P,
		17548 SNORA81,
		17549 RNU4ATAC16P,
		17550 RNU6ATAC31P,
		17551 SNORD100,
		17552 MIR548O,
		17553 SNORD99,
		17554 SNORD88,
		17555 MIR1282,
		17556 SNORD23,
		17557 OR6B1,
		17558 PPP3CB /  AS1,
		17559 EBF2,
		17560 GAS8 /  AS1,
		17561 PPP3R1,
		17562 PSG3,
		17563 FANCG,
		17564 KRTAP10 /  9,
		17565 DPP3P2,
		17566 KRTAP1 /  5,
		17567 KRTAP10,
		17568 KRTAP12 /  2,
		17569 PLXNA4,
		17570 MAGEA3,
		17571 CEBPD,
		17572 TMEM257,
		17573 ZNF816 /  ZNF321P,
		17574 PSG7,
		17575 KRTAP1 /  3,
		17576 ARIH2OS,
		17577 ZBED8,
		17578 HMSD,
		17579 NPTXR,
		17580 FAM200A,
		17581 OR2F2,
		17582 PPP2R2A,
		17583 ZNF880,
		17584 TRIM16,
		17585 FAM45BP,
		17586 HEPN1,
		17587 TIGD1,
		17588 FXYD7,
		17589 XKR9,
		17590 LINC01465,
		17591 SLC12A8,
		17592 APOL6,
		17593 FADS3,
		17594 TTC4P1,
		17595 CCNL2,
		17596 UBA52,
		17597 MYBPHL,
		17598 EXOC3 /  AS1,
		17599 ZNF630,
		17600 TIAF1,
		17601 LINC01118,
		17602 BTBD19,
		17603 FAM185A,
		17604 RAB6C,
		17605 URAHP,
		17606 LINC01793,
		17607 LINC01124,
		17608 POTEM,
		17609 CYTOR,
		17610 DCDC2B,
		17611 RNU4,
		17612 RN7SKP16,
		17613 RNU6,
		17614 RNU6,
		17615 RN7SKP199,
		17616 RN7SKP127,
		17617 RN7SKP281,
		17618 RNA5SP296,
		17619 SNORA79B,
		17620 RN7SKP240,
		17621 RNU6,
		17622 RNU2,
		17623 RNU6,
		17624 RNU6,
		17625 RN7SKP54,
		17626 RNA5SP146,
		17627 RNU6,
		17628 RNU6,
		17629 RNU6,
		17630 RN7SKP97,
		17631 RNU6,
		17632 RNU6,
		17633 RNU6,
		17634 RN7SKP137,
		17635 RNU6,
		17636 MIR1538,
		17637 RN7SKP263,
		17638 RNU6,
		17639 RNY3P8,
		17640 RN7SKP30,
		17641 RNU6,
		17642 RN7SKP273,
		17643 KLF2P3,
		17644 IGLV9,
		17645 ZNF385D /  AS2,
		17646 LINC01778,
		17647 LINC02068,
		17648 CLDN10 /  AS1,
		17649 MEG9,
		17650 LINC00473,
		17651 TH2LCRR,
		17652 TCAF1P1,
		17653 GAPDHP69,
		17654 LINC01825,
		17655 CALM1P1,
		17656 NUTM2A /  AS1,
		17657 LINC01615,
		17658 EXOSC6,
		17659 CDRT15,
		17660 CSNK1A1P1,
		17661 EEF1A1P8,
		17662 LINC00630,
		17663 ZNF844,
		17664 SNRPBP1,
		17665 RPL3P11,
		17666 CKMT1A,
		17667 TINCR,
		17668 RBMX2P3,
		17669 DSCR4 /  IT1,
		17670 HBD,
		17671 DEFA8P,
		17672 LINC01120,
		17673 UHRF2P1,
		17674 C1GALT1C1L,
		17675 SAMSN1 /  AS1,
		17676 EEF1A1P24,
		17677 LINC00571,
		17678 DIP2A /  IT1,
		17679 ADH5P3,
		17680 FO393418.1,
		17681 LINC01422,
		17682 NSUN5P1,
		17683 LINC01208,
		17684 BX842568.2,
		17685 RAD17P2,
		17686 LINC02247,
		17687 CCDC18 /  AS1,
		17688 MIR503HG,
		17689 TSSC2,
		17690 LINC00205,
		17691 CD99P1,
		17692 LINC01983,
		17693 LINP1,
		17694 DIS3L2P1,
		17695 UBE2E1 /  AS1,
		17696 COX5BP8,
		17697 ENTPD3 /  AS1,
		17698 IL10RB /  AS1,
		17699 CERS1,
		17700 LINC00114,
		17701 CFL1P1,
		17702 EEF1A1P1,
		17703 LINC01342,
		17704 DAZAP2P1,
		17705 EFCAB6 /  AS1,
		17706 MYCNUT,
		17707 HRAT92,
		17708 SAP18P2,
		17709 LINC01921,
		17710 RPS8P10,
		17711 OSER1 /  AS1,
		17712 SEC13P1,
		17713 ZNF32 /  AS3,
		17714 LINC02471,
		17715 ASS1P2,
		17716 NUP35P1,
		17717 LINC01014,
		17718 ROR1 /  AS1,
		17719 C1QTNF5,
		17720 LINC01767,
		17721 AFG3L1P,
		17722 SMCR2,
		17723 SNRPD2P2,
		17724 HNRNPRP1,
		17725 LINC01874,
		17726 YES1P1,
		17727 ATP5C1P1,
		17728 RPL21P32,
		17729 MIR181A2HG,
		17730 FLJ37035,
		17731 EPB41L4A /  AS1,
		17732 CCNT2 /  AS1,
		17733 CPTP,
		17734 EGFR /  AS1,
		17735 HSPA8P16,
		17736 ARSEP1,
		17737 LINC00691,
		17738 SNHG14,
		17739 SLC44A3 /  AS1,
		17740 RPL23AP41,
		17741 RPS24P8,
		17742 INHBA /  AS1,
		17743 PTPN2P2,
		17744 POU6F2 /  AS1,
		17745 LINC01857,
		17746 MIR548XHG,
		17747 USP9YP28,
		17748 LINC02054,
		17749 DNAJC27 /  AS1,
		17750 LINC00570,
		17751 MIR3681HG,
		17752 HAGLR,
		17753 PHEX /  AS1,
		17754 LINC00466,
		17755 VSTM2A /  OT1,
		17756 MRRFP1,
		17757 LINC00403,
		17758 Z93930.1,
		17759 LINC01133,
		17760 SLC25A5 /  AS1,
		17761 LINC01142,
		17762 MSL3P1,
		17763 LINC01527,
		17764 CHL1 /  AS2,
		17765 THAP5P1,
		17766 ATG3P1,
		17767 OACYLP,
		17768 PRR29,
		17769 BACE2 /  IT1,
		17770 LINC01280,
		17771 SMIM25,
		17772 LINC00572,
		17773 HSP90AA2P,
		17774 STK24 /  AS1,
		17775 ADM5,
		17776 PRKAR2A /  AS1,
		17777 SLC31A1P1,
		17778 LINC00539,
		17779 PIGUP1,
		17780 LINC01708,
		17781 ATP5F1P1,
		17782 CDCA4P2,
		17783 ATXN1L,
		17784 CCND3P1,
		17785 RPL36P16,
		17786 SAMM50P1,
		17787 TTC21B /  AS1,
		17788 HNRNPA3P14,
		17789 RPL36P4,
		17790 LINC00365,
		17791 LINC00620,
		17792 SMIM13,
		17793 TMLHE /  AS1,
		17794 MEP1AP4,
		17795 SAGE4P,
		17796 SNRPGP15,
		17797 EIF4BP3,
		17798 LINC01087,
		17799 LINC01754,
		17800 LINC01886,
		17801 LINC01117,
		17802 GPX5,
		17803 ZMIZ1 /  AS1,
		17804 SVIL /  AS1,
		17805 RPS5P2,
		17806 IGKV1D,
		17807 HSD52,
		17808 TNK2 /  AS1,
		17809 MEF2AP1,
		17810 TUBB8P6,
		17811 RPS27AP16,
		17812 LINC00885,
		17813 SH3BP5 /  AS1,
		17814 ATP6V1G1P3,
		17815 IPO8P1,
		17816 GAPDHP46,
		17817 PLA2G12AP1,
		17818 SOCS5P2,
		17819 RASAL2 /  AS1,
		17820 ZNF812P,
		17821 NEFMP1,
		17822 LAMTOR5 /  AS1,
		17823 CEP57L1P1,
		17824 PCOLCE /  AS1,
		17825 TEX26 /  AS1,
		17826 SHMT1P1,
		17827 MUC20P1,
		17828 BRAFP1,
		17829 CETN4P,
		17830 NTM /  AS1,
		17831 TUBB4BP2,
		17832 LINC00853,
		17833 ARL5AP4,
		17834 BEND3P2,
		17835 TMEM72 /  AS1,
		17836 BTF3P4,
		17837 RORB /  AS1,
		17838 BTF3P9,
		17839 GCSHP5,
		17840 LINC00240,
		17841 OPA1 /  AS1,
		17842 YBX1P1,
		17843 NDUFAF8,
		17844 Z99716.1,
		17845 RPS4XP16,
		17846 POT1 /  AS1,
		17847 TIMM8BP2,
		17848 LINC00863,
		17849 APOC4 /  APOC2,
		17850 TACC1P1,
		17851 LINC00320,
		17852 NDUFA5P10,
		17853 KRT8P30,
		17854 LINC00184,
		17855 PRRT4,
		17856 CASC6,
		17857 LINC01266,
		17858 PPP4R3CP,
		17859 LINC01752,
		17860 U82695.1,
		17861 KCNC4 /  AS1,
		17862 LINC01645,
		17863 INE1,
		17864 PARP4P2,
		17865 RPL23AP85,
		17866 TMEM233,
		17867 LINC01526,
		17868 EIF4BP7,
		17869 RPL18AP2,
		17870 HMGB3P22,
		17871 CATIP /  AS1,
		17872 LINC00337,
		17873 FTH1P22,
		17874 DAP3P1,
		17875 GRTP1 /  AS1,
		17876 RPL3P7,
		17877 OR52K3P,
		17878 PNMA6F,
		17879 ARSDP1,
		17880 RANP4,
		17881 LINC00237,
		17882 LINC00972,
		17883 PSME2P2,
		17884 DYNC1I2P1,
		17885 SLC9A3 /  AS1,
		17886 GOLGA2P7,
		17887 LINC00618,
		17888 DUTP6,
		17889 OSTM1 /  AS1,
		17890 AATK /  AS1,
		17891 PLEKHM1,
		17892 ZNF33BP1,
		17893 LINC00092,
		17894 MIR137HG,
		17895 DUXAP9,
		17896 SMARCE1P1,
		17897 HSPA7,
		17898 ARL2BPP10,
		17899 LINC01795,
		17900 LINC02470,
		17901 TRAPPC12 /  AS1,
		17902 INTS6L /  AS1,
		17903 RPL21P107,
		17904 RPS2P1,
		17905 LINC01297,
		17906 TAF1A /  AS1,
		17907 RPL8P2,
		17908 ABCD1P4,
		17909 OSTCP2,
		17910 LINC00113,
		17911 ASS1P11,
		17912 LHFPL3 /  AS2,
		17913 LINC01678,
		17914 RPL21P66,
		17915 FREM2 /  AS1,
		17916 RPL7AP52,
		17917 RPF2P1,
		17918 MIPEPP1,
		17919 CT62,
		17920 TMEM246 /  AS1,
		17921 NRSN2 /  AS1,
		17922 SFTA1P,
		17923 BX571846.1,
		17924 RAB28P5,
		17925 CR786580.1,
		17926 CCRL1P1,
		17927 RPL21P3,
		17928 RBMS1P1,
		17929 TNPO1P1,
		17930 LINC01504,
		17931 BOLA3 /  AS1,
		17932 MPRIP /  AS1,
		17933 RAB6C /  AS1,
		17934 FDPSP1,
		17935 RFPL1S,
		17936 JPX,
		17937 BX119917.1,
		17938 GBP1P1,
		17939 CYP4A22 /  AS1,
		17940 AIFM1P1,
		17941 LINC00475,
		17942 LINC01703,
		17943 MKRN2OS,
		17944 Z82206.1,
		17945 LINC01393,
		17946 STIP1P3,
		17947 LINC01821,
		17948 LINC02476,
		17949 LINC01980,
		17950 C2CD4D,
		17951 MTCO3P20,
		17952 LINC01492,
		17953 CCT4P2,
		17954 RPL35P5,
		17955 DRAXINP1,
		17956 BX248409.1,
		17957 LINC02158,
		17958 LINCMD1,
		17959 ZNF469,
		17960 MYT1L /  AS1,
		17961 MTND2P28,
		17962 HNRNPA3P15,
		17963 LINC01729,
		17964 SBDSP1,
		17965 EIF2S2P5,
		17966 MCRIP1,
		17967 CADM3 /  AS1,
		17968 IPO7P2,
		17969 FAM225B,
		17970 TREML5P,
		17971 SLC26A6,
		17972 PTPRD /  AS1,
		17973 FAM66E,
		17974 FGD5 /  AS1,
		17975 LINC02036,
		17976 MEG8,
		17977 DBH /  AS1,
		17978 LINC00431,
		17979 LINC01389,
		17980 LINC01831,
		17981 DHRS4L1,
		17982 DDX39AP1,
		17983 PROSER2 /  AS1,
		17984 MIAT,
		17985 MRPS11P1,
		17986 LINC00626,
		17987 FAM229A,
		17988 ERCC6,
		17989 GS1,
		17990 RUSC1 /  AS1,
		17991 LINC02072,
		17992 LINC00694,
		17993 PSG8 /  AS1,
		17994 LINC00115,
		17995 LINC01456,
		17996 MTND2P9,
		17997 RIMKLBP2,
		17998 NOL7,
		17999 RPL21P92,
		18000 LINC02249,
		18001 PCA3,
		18002 LINC01875,
		18003 RIOK3P1,
		18004 NTF4,
		18005 SATB2 /  AS1,
		18006 NRIR,
		18007 ELFN1,
		18008 ABHD11 /  AS1,
		18009 MTND1P23,
		18010 PIGBOS1,
		18011 LINC01534,
		18012 HAR1A,
		18013 UBXN10 /  AS1,
		18014 LAMP5 /  AS1,
		18015 NDUFA12P1,
		18016 CCT8P1,
		18017 PRICKLE2 /  AS3,
		18018 COX5BP7,
		18019 LGALS17A,
		18020 LINC01772,
		18021 FGF13 /  AS1,
		18022 ZNF503 /  AS1,
		18023 LINC01776,
		18024 MEMO1P1,
		18025 PAICSP1,
		18026 ZBTB45P2,
		18027 LINC00623,
		18028 PRSS44,
		18029 UQCRFS1P1,
		18030 EIF3LP3,
		18031 LINC00937,
		18032 RPL7P3,
		18033 SEC11B,
		18034 LINC02097,
		18035 SEPT7P3,
		18036 DDC /  AS1,
		18037 FTCDNL1,
		18038 LINC01907,
		18039 PSMC1P12,
		18040 RPS3AP46,
		18041 BAIAP2 /  AS1,
		18042 RPL35P8,
		18043 Z98752.1,
		18044 KRT16P6,
		18045 TEX22,
		18046 RANP7,
		18047 ELOCP21,
		18048 CLK3P2,
		18049 SGMS1 /  AS1,
		18050 BX470209.1,
		18051 RPS12P5,
		18052 NPIPB14P,
		18053 LEMD1 /  AS1,
		18054 GAS1RR,
		18055 Z75746.1,
		18056 RPL37AP1,
		18057 KRT18P36,
		18058 MRPL35P3,
		18059 UBE2V2P1,
		18060 GRM7 /  AS3,
		18061 GTF2H2B,
		18062 ARHGAP26 /  AS1,
		18063 RPL12P10,
		18064 PDCL3P1,
		18065 NPY6R,
		18066 CFLAR /  AS1,
		18067 ZNF192P1,
		18068 RPS3AP38,
		18069 CROCC2,
		18070 NUP50 /  AS1,
		18071 VN2R10P,
		18072 HAGLROS,
		18073 ST7 /  AS2,
		18074 LINC01876,
		18075 PARD3 /  AS1,
		18076 MTATP6P21,
		18077 TPI1P1,
		18078 MRPL23 /  AS1,
		18079 SLC16A1 /  AS1,
		18080 SLC25A5P5,
		18081 ANKRD18DP,
		18082 PLCL2 /  AS1,
		18083 BX322234.1,
		18084 RPA2P2,
		18085 Z93930.2,
		18086 LINC01748,
		18087 UPF3AP1,
		18088 TMEM185B,
		18089 FTOP1,
		18090 LINC00323,
		18091 USF1P1,
		18092 IPMKP1,
		18093 LINC01918,
		18094 UPK1A /  AS1,
		18095 KIRREL /  IT1,
		18096 RPS7P10,
		18097 SCDP1,
		18098 MTCL1P1,
		18099 TRAF6P1,
		18100 CYP4F26P,
		18101 LINC00606,
		18102 SNORD57,
		18103 FTLP3,
		18104 RPL21P110,
		18105 LINC00343,
		18106 SHANK2 /  AS1,
		18107 LINC00974,
		18108 ACTG1P12,
		18109 PLCG1 /  AS1,
		18110 KIF4B,
		18111 HSPA9P1,
		18112 TEX41,
		18113 BX248123.1,
		18114 PWWP2AP1,
		18115 LINC01535,
		18116 ENTPD1 /  AS1,
		18117 RPL15P14,
		18118 MIR217HG,
		18119 FGF12 /  AS3,
		18120 FAM66C,
		18121 LINC01709,
		18122 EEF1DP2,
		18123 PABPC1L2B /  AS1,
		18124 HSBP1L1,
		18125 SMCR5,
		18126 PSMD5 /  AS1,
		18127 VPS25P1,
		18128 PP12613,
		18129 DAB1 /  AS1,
		18130 SRRM5,
		18131 FABP7P1,
		18132 KRTAP3 /  4P,
		18133 FAM30A,
		18134 TBCAP1,
		18135 PGAM4,
		18136 HNRNPA3P1,
		18137 CACTIN /  AS1,
		18138 OSTCP8,
		18139 LINC00840,
		18140 MEIS1 /  AS3,
		18141 SUGT1P1,
		18142 MED15P3,
		18143 PAICSP3,
		18144 EEF1GP3,
		18145 SHROOM2P1,
		18146 ATE1 /  AS1,
		18147 LHFPL3 /  AS1,
		18148 GSTM3P2,
		18149 H3F3AP5,
		18150 ERVMER34 /  1,
		18151 LINC01359,
		18152 BSN /  AS2,
		18153 LINC01276,
		18154 PDZPH1P,
		18155 CEP164P1,
		18156 ALG1L5P,
		18157 RPS4XP2,
		18158 DANCR,
		18159 HAUS4P1,
		18160 COX6A1P2,
		18161 ABHD17AP6,
		18162 CENPCP1,
		18163 LINC01203,
		18164 LINC00658,
		18165 NBPF2P,
		18166 SLC8A1 /  AS1,
		18167 LINC00511,
		18168 GTF2IP7,
		18169 ITGB2 /  AS1,
		18170 RPL6P2,
		18171 ANHX,
		18172 LINC00629,
		18173 Z98257.1,
		18174 LINC02094,
		18175 RBMX2P5,
		18176 RPS28P7,
		18177 PARP1P1,
		18178 CRIP1P3,
		18179 LMCD1 /  AS1,
		18180 HORMAD2 /  AS1,
		18181 BTF3P13,
		18182 RPL12P44,
		18183 ZNF717,
		18184 LBX1 /  AS1,
		18185 GCSAML /  AS1,
		18186 IL21 /  AS1,
		18187 WDR11 /  AS1,
		18188 HDGFP1,
		18189 TRGC2,
		18190 ST7 /  AS1,
		18191 RPL31P12,
		18192 NBPF13P,
		18193 LINC00845,
		18194 FAM155A /  IT1,
		18195 MIS18A /  AS1,
		18196 SMIM2 /  AS1,
		18197 LINC01985,
		18198 LINC01364,
		18199 ELL2P1,
		18200 KRT16P2,
		18201 LINC00434,
		18202 THRAP3P1,
		18203 RPL15P1,
		18204 HAUS6P1,
		18205 PARG,
		18206 RBM26 /  AS1,
		18207 TP73 /  AS1,
		18208 DLG1 /  AS1,
		18209 FTH1P16,
		18210 EIF4A2P2,
		18211 SALL1P1,
		18212 HPN /  AS1,
		18213 KIF9 /  AS1,
		18214 LINC01806,
		18215 PCGEM1,
		18216 MRPS21P2,
		18217 Z93019.1,
		18218 FCF1P1,
		18219 RPS8P4,
		18220 HNRNPA1P63,
		18221 LINC00310,
		18222 GPN3P1,
		18223 LINC01537,
		18224 AKR1B15,
		18225 RPL6P24,
		18226 STK4 /  AS1,
		18227 NCAM1 /  AS1,
		18228 CCNJP1,
		18229 USP9YP14,
		18230 SCAMP4,
		18231 LINC01268,
		18232 LINC01624,
		18233 LINC01483,
		18234 DIAPH3 /  AS1,
		18235 SLC2A1 /  AS1,
		18236 SOCS5P4,
		18237 DNAJC9 /  AS1,
		18238 SFR1P1,
		18239 SPAG5 /  AS1,
		18240 ADGRF5P1,
		18241 RPS3AP37,
		18242 CERS6 /  AS1,
		18243 LINC01132,
		18244 LINC01714,
		18245 SOX21 /  AS1,
		18246 HIGD1AP11,
		18247 STEAP2 /  AS1,
		18248 DNMBP /  AS1,
		18249 RD3L,
		18250 LINC01940,
		18251 LINC01693,
		18252 MTCO3P43,
		18253 FAM212B /  AS1,
		18254 SLC9A7P1,
		18255 CARM1P1,
		18256 SUCLA2 /  AS1,
		18257 DPY19L2P3,
		18258 TEX46,
		18259 MRLN,
		18260 PSPC1P1,
		18261 ASS1P5,
		18262 FAM66A,
		18263 ISX /  AS1,
		18264 SNAP25 /  AS1,
		18265 FLJ31104,
		18266 LINC02344,
		18267 SRGAP3 /  AS3,
		18268 RPL18AP17,
		18269 LINC01341,
		18270 TARID,
		18271 BUB3P1,
		18272 PIN4P1,
		18273 RAB11AP1,
		18274 MTND5P1,
		18275 DHX9P1,
		18276 ZNF680P1,
		18277 RAPGEF4 /  AS1,
		18278 VN1R51P,
		18279 MTCO3P40,
		18280 POLR2J2,
		18281 TOP3BP1,
		18282 LINC00864,
		18283 CFL1P3,
		18284 SEC63P1,
		18285 LYPLAL1 /  AS1,
		18286 LINC01515,
		18287 LINC01740,
		18288 PNKDP1,
		18289 LINC01820,
		18290 MELTF /  AS1,
		18291 AKIRIN1P2,
		18292 FALEC,
		18293 CASP16P,
		18294 TLE1P1,
		18295 GEMIN8P4,
		18296 RPL23AP16,
		18297 PTPN2P1,
		18298 RNF144A /  AS1,
		18299 HYALP1,
		18300 LINC00578,
		18301 HCG11,
		18302 NACAP1,
		18303 COL6A4P2,
		18304 LINC01320,
		18305 PSMD8P1,
		18306 RALY /  AS1,
		18307 ORM2,
		18308 KATNBL1P6,
		18309 PCAT6,
		18310 GUSBP11,
		18311 AMD1P1,
		18312 MIR646HG,
		18313 FTLP17,
		18314 LINC02263,
		18315 SMIM10L2B /  AS1,
		18316 ITPKB /  IT1,
		18317 LINC01004,
		18318 HSPC324,
		18319 CCT6P1,
		18320 LINC01185,
		18321 ARL5AP3,
		18322 TSTD3,
		18323 SDAD1P1,
		18324 LINC01546,
		18325 CYP2C59P,
		18326 TUBB4AP1,
		18327 OST4,
		18328 LINC01713,
		18329 LINC01125,
		18330 RPL21P50,
		18331 RAB11FIP1P1,
		18332 LINC01013,
		18333 TMSB10P1,
		18334 EEF1A1P11,
		18335 LINC01760,
		18336 DAP3P2,
		18337 SURF6P1,
		18338 CCDC183 /  AS1,
		18339 OR7E26P,
		18340 BX284668.2,
		18341 NUTM2E,
		18342 SPCS2P4,
		18343 D21S2088E,
		18344 FNDC10,
		18345 MACC1 /  AS1,
		18346 HNF4GP1,
		18347 Z97056.1,
		18348 ZNF883,
		18349 HDAC2 /  AS2,
		18350 HOTAIR,
		18351 FCF1P2,
		18352 LINC02095,
		18353 SNHG26,
		18354 HNRNPCP7,
		18355 LINC01201,
		18356 PROB1,
		18357 TTC3 /  AS1,
		18358 CES1P1,
		18359 ARL17B,
		18360 TNKS2 /  AS1,
		18361 LINC00659,
		18362 DHFR,
		18363 SRGAP3 /  AS2,
		18364 EIF4BP2,
		18365 WEE2 /  AS1,
		18366 Z69666.1,
		18367 MRPL45P2,
		18368 LINC00954,
		18369 THRB /  AS1,
		18370 LINC01128,
		18371 MTCYBP42,
		18372 HMGB3P4,
		18373 LAMA5 /  AS1,
		18374 MARK2P13,
		18375 AK3P5,
		18376 MIR4500HG,
		18377 TLK2P2,
		18378 PIK3IP1 /  AS1,
		18379 RPL23AP12,
		18380 MYLKP1,
		18381 EEF1DP1,
		18382 UBAC2 /  AS1,
		18383 RASA4CP,
		18384 RPS13P2,
		18385 SNRPD2P1,
		18386 AKT3 /  IT1,
		18387 UBE3AP2,
		18388 SATB1 /  AS1,
		18389 OR2A9P,
		18390 LINC01205,
		18391 SLC47A1P1,
		18392 ACTBP14,
		18393 HNF4A /  AS1,
		18394 EXOSC3P1,
		18395 TMPRSS11GP,
		18396 RPL30P13,
		18397 LINC01277,
		18398 PMS2P7,
		18399 KRT223P,
		18400 VDAC1P8,
		18401 DUTP1,
		18402 LINC01788,
		18403 RPS3AP54,
		18404 MTCO3P30,
		18405 LINC01165,
		18406 PSMA6P2,
		18407 ANKRD20A8P,
		18408 HSPA8P8,
		18409 OR51AB1P,
		18410 YY1P2,
		18411 BTBD6P1,
		18412 MEOX2 /  AS1,
		18413 MED4 /  AS1,
		18414 RPL41,
		18415 VIM /  AS1,
		18416 ACTG1P2,
		18417 EIF4A1P10,
		18418 CCDC26,
		18419 ACTBP1,
		18420 SMPD4P2,
		18421 CRYGEP,
		18422 ANKRD10 /  IT1,
		18423 EPHA1 /  AS1,
		18424 LINC02038,
		18425 TCP1P1,
		18426 NAP1L1P2,
		18427 GDI2P1,
		18428 RPL19P20,
		18429 PGA4,
		18430 ADAM1A,
		18431 PTGES3P3,
		18432 LINC00200,
		18433 SERPINH1P1,
		18434 LINC00242,
		18435 HNRNPA1P66,
		18436 MT1P3,
		18437 TTTY10,
		18438 PPP1R12BP1,
		18439 PNPT1P1,
		18440 LINC01981,
		18441 LINC00377,
		18442 PES1P2,
		18443 BX284656.1,
		18444 EEF1DP6,
		18445 ORM1,
		18446 ACAP2 /  IT1,
		18447 DANT1,
		18448 MTCO2P12,
		18449 HYI /  AS1,
		18450 ACTG1P9,
		18451 LRRC3 /  AS1,
		18452 DPY19L1P1,
		18453 PIN1P1,
		18454 SZT2 /  AS1,
		18455 LINC00452,
		18456 HMGB1P16,
		18457 LINC01715,
		18458 MIR5689HG,
		18459 LINC00858,
		18460 KCNQ1 /  AS1,
		18461 SFTA3,
		18462 NPM1P25,
		18463 RALGAPA1P1,
		18464 AJ009632.2,
		18465 PIP5K1P2,
		18466 SPINK8,
		18467 RPS10P18,
		18468 RLIMP1,
		18469 LINC01789,
		18470 LYST /  AS1,
		18471 ACTG1P11,
		18472 RGS17P1,
		18473 PATL2,
		18474 FO681548.1,
		18475 FLT1P1,
		18476 KRT16P4,
		18477 LINC00379,
		18478 SACS /  AS1,
		18479 ZFYVE9P1,
		18480 LINC01204,
		18481 TNPO1P3,
		18482 SUCLA2P3,
		18483 PRDX3P1,
		18484 MTATP8P2,
		18485 MBNL1 /  AS1,
		18486 PRAC2,
		18487 RPL4P4,
		18488 LINC01758,
		18489 LINC00280,
		18490 NAMPTP1,
		18491 MYOSLID,
		18492 PABPC1P9,
		18493 BUD31P2,
		18494 MAST4 /  AS1,
		18495 ZNF492,
		18496 ISPD /  AS1,
		18497 SOS1 /  IT1,
		18498 LINC00484,
		18499 CR589904.1,
		18500 EEF1DP3,
		18501 MIR194 /  2HG,
		18502 FTLP16,
		18503 LINC01159,
		18504 CXCR2P1,
		18505 DYNLT3P2,
		18506 MRPS18AP1,
		18507 SLC25A38P1,
		18508 SNRPFP2,
		18509 RPS21P1,
		18510 XIST,
		18511 ZNF688,
		18512 CCNB1IP1P1,
		18513 DDX50P1,
		18514 CR391992.1,
		18515 PET100,
		18516 KHSRPP1,
		18517 EMX2OS,
		18518 ARSD /  AS1,
		18519 PGA3,
		18520 STEAP3 /  AS1,
		18521 RPL21P89,
		18522 RPSAP20,
		18523 OGFR /  AS1,
		18524 IMMTP1,
		18525 LINC01315,
		18526 GK3P,
		18527 KIF25 /  AS1,
		18528 LINC00400,
		18529 YWHAZP3,
		18530 PRPS1L1,
		18531 EIF4EP2,
		18532 B3GALNT1P1,
		18533 TFAP2A /  AS1,
		18534 FLJ31356,
		18535 ZRANB2 /  AS2,
		18536 TOB1 /  AS1,
		18537 GTF3AP6,
		18538 HBBP1,
		18539 MIR181A1HG,
		18540 AKR1B1P1,
		18541 ALMS1 /  IT1,
		18542 ANKRD36BP2,
		18543 NHS /  AS1,
		18544 LINC00364,
		18545 AK3P3,
		18546 TMSB4XP6,
		18547 TRPM2 /  AS,
		18548 ANKRD66,
		18549 CDC42 /  IT1,
		18550 LRRC37A15P,
		18551 RPL4P6,
		18552 MTAPP2,
		18553 STK24P1,
		18554 PRRT3 /  AS1,
		18555 KRT16P5,
		18556 TMEM254 /  AS1,
		18557 ME2P1,
		18558 TCERG1L /  AS1,
		18559 LINC02028,
		18560 ACBD6,
		18561 SEPHS1P4,
		18562 HOXB /  AS1,
		18563 LINC00443,
		18564 ATP5G1P1,
		18565 CT45A11P,
		18566 RPL22P18,
		18567 LINC01433,
		18568 RNF10P1,
		18569 CNOT6LP1,
		18570 ATP6V0CP1,
		18571 Z99714.1,
		18572 FTH1P5,
		18573 RPL4P5,
		18574 HSPB1P2,
		18575 FAM92A1P2,
		18576 ATXN8OS,
		18577 SPATA31C1,
		18578 PHBP4,
		18579 NFE4,
		18580 MIRLET7DHG,
		18581 XXYLT1 /  AS2,
		18582 LINC02370,
		18583 GTF2IP23,
		18584 FEZF1 /  AS1,
		18585 LINC01284,
		18586 FANCD2P2,
		18587 NCAPD2P1,
		18588 DDX10P2,
		18589 ACTG1P23,
		18590 RPL4P3,
		18591 DSCR9,
		18592 FAM41C,
		18593 RPL23AP52,
		18594 KARSP2,
		18595 LINC01048,
		18596 HINT2P1,
		18597 LINC01747,
		18598 TCEA1P2,
		18599 LINC01786,
		18600 LINC00856,
		18601 ERVMER61 /  1,
		18602 SERPINB9P1,
		18603 LRRC37A6P,
		18604 LINC00276,
		18605 ANKRD18B,
		18606 U73166.1,
		18607 PA2G4P4,
		18608 PROX1 /  AS1,
		18609 VENTXP4,
		18610 PSMG3 /  AS1,
		18611 VAV3 /  AS1,
		18612 EEF1B2P8,
		18613 MKX /  AS1,
		18614 RPL19P21,
		18615 PPP5D1,
		18616 THAP7 /  AS1,
		18617 HMGB1P49,
		18618 COL6A4P1,
		18619 LINC01799,
		18620 NOS2P3,
		18621 LIMD1 /  AS1,
		18622 Z82209.1,
		18623 CCDC192,
		18624 CALM1P2,
		18625 ZNF32 /  AS2,
		18626 SF3A3P1,
		18627 GTF2IRD1P1,
		18628 CCT5P2,
		18629 FTX,
		18630 GPAA1P2,
		18631 TEX48,
		18632 HM13 /  AS1,
		18633 RPS23P8,
		18634 DNM3OS,
		18635 USP12 /  AS2,
		18636 KLHL7 /  AS1,
		18637 TNPO1P2,
		18638 FAM224B,
		18639 CEACAM22P,
		18640 SETSIP,
		18641 PABPC1P3,
		18642 ENO1 /  AS1,
		18643 FBXW4P1,
		18644 LINC00332,
		18645 RPL10P3,
		18646 MEIS1 /  AS2,
		18647 SDAD1P2,
		18648 ZNF341 /  AS1,
		18649 NFU1P1,
		18650 VN1R108P,
		18651 ANKRD63,
		18652 PSAT1P3,
		18653 ARHGAP26 /  IT1,
		18654 SMARCE1P5,
		18655 YY2,
		18656 FOXD3 /  AS1,
		18657 RPS6P15,
		18658 CBX1P1,
		18659 ARPP21 /  AS1,
		18660 ZNF674 /  AS1,
		18661 GOT2P2,
		18662 AGAP10P,
		18663 FBXW11P1,
		18664 MFSD13B,
		18665 STMND1,
		18666 SHC1P1,
		18667 MAGEA8 /  AS1,
		18668 HAO2 /  IT1,
		18669 LINC00309,
		18670 TMBIM7P,
		18671 GXYLT1P1,
		18672 MIR205HG,
		18673 LINC00160,
		18674 DSTNP1,
		18675 HSBP1,
		18676 FAM201B,
		18677 RPL12P15,
		18678 RAB42P1,
		18679 CDC20P1,
		18680 CUBNP1,
		18681 RPS3AP9,
		18682 LINC00326,
		18683 LINC00271,
		18684 LINC01804,
		18685 FARSBP1,
		18686 TSSK1A,
		18687 GYG1P3,
		18688 LINC01436,
		18689 LINC01508,
		18690 BTF3P10,
		18691 SPATA20P1,
		18692 LINC01468,
		18693 ARHGAP42P2,
		18694 MORF4L2 /  AS1,
		18695 KLF3 /  AS1,
		18696 RPL7P56,
		18697 TRBV26OR9 /  2,
		18698 LINC01098,
		18699 LINC00852,
		18700 MTND5P19,
		18701 ZNF826P,
		18702 LINC01510,
		18703 RPL17P49,
		18704 PLSCR5,
		18705 LINC01423,
		18706 CFAP58 /  AS1,
		18707 PSMC1P3,
		18708 ITPR1 /  AS1,
		18709 TRERNA1,
		18710 E2F4P1,
		18711 APCDD1L /  AS1,
		18712 EZH2P1,
		18713 RPL13AP17,
		18714 LINC01816,
		18715 RPL34P6,
		18716 ACTG1P10,
		18717 LINC01160,
		18718 RPSAP40,
		18719 NDUFAF4P4,
		18720 NBPF21P,
		18721 LINC00689,
		18722 LINC01445,
		18723 RBMY3AP,
		18724 LINC01750,
		18725 TIMM8AP1,
		18726 LINC01305,
		18727 LINC00441,
		18728 JKAMPP1,
		18729 LINC01353,
		18730 CBX1P5,
		18731 FAM225A,
		18732 HINT1P1,
		18733 LINC01249,
		18734 LINC00278,
		18735 RSL24D1P11,
		18736 RPL3P5,
		18737 CLEC12A /  AS1,
		18738 MTND2P19,
		18739 LINC02015,
		18740 FAHD2CP,
		18741 SHQ1P1,
		18742 LINC01037,
		18743 DLEU2,
		18744 ATP5BP1,
		18745 AGBL5 /  AS1,
		18746 LUARIS,
		18747 FSIP2 /  AS1,
		18748 LINC01698,
		18749 SPATA31B1P,
		18750 RFESDP1,
		18751 DLG3 /  AS1,
		18752 LINC01704,
		18753 DIRC3,
		18754 Z97180.1,
		18755 LINC00574,
		18756 PABPC1P1,
		18757 LINC00899,
		18758 LINC /  PINT,
		18759 ARHGEF9 /  IT1,
		18760 TSPAN19,
		18761 LINC01273,
		18762 EMBP1,
		18763 CHODL /  AS1,
		18764 DLX6 /  AS1,
		18765 PPP1R11P2,
		18766 LINC01354,
		18767 TMEM44 /  AS1,
		18768 Z93403.1,
		18769 DBIL5P,
		18770 RPL31P50,
		18771 PIK3CD /  AS2,
		18772 DOC2GP,
		18773 PA2G4P6,
		18774 PCAT7,
		18775 LINC01819,
		18776 MTHFD1P1,
		18777 RPS7P2,
		18778 FAM192BP,
		18779 UTAT33,
		18780 KRT17P3,
		18781 IPO9 /  AS1,
		18782 SNRPFP1,
		18783 NDUFB1P1,
		18784 PRH1,
		18785 TRAF3IP2 /  AS1,
		18786 DARS /  AS1,
		18787 IDH1 /  AS1,
		18788 MAP1LC3BP1,
		18789 NEBL /  AS1,
		18790 PSG1,
		18791 SEPHS1P7,
		18792 RPS7P3,
		18793 HS1BP3 /  IT1,
		18794 DPY19L1P2,
		18795 FAM238B,
		18796 PPP1R2P3,
		18797 ANXA2P2,
		18798 FLJ27354,
		18799 CLCN3P1,
		18800 CAP1P2,
		18801 LEF1 /  AS1,
		18802 FAAHP1,
		18803 LINC01807,
		18804 LSM12P1,
		18805 ZBED9,
		18806 PSMD10P3,
		18807 LINC01105,
		18808 LINC01798,
		18809 HNRNPCP9,
		18810 SLC4A1APP1,
		18811 LINC01063,
		18812 TMEM253,
		18813 MRPL35P2,
		18814 LINC01031,
		18815 LINC01697,
		18816 DCST1 /  AS1,
		18817 RFX3 /  AS1,
		18818 TMA7,
		18819 LINC00384,
		18820 MCTS1,
		18821 IMPDH1P10,
		18822 RAP2C /  AS1,
		18823 LINC00708,
		18824 MTND4P24,
		18825 MTRNR2L4,
		18826 IGHV3,
		18827 FTLP8,
		18828 ARSFP1,
		18829 LINC00865,
		18830 DYNLT3P1,
		18831 CSF2RBP1,
		18832 TMEM114,
		18833 FTH1P1,
		18834 MTND1P32,
		18835 GNG12 /  AS1,
		18836 DFFBP1,
		18837 RPL4P2,
		18838 Z74021.1,
		18839 SEMA3B /  AS1,
		18840 FTLP2,
		18841 RPL29P28,
		18842 ZDHHC20P4,
		18843 RPS3AP25,
		18844 SKA2P1,
		18845 SMIM26,
		18846 NDUFA5P1,
		18847 RPL5P6,
		18848 RAD17P1,
		18849 KNOP1P4,
		18850 RPL21P131,
		18851 RPL31P15,
		18852 RPS26P42,
		18853 RPL18AP7,
		18854 MHENCR,
		18855 SLC16A6P1,
		18856 BMPR1APS2,
		18857 TGFB2 /  AS1,
		18858 MFAP1P1,
		18859 NPM1P13,
		18860 RPL3P12,
		18861 CYCSP8,
		18862 ST3GAL5 /  AS1,
		18863 MRPL45P1,
		18864 DPYD /  IT1,
		18865 SRD5A1P1,
		18866 CLK2P1,
		18867 LINC01549,
		18868 RPL3P4,
		18869 KIAA1614 /  AS1,
		18870 EEF1A1P3,
		18871 KANTR,
		18872 HMGN2P11,
		18873 LINC01412,
		18874 RPL31P35,
		18875 C4BPAP2,
		18876 PRPS1P2,
		18877 LINC01431,
		18878 LINC01780,
		18879 FAM136BP,
		18880 IDI2 /  AS1,
		18881 LDHBP1,
		18882 ACTG1P21,
		18883 LINC00665,
		18884 LINC01705,
		18885 ATP11A /  AS1,
		18886 BDH2P1,
		18887 TRIM80P,
		18888 YWHAEP1,
		18889 ELF2P3,
		18890 FLJ22447,
		18891 GAPDHP74,
		18892 TIMM9P3,
		18893 DNAJC19P8,
		18894 HNRNPDP1,
		18895 SDCBPP3,
		18896 SLCO4A1 /  AS1,
		18897 DUX4L50,
		18898 RPS2P32,
		18899 TXNP1,
		18900 GSTO3P,
		18901 LINC01700,
		18902 PET117,
		18903 RPL34P27,
		18904 LYRM9,
		18905 SMG7 /  AS1,
		18906 NUCKS1P1,
		18907 SEC1P,
		18908 RPL23AP93,
		18909 PHKA1P1,
		18910 IQCA1 /  AS1,
		18911 MRPS31P2,
		18912 LINC01166,
		18913 DLGAP4 /  AS1,
		18914 PLCE1 /  AS2,
		18915 LINC01400,
		18916 DDX3P1,
		18917 LINC00342,
		18918 HSPA8P18,
		18919 SNHG15,
		18920 CYP1B1 /  AS1,
		18921 LINC00327,
		18922 AHCYP4,
		18923 MIR3936HG,
		18924 LINC01725,
		18925 RPEP4,
		18926 HDAC1P2,
		18927 SNHG7,
		18928 CRYZP1,
		18929 CASK /  AS1,
		18930 FAM204BP,
		18931 PHGR1,
		18932 ERVH48 /  1,
		18933 EEF1A1P14,
		18934 LINC00884,
		18935 SAR1AP4,
		18936 ZFY /  AS1,
		18937 RPS15AP6,
		18938 WTH3DI,
		18939 LINC00892,
		18940 CCDC144NL /  AS1,
		18941 HOXB /  AS3,
		18942 RAB1C,
		18943 LINC00702,
		18944 VN1R20P,
		18945 CTAGE7P,
		18946 LINC01007,
		18947 LINC00456,
		18948 ACTBP12,
		18949 RPS27P18,
		18950 LINC01762,
		18951 RPS24P6,
		18952 RPS12P17,
		18953 EEF1A1P26,
		18954 RPL12P29,
		18955 RNF224,
		18956 LINC00642,
		18957 LINC01687,
		18958 MROH3P,
		18959 LINC00167,
		18960 LINC00472,
		18961 FABP3P2,
		18962 HMGB1P31,
		18963 SNRPEP4,
		18964 GPX1,
		18965 MTCYBP10,
		18966 LINC01346,
		18967 DSCR10,
		18968 RPL31P45,
		18969 USP32P2,
		18970 PFN1P1,
		18971 FAM53B /  AS1,
		18972 UBE2FP3,
		18973 ERP29P1,
		18974 LINC00028,
		18975 CHRM3 /  AS2,
		18976 Z83844.2,
		18977 GTF2IP4,
		18978 AK4P3,
		18979 NKAPP1,
		18980 LINC01719,
		18981 LINC01046,
		18982 LINC01222,
		18983 LINC01783,
		18984 KRT18P67,
		18985 EIF3FP3,
		18986 HOTAIRM1,
		18987 BTBD18,
		18988 HMGA1P6,
		18989 STXBP5 /  AS1,
		18990 RPL35AP31,
		18991 RPSAP69,
		18992 TMEM238,
		18993 SYNJ2 /  IT1,
		18994 LINC01638,
		18995 FAM224A,
		18996 ZNF529 /  AS1,
		18997 LINC00460,
		18998 MKNK2P1,
		18999 DNM3 /  IT1,
		19000 CHTF8P1,
		19001 B4GALT1 /  AS1,
		19002 LINC00513,
		19003 OR52E7P,
		19004 EIF4EP1,
		19005 KRT8P15,
		19006 CYP51A1P2,
		19007 ERI3 /  IT1,
		19008 TWIST2,
		19009 RPL10P19,
		19010 LINC00462,
		19011 DCUN1D2 /  AS,
		19012 LINC01137,
		19013 CYP2T1P,
		19014 LINC01158,
		19015 GPR158 /  AS1,
		19016 SPIN4 /  AS1,
		19017 PIRT,
		19018 RNASEH2B /  AS1,
		19019 ANAPC1P1,
		19020 HNRNPA1P27,
		19021 LINC01865,
		19022 PIEZO1P1,
		19023 BX842559.2,
		19024 EBAG9P1,
		19025 GAS6 /  AS1,
		19026 SLC26A4 /  AS1,
		19027 MYCNOS,
		19028 GOT2P3,
		19029 LINC01122,
		19030 LINC00284,
		19031 LINC01765,
		19032 LINC00656,
		19033 LINC01251,
		19034 LINC01136,
		19035 UFL1 /  AS1,
		19036 LINC01237,
		19037 HIST1H2BN,
		19038 LINC01949,
		19039 EIF4HP1,
		19040 EIF3LP2,
		19041 DPH3P1,
		19042 KCNQ5 /  IT1,
		19043 ADH5P4,
		19044 TTTY15,
		19045 DLG5 /  AS1,
		19046 YEATS2 /  AS1,
		19047 LINC01503,
		19048 RPL10P9,
		19049 UBE2Q2P10,
		19050 POTEB,
		19051 LINC01694,
		19052 RPS28,
		19053 MT1XP1,
		19054 KRTAP5 /  AS1,
		19055 CTXN2,
		19056 RPL21P38,
		19057 FTLP15,
		19058 UQCRHL,
		19059 BTF3P6,
		19060 UBE2SP1,
		19061 LINC01360,
		19062 LINC01681,
		19063 GAPDHP22,
		19064 RPL5P34,
		19065 RBPMS2P1,
		19066 TXNP6,
		19067 LINC00463,
		19068 MTND4P26,
		19069 TAS2R62P,
		19070 RPL5P10,
		19071 PAGE2,
		19072 MTND4P11,
		19073 LINC02433,
		19074 RHBDF1P1,
		19075 EEF1GP8,
		19076 RPL23AP83,
		19077 LINC01675,
		19078 NAP1L4P3,
		19079 LINC01961,
		19080 ELOBP1,
		19081 ARHGEF19 /  AS1,
		19082 ELOBP4,
		19083 RNASEH1 /  AS1,
		19084 LINC01114,
		19085 LINC01781,
		19086 AIMP1P1,
		19087 RPS26P38,
		19088 LINC01191,
		19089 FHP1,
		19090 CDCA4P4,
		19091 LIX1L /  AS1,
		19092 TMEM229A,
		19093 LINC01505,
		19094 ZFX /  AS1,
		19095 KCNH1 /  IT1,
		19096 DEPDC1 /  AS1,
		19097 LINC01641,
		19098 LANCL1 /  AS1,
		19099 ZNF879,
		19100 OSTCP5,
		19101 BCAS2P2,
		19102 JAZF1 /  AS1,
		19103 GLUD1P9,
		19104 LINC01914,
		19105 TATDN1P1,
		19106 RNF219 /  AS1,
		19107 LINC01426,
		19108 CTBP2P8,
		19109 OR7E162P,
		19110 USP27X /  AS1,
		19111 SPRYD7P1,
		19112 CCDC188,
		19113 ZNF37BP,
		19114 KBTBD13,
		19115 ZNF736,
		19116 SLC16A12 /  AS1,
		19117 MAGI2 /  AS3,
		19118 PINLYP,
		19119 ZNF101P2,
		19120 ACBD3 /  AS1,
		19121 RPL34 /  AS1,
		19122 RHOXF1P1,
		19123 SP2 /  AS1,
		19124 MRPS21P1,
		19125 RPL13AP20,
		19126 PTGES3P1,
		19127 HRAT17,
		19128 NDUFB1P2,
		19129 PCDH9 /  AS1,
		19130 FAM133B,
		19131 RAD1P1,
		19132 ZFRP1,
		19133 LINC01800,
		19134 SYNE1 /  AS1,
		19135 CCT6P3,
		19136 CHRM3 /  AS1,
		19137 MCIDAS,
		19138 MAPKAPK5 /  AS1,
		19139 JRK,
		19140 SNRK /  AS1,
		19141 WDR82P1,
		19142 MED14OS,
		19143 YWHAEP5,
		19144 AGPAT5P1,
		19145 CHL1 /  AS1,
		19146 LINC01934,
		19147 ACTBP13,
		19148 IFT74 /  AS1,
		19149 ELF3 /  AS1,
		19150 SDCBP2 /  AS1,
		19151 NUS1P2,
		19152 GPR50 /  AS1,
		19153 HMGA1P4,
		19154 PRUNEP1,
		19155 TUBB8P11,
		19156 NPIPB2,
		19157 LINC02092,
		19158 LINC01287,
		19159 GAS5,
		19160 HLA /  B,
		19161 ELL2P3,
		19162 SLC25A25 /  AS1,
		19163 LINC00412,
		19164 LINC01103,
		19165 TPT1P9,
		19166 EEF1GP5,
		19167 LINC00458,
		19168 MORF4,
		19169 LINC01135,
		19170 SVILP1,
		19171 PHBP13,
		19172 LINC01239,
		19173 SLIT1 /  AS1,
		19174 HNRNPUL2 /  BSCL2,
		19175 LINC00163,
		19176 EIF3EP1,
		19177 MIR155HG,
		19178 HNRNPDLP2,
		19179 OR7E62P,
		19180 SOX9 /  AS1,
		19181 APOC2,
		19182 TEX21P,
		19183 SNHG20,
		19184 LINC01827,
		19185 ATP5HP4,
		19186 MTND2P18,
		19187 GTF3C2 /  AS1,
		19188 LINC01524,
		19189 COX20P2,
		19190 SEMA3F /  AS1,
		19191 DPP10 /  AS1,
		19192 TECRP1,
		19193 LINC00940,
		19194 LINC01777,
		19195 RPL24P2,
		19196 ZRANB2 /  AS1,
		19197 CHCHD2P6,
		19198 ID2 /  AS1,
		19199 LINC00330,
		19200 ANKRD65,
		19201 LINC00094,
		19202 ZSCAN31,
		19203 Z97192.3,
		19204 CHCHD2P8,
		19205 FAM237A,
		19206 DSCAM /  AS1,
		19207 HSP90AB6P,
		19208 CDK5P1,
		19209 SMIM1,
		19210 HGH1,
		19211 LINC00601,
		19212 PPP1R3E,
		19213 Z68868.1,
		19214 ZNF33CP,
		19215 LINC01702,
		19216 TATDN2P3,
		19217 TSPY26P,
		19218 MRPS18BP2,
		19219 Z82188.2,
		19220 DANT2,
		19221 TMEM185AP1,
		19222 ITGA9 /  AS1,
		19223 LINC02331,
		19224 FAM103A2P,
		19225 ZNF652P1,
		19226 MCF2L /  AS1,
		19227 SMIM2 /  IT1,
		19228 LINC01634,
		19229 MRPL53P1,
		19230 THRA1 /  BTR,
		19231 HM13 /  IT1,
		19232 LINC00957,
		19233 RPL23AP69,
		19234 DUSP8P5,
		19235 RPL12P25,
		19236 PVRIG2P,
		19237 Z84478.1,
		19238 LINC01621,
		19239 RPL36AP15,
		19240 DNM1P51,
		19241 SSR4P1,
		19242 RPEL1,
		19243 MRPS10P1,
		19244 LINC02154,
		19245 SPAAR,
		19246 EPN2 /  AS1,
		19247 CYMP /  AS1,
		19248 KRT18P63,
		19249 KATNBL1P3,
		19250 DPY19L2P4,
		19251 LINC01278,
		19252 PSMB3P2,
		19253 TRAPPC13P1,
		19254 SMIM27,
		19255 HAUS6P3,
		19256 RPL10AP5,
		19257 NEURL1 /  AS1,
		19258 EIF4A1P7,
		19259 LINC01372,
		19260 LINC01664,
		19261 RPL21P135,
		19262 GYG2 /  AS1,
		19263 DBF4P1,
		19264 LINC01221,
		19265 SNX19P2,
		19266 BX842568.4,
		19267 FTLP1,
		19268 HIPK1 /  AS1,
		19269 MSC /  AS1,
		19270 LINC00402,
		19271 NDUFB11P1,
		19272 NFAM1,
		19273 LINC00533,
		19274 LINC01871,
		19275 GNAS /  AS1,
		19276 LINC01102,
		19277 NSRP1P1,
		19278 FAM21EP,
		19279 LINC00494,
		19280 SNRPFP4,
		19281 MXRA5Y,
		19282 MIR670HG,
		19283 LINC00298,
		19284 OR5AN2P,
		19285 PA2G4P2,
		19286 PCBP2P1,
		19287 LINC00894,
		19288 DICER1 /  AS1,
		19289 ANKRD34C,
		19290 KRT18P46,
		19291 MFRP,
		19292 GABPAP,
		19293 CTBP2P2,
		19294 SEPT14P12,
		19295 KIAA0040,
		19296 HCG2040054,
		19297 LINC00607,
		19298 ZNRF3 /  IT1,
		19299 SOCS5P3,
		19300 MYL6P2,
		19301 OLMALINC,
		19302 TUBB8P9,
		19303 TBCAP2,
		19304 SRGAP3 /  AS4,
		19305 BHLHE40 /  AS1,
		19306 GSN /  AS1,
		19307 ARHGEF7 /  AS2,
		19308 LINC00941,
		19309 LINC01828,
		19310 TSPEAR /  AS1,
		19311 PKMP2,
		19312 TM4SF19 /  AS1,
		19313 LINC01564,
		19314 CPB2 /  AS1,
		19315 RBMS3 /  AS3,
		19316 RHOA /  IT1,
		19317 APOA1 /  AS,
		19318 ASH1L /  AS1,
		19319 NEXN /  AS1,
		19320 LINC01779,
		19321 ZNF815P,
		19322 EGOT,
		19323 TTC28 /  AS1,
		19324 COX7CP1,
		19325 UBOX5 /  AS1,
		19326 PNMA6A,
		19327 RPL7AP53,
		19328 Z83313.1,
		19329 MORC2 /  AS1,
		19330 RPL23AP20,
		19331 LINC01936,
		19332 LINC01814,
		19333 ASMTL /  AS1,
		19334 LINC00445,
		19335 LINC01920,
		19336 MYCBP2 /  AS1,
		19337 Z82246.1,
		19338 GAPDHP14,
		19339 HSPB1P1,
		19340 LINC01447,
		19341 YAP1P2,
		19342 ELFN1 /  AS1,
		19343 ACTG1P4,
		19344 COX10 /  AS1,
		19345 LINC02243,
		19346 LINC00545,
		19347 HAUS6P2,
		19348 ADORA2BP1,
		19349 TMEM147 /  AS1,
		19350 CHCHD4P3,
		19351 PRADC1P1,
		19352 TCEA1P4,
		19353 RPL18AP15,
		19354 KDM4A /  AS1,
		19355 GRM7 /  AS1,
		19356 LINC01376,
		19357 VEZF1P1,
		19358 MTCYBP24,
		19359 GPC5 /  IT1,
		19360 MYO16 /  AS1,
		19361 SLC25A3P1,
		19362 DIAPH2 /  AS1,
		19363 EI24P2,
		19364 RPL26P30,
		19365 Z98884.1,
		19366 LINC01361,
		19367 Z82214.2,
		19368 CLEC2L,
		19369 NDUFB9P2,
		19370 ZBED5,
		19371 GACAT3,
		19372 EEF1GP7,
		19373 GUSBP5,
		19374 MRGPRG /  AS1,
		19375 TLX1NB,
		19376 SLFN14,
		19377 RPL5P9,
		19378 TRHDE /  AS1,
		19379 EI24P4,
		19380 SUCLG2P2,
		19381 LINC00437,
		19382 LINC00854,
		19383 LINC00479,
		19384 DDX11L2,
		19385 VLDLR /  AS1,
		19386 HMGB1P18,
		19387 NRADDP,
		19388 NDUFAF4P3,
		19389 LINC01134,
		19390 LINC02151,
		19391 UBE2L5P,
		19392 LINC00427,
		19393 PKMP1,
		19394 LINC02195,
		19395 EIF2S2P3,
		19396 GPS2P1,
		19397 BX470209.2,
		19398 RPL21P133,
		19399 ARF4P2,
		19400 KPNA2P1,
		19401 LINC01695,
		19402 ZNF863P,
		19403 RNF217 /  AS1,
		19404 YWHAQP5,
		19405 TCF3P1,
		19406 RAD23BP1,
		19407 SNRPGP14,
		19408 STARD13 /  AS,
		19409 PRPF38AP2,
		19410 MED15P5,
		19411 ZNF853,
		19412 PITPNA /  AS1,
		19413 MTND5P17,
		19414 Z99916.1,
		19415 LAMTOR5P1,
		19416 FRGCA,
		19417 PRKG1 /  AS1,
		19418 MTX1P1,
		19419 HMGA1P1,
		19420 BZW1P1,
		19421 EIF1AXP1,
		19422 ARHGEF38,
		19423 LINC01010,
		19424 DAPK1 /  IT1,
		19425 SMAD9 /  IT1,
		19426 LINC01844,
		19427 OVAAL,
		19428 RPL31P63,
		19429 MKLN1 /  AS,
		19430 MTUS2 /  AS2,
		19431 RPL19P16,
		19432 COX7A2P2,
		19433 INTS6 /  AS1,
		19434 LINC01829,
		19435 LINC00299,
		19436 SPA17P1,
		19437 RPL24P8,
		19438 SDAD1P4,
		19439 RPS3AP12,
		19440 SNX25P1,
		19441 ELOA /  AS1,
		19442 GAPDHP2,
		19443 BTF3P8,
		19444 ANKRD20A7P,
		19445 ARL5AP2,
		19446 LINC01563,
		19447 BCYRN1,
		19448 Z97634.1,
		19449 CBR3 /  AS1,
		19450 LINC00421,
		19451 RPL23AP95,
		19452 NIFK /  AS1,
		19453 RPS20P24,
		19454 Z85995.1,
		19455 LINC01554,
		19456 RPS20P5,
		19457 MIR600HG,
		19458 LINC01852,
		19459 LINC01378,
		19460 BAALC /  AS2,
		19461 ZDHHC20 /  IT1,
		19462 OR52N3P,
		19463 GAPDHP51,
		19464 ANKRD44 /  IT1,
		19465 BLOC1S2P1,
		19466 NDUFA5P8,
		19467 RPL12P12,
		19468 GLIS3 /  AS1,
		19469 ZEB1 /  AS1,
		19470 NDUFA6 /  AS1,
		19471 RPL34P1,
		19472 PRMT5 /  AS1,
		19473 LINC02087,
		19474 EIF3IP1,
		19475 COX5BP6,
		19476 MTND2P11,
		19477 HAND2 /  AS1,
		19478 DDX10P1,
		19479 ZNF503 /  AS2,
		19480 LINC01792,
		19481 RPL12P27,
		19482 RPS7P15,
		19483 B3GNT9,
		19484 LINC01797,
		19485 NR2F1 /  AS1,
		19486 CDKN2AIPNL,
		19487 SNAI1P1,
		19488 IMPDH1P4,
		19489 LINC01968,
		19490 SULT1C2P1,
		19491 TMEM26 /  AS1,
		19492 Z99289.1,
		19493 LINC00987,
		19494 MAPK6PS3,
		19495 LINC01519,
		19496 ANO7L1,
		19497 RLIMP2,
		19498 CKMT1B,
		19499 LINC01343,
		19500 SMG1P1,
		19501 TTN /  AS1,
		19502 MTCO1P19,
		19503 SRRM1P3,
		19504 RNF223,
		19505 LINC01502,
		19506 SYP /  AS1,
		19507 BX679664.2,
		19508 CDC42P6,
		19509 LINC01358,
		19510 TUSC8,
		19511 UNQ6494,
		19512 BRWD1 /  IT1,
		19513 HOXD /  AS2,
		19514 PITRM1 /  AS1,
		19515 CAMTA1 /  IT1,
		19516 NDUFA9P1,
		19517 PRSS56,
		19518 XRCC6P1,
		19519 FOXD2 /  AS1,
		19520 ZIK1P1,
		19521 ASH2LP2,
		19522 RPS7P12,
		19523 RPSAP11,
		19524 ASS1P12,
		19525 CECR7,
		19526 ZNF737,
		19527 RPL23AP71,
		19528 BHMG1,
		19529 DCLRE1CP1,
		19530 LINC01637,
		19531 LINC01684,
		19532 LINC00959,
		19533 PKN2 /  AS1,
		19534 GPAT2P1,
		19535 UNC5B /  AS1,
		19536 SHISA9,
		19537 DGCR5,
		19538 NONOP2,
		19539 LINC00857,
		19540 TTLL11 /  IT1,
		19541 LINC01497,
		19542 LINC01856,
		19543 PYY2,
		19544 LINC01888,
		19545 LINC01514,
		19546 RAC1P4,
		19547 LINC00407,
		19548 ELOCP18,
		19549 MTCO2P19,
		19550 ANKRD26P3,
		19551 LINC02245,
		19552 OR11Q1P,
		19553 LINC00316,
		19554 LINC01115,
		19555 IRGM,
		19556 EEF1A1P28,
		19557 MTCO3P11,
		19558 P4HA2 /  AS1,
		19559 Z95152.1,
		19560 DCTN1 /  AS1,
		19561 ZNF101P1,
		19562 EEF1A1P30,
		19563 BANF1P3,
		19564 FAM200B,
		19565 GGTA2P,
		19566 LINC01370,
		19567 RPL18AP16,
		19568 LINC00211,
		19569 FAUP2,
		19570 PA2G4P1,
		19571 PHKA2 /  AS1,
		19572 LINC00674,
		19573 EEF1A1P31,
		19574 LINC00322,
		19575 LINC01473,
		19576 DGUOK /  AS1,
		19577 NALT1,
		19578 RPL23AP32,
		19579 FTLP19,
		19580 PARP4P1,
		19581 NFIA /  AS2,
		19582 LINC01238,
		19583 KCNQ1DN,
		19584 PRKCQ /  AS1,
		19585 LINC00649,
		19586 LINC00844,
		19587 PPIL1P1,
		19588 TMEM161BP1,
		19589 MTCO1P12,
		19590 FLG /  AS1,
		19591 EIF4HP2,
		19592 KCNMB2 /  AS1,
		19593 PTENP1,
		19594 LINC01679,
		19595 CNTN4 /  AS1,
		19596 ACTG1P19,
		19597 Z92846.1,
		19598 Z98742.3,
		19599 ZEB2 /  AS1,
		19600 SPATA3 /  AS1,
		19601 MRPL48P1,
		19602 NMNAT1P3,
		19603 LINC01352,
		19604 LINC02037,
		19605 ABCA17P,
		19606 GOLGA2P5,
		19607 LINC01410,
		19608 Z95327.2,
		19609 LINC01589,
		19610 LINC00426,
		19611 MID1IP1 /  AS1,
		19612 CASC4P1,
		19613 MAP3K20 /  AS1,
		19614 RPS2P35,
		19615 AHCYP2,
		19616 CD81 /  AS1,
		19617 HMGB1P15,
		19618 PAXBP1 /  AS1,
		19619 UBE2V2P3,
		19620 MPC1L,
		19621 MKRN4P,
		19622 CRIP1P2,
		19623 TMEM250,
		19624 LINC00391,
		19625 OR2W3,
		19626 GABARAPL3,
		19627 LINC00707,
		19628 PAGE2B,
		19629 BX470102.1,
		19630 MRPL50P2,
		19631 SLC35E1P1,
		19632 snoU13,
		19633 SNORD13E,
		19634 RNU6,
		19635 RNU6,
		19636 RNU6,
		19637 SNORD42A,
		19638 SCARNA7,
		19639 SCARNA18B,
		19640 LINC02006,
		19641 RNU7,
		19642 SCARNA12,
		19643 snoU109,
		19644 SCARNA18,
		19645 SNORD10,
		19646 ACA64,
		19647 SCARNA10,
		19648 SNORD123,
		19649 RNU6,
		19650 SNORD5,
		19651 RN7SL499P,
		19652 NCK1 /  AS1,
		19653 RPS20P22,
		19654 RBM43P1,
		19655 TXNDC5,
		19656 CLRN1 /  AS1,
		19657 RPSAP4,
		19658 RPL21P10,
		19659 CASTOR1,
		19660 RNF103,
		19661 RBM14,
		19662 RPL19P13,
		19663 ATP6V1B1 /  AS1,
		19664 LINC01119,
		19665 RN7SL477P,
		19666 ALKBH6,
		19667 ASB14,
		19668 PCDHA13,
		19669 RN7SL87P,
		19670 Z68871.1,
		19671 RPL21P71,
		19672 KCNMB3P1,
		19673 PABPC1P10,
		19674 RN7SL552P,
		19675 KLHL41,
		19676 PLCH1 /  AS1,
		19677 LINC01210,
		19678 FLYWCH1P1,
		19679 CADM2 /  AS1,
		19680 GATS,
		19681 MYLK /  AS1,
		19682 RPL30P5,
		19683 RN7SL843P,
		19684 KMT2E /  AS1,
		19685 IGKV2D,
		19686 RN7SL388P,
		19687 STPG4,
		19688 RPSAP41,
		19689 RPL12P20,
		19690 MEIKIN,
		19691 MTND1P3,
		19692 MYADML,
		19693 PSMD6 /  AS2,
		19694 NME1,
		19695 TNFSF12,
		19696 CDRT4,
		19697 APOBEC3G,
		19698 IMP3P2,
		19699 TLR9,
		19700 CEACAMP3,
		19701 WBP1,
		19702 MRPS17,
		19703 DENND6A /  AS1,
		19704 SUGT1P3,
		19705 RNF7P1,
		19706 DEFA3,
		19707 GET4,
		19708 RN7SL34P,
		19709 RPL35AP19,
		19710 IGSF11 /  AS1,
		19711 KRTAP9 /  2,
		19712 ZNF736P9Y,
		19713 ADSL,
		19714 PRKAG2 /  AS1,
		19715 RPS10P16,
		19716 LINC01471,
		19717 RN7SL394P,
		19718 IGKV3,
		19719 RN7SL273P,
		19720 ENPP7P2,
		19721 LILRA4,
		19722 LILRA2,
		19723 LINC02004,
		19724 TEX35,
		19725 LINC00888,
		19726 AMY2B,
		19727 RPS27P26,
		19728 DDX50P2,
		19729 RPL21P42,
		19730 GPAA1P1,
		19731 RPSAP12,
		19732 BMS1P3,
		19733 RPS27P20,
		19734 ERICH6 /  AS1,
		19735 MAGI1 /  AS1,
		19736 RPL12P28,
		19737 RN7SL297P,
		19738 PCDHGC3,
		19739 CYMP,
		19740 SMKR1,
		19741 CPHL1P,
		19742 UGT1A5,
		19743 ZNF542P,
		19744 COX19,
		19745 DEFA1B,
		19746 FAR2P3,
		19747 TCAM1P,
		19748 GHRLOS,
		19749 RN7SL187P,
		19750 ACAD11,
		19751 PPIL3,
		19752 RPL23AP7,
		19753 UBL5P3,
		19754 RPL13P5,
		19755 RPS4XP13,
		19756 LCE1F,
		19757 RPL5P23,
		19758 MTATP8P1,
		19759 RPL5P15,
		19760 CYCSP20,
		19761 LINC00636,
		19762 LRRFIP1P1,
		19763 RPS10P20,
		19764 FOXO3B,
		19765 RN7SL472P,
		19766 RPS19P3,
		19767 LINC00973,
		19768 CDKN2B /  AS1,
		19769 TNFRSF13B,
		19770 RPL34P18,
		19771 UOX,
		19772 RPL34P17,
		19773 TM4SF1 /  AS1,
		19774 L1TD1,
		19775 LINC02067,
		19776 AQP1,
		19777 RPSAP48,
		19778 AADACP1,
		19779 RN7SL98P,
		19780 RPS6P25,
		19781 RN7SL403P,
		19782 RN7SL580P,
		19783 C1QTNF9,
		19784 MME /  AS1,
		19785 KRT8P36,
		19786 ISY1,
		19787 RN7SL538P,
		19788 PNMA2,
		19789 LINC02030,
		19790 LRRD1,
		19791 RN7SL382P,
		19792 KRBOX1,
		19793 ERLEC1P1,
		19794 PCDHGC5,
		19795 ARHGEF25,
		19796 TMEM189,
		19797 RDH14,
		19798 IGKV1,
		19799 KRTAP4 /  7,
		19800 LINC00886,
		19801 NDUFB2 /  AS1,
		19802 PLCXD2,
		19803 LSAMP /  AS1,
		19804 RPL4P1,
		19805 RN7SL751P,
		19806 RPL23AP64,
		19807 MIF,
		19808 HOXA11 /  AS,
		19809 RPL23AP67,
		19810 TPM3P9,
		19811 GVQW1,
		19812 NSUN6,
		19813 RPL5P1,
		19814 CYP51A1P1,
		19815 LINC01994,
		19816 CEACAMP10,
		19817 PRICKLE2 /  AS1,
		19818 UGT1A9,
		19819 KRTAP10 /  5,
		19820 YAE1D1,
		19821 BET1P1,
		19822 LINC00881,
		19823 LINC02066,
		19824 ARHGAP31 /  AS1,
		19825 ADAMTS9 /  AS1,
		19826 LINC00877,
		19827 TDGF1,
		19828 LINC02024,
		19829 FLJ22763,
		19830 RN7SL801P,
		19831 KRTAP5 /  8,
		19832 IGKV1D,
		19833 CRCP,
		19834 RPL17P19,
		19835 RPL29P25,
		19836 PPATP1,
		19837 IGKV2,
		19838 ZBTB20 /  AS2,
		19839 WWTR1 /  AS1,
		19840 SUCLG2 /  AS1,
		19841 WDR82P2,
		19842 CDRT1,
		19843 RPL36A,
		19844 SNRPCP11,
		19845 RN7SL466P,
		19846 PPP1R2P4,
		19847 OR5G3,
		19848 PDXP,
		19849 HNF1A /  AS1,
		19850 CD302,
		19851 RN7SL441P,
		19852 KRT8P13,
		19853 MCRIP2P1,
		19854 RN7SL505P,
		19855 EEF1A1P25,
		19856 TDGF1P6,
		19857 ATP5J2,
		19858 PTPRG /  AS1,
		19859 ARHGAP8,
		19860 PSMC1P1,
		19861 LINC02029,
		19862 ACTG1P20,
		19863 ARPC4,
		19864 ZBTB20 /  AS1,
		19865 CORT,
		19866 PAQR9 /  AS1,
		19867 KRTAP9 /  4,
		19868 KRTAP5 /  4,
		19869 GOLGA2P6,
		19870 RN7SL18P,
		19871 UBQLN4P1,
		19872 RN7SL316P,
		19873 UGT1A1,
		19874 RPS23P6,
		19875 INMT,
		19876 ADAMTS9 /  AS2,
		19877 ARPC1A,
		19878 TMEFF1,
		19879 VWFP1,
		19880 ZNF90P1,
		19881 XACT,
		19882 RPSAP52,
		19883 RPS26P45,
		19884 LINC01324,
		19885 LINC00893,
		19886 ENO1P4,
		19887 SPRR2A,
		19888 CECR3,
		19889 ATP5O,
		19890 PLEKHO2,
		19891 ANOS2P,
		19892 PISD,
		19893 RPL14P3,
		19894 HOGA1,
		19895 PWP2,
		19896 PI4KA,
		19897 ELOCP19,
		19898 AKAP2,
		19899 PRR34 /  AS1,
		19900 RPL38P1,
		19901 HYPK,
		19902 RPL7AP6,
		19903 LINC00969,
		19904 FOXP1 /  IT1,
		19905 RN7SL152P,
		19906 AMACR,
		19907 MTFP1,
		19908 SNHG3,
		19909 SERBP1P3,
		19910 RPS10P7,
		19911 ABCF2P1,
		19912 ARHGDIG,
		19913 RN7SL745P,
		19914 SRRM1P2,
		19915 RPL5P29,
		19916 TCP10L,
		19917 PSG2,
		19918 PVRL3 /  AS1,
		19919 ARFGAP3,
		19920 BGLAP,
		19921 LINC00996,
		19922 PEG10,
		19923 RN7SL456P,
		19924 LINC02082,
		19925 RPL5P3,
		19926 ZBTB20 /  AS5,
		19927 STAG3L5P,
		19928 RPL21P126,
		19929 TFP1,
		19930 BMS1P4,
		19931 NPPA /  AS1,
		19932 FAM91A3P,
		19933 RPL12P30,
		19934 RPS21P4,
		19935 UGT1A8,
		19936 IGKV1,
		19937 EIF6,
		19938 DBIL5P2,
		19939 PCDHGC4,
		19940 UPK3BP1,
		19941 GTF2A1L,
		19942 RBBP4P2,
		19943 MRPL20,
		19944 RN7SL37P,
		19945 ARPIN,
		19946 LINC01206,
		19947 UGT1A10,
		19948 LINC00960,
		19949 MAGEA5,
		19950 KLHL6 /  AS1,
		19951 AHCYP8,
		19952 SERPINB10,
		19953 POU5F1P6,
		19954 DCAF13P1,
		19955 IGKV1D,
		19956 MED28P8,
		19957 MBL1P,
		19958 DECR2,
		19959 GNG10,
		19960 RPS24P16,
		19961 RPL22P13,
		19962 RPS16P9,
		19963 CNTF,
		19964 ICE2P2,
		19965 CCDC169,
		19966 RTL5,
		19967 RHOT1P3,
		19968 LINC00882,
		19969 IGKV1D,
		19970 RN7SL432P,
		19971 ZNF702P,
		19972 GLYCTK /  AS1,
		19973 SOX2 /  OT,
		19974 RPS26P21,
		19975 RPL7AP56,
		19976 RPL21P13,
		19977 KRT8P35,
		19978 ALDOAP1,
		19979 ZNF709,
		19980 RN7SL749P,
		19981 VN1R105P,
		19982 RN7SL180P,
		19983 STRC,
		19984 RPL5P11,
		19985 RPL12P7,
		19986 ERVW /  1,
		19987 FTH1P23,
		19988 RPL21P99,
		19989 FTH1P4,
		19990 UBA52P3,
		19991 MTAPP1,
		19992 RN7SL354P,
		19993 EIF4EBP3,
		19994 ABCC13,
		19995 ARHGEF26 /  AS1,
		19996 LINC00870,
		19997 RPS3P7,
		19998 PSG11,
		19999 UGT1A3,
		20000 PSG4,
		20001 MRPL33,
		20002 MICAL3,
		20003 RPSAP36,
		20004 PPAN,
		20005 PCDHAC2,
		20006 GSTA9P,
		20007 IGKV2,
		20008 STON1,
		20009 IGKV2D,
		20010 RPL23AP55,
		20011 PRAF2,
		20012 VSIG8,
		20013 RPL31P61,
		20014 RN7SL285P,
		20015 LINC01998,
		20016 PTPRVP,
		20017 KCTD7,
		20018 EFNA4,
		20019 MCCC1 /  AS1,
		20020 RPL3P3,
		20021 RN7SL141P,
		20022 MRPS31P5,
		20023 TICAM2,
		20024 RPL23AP49,
		20025 RPL5P30,
		20026 PALM2,
		20027 NAT6,
		20028 AOX2P,
		20029 MNX1 /  AS1,
		20030 AMY2A,
		20031 RPS23P1,
		20032 TNFRSF6B,
		20033 RPL32P33,
		20034 RPL12P40,
		20035 RPL5P33,
		20036 KC877373.1,
		20037 RPS26P28,
		20038 RN7SL172P,
		20039 RN7SL108P,
		20040 HNRNPKP4,
		20041 LINC01214,
		20042 RN7SL364P,
		20043 UPK3B,
		20044 RN7SL282P,
		20045 LINC00880,
		20046 RN7SL526P,
		20047 IL10RB,
		20048 RN7SL834P,
		20049 ZNF487,
		20050 WDR92,
		20051 NME2,
		20052 LINC02027,
		20053 DUBR,
		20054 PLA2G4B,
		20055 LEFTY1,
		20056 CFAP57,
		20057 CACNA2D3 /  AS1,
		20058 NPIPB5,
		20059 TTC4,
		20060 RPLP0P2,
		20061 EEF1A1P10,
		20062 TMEM35B,
		20063 RPL35AP15,
		20064 HOTTIP,
		20065 OSTCP1,
		20066 JMJD7,
		20067 RPL7P18,
		20068 APOBEC3D,
		20069 RN7SL832P,
		20070 RPL12P6,
		20071 WDR86 /  AS1,
		20072 RN7SL551P,
		20073 RPS3AP50,
		20074 HMGB1P36,
		20075 OR2A7,
		20076 TUBA4B,
		20077 RPL5P14,
		20078 TIPARP /  AS1,
		20079 MRPS6,
		20080 ZNF512,
		20081 RN7SL308P,
		20082 GSTA1,
		20083 PPIEL,
		20084 VTI1BP1,
		20085 RN7SL523P,
		20086 RTL9,
		20087 ENO1P3,
		20088 ACY1,
		20089 NFS1,
		20090 MT1HL1,
		20091 KRTAP19 /  3,
		20092 FAM86DP,
		20093 DDOST,
		20094 IL12A /  AS1,
		20095 LINC01011,
		20096 RPS27P27,
		20097 TMEM199,
		20098 GSTA2,
		20099 RPL23AP44,
		20100 HMGB1P30,
		20101 SPRR2F,
		20102 RPS4XP17,
		20103 RN7SL659P,
		20104 DNAJC25 /  GNG10,
		20105 PDCL3P4,
		20106 UGT1A7,
		20107 LINC01322,
		20108 RPSAP51,
		20109 ATP6V0CP2,
		20110 WWP1P1,
		20111 EIF4E2P2,
		20112 FLNB /  AS1,
		20113 P2RY11,
		20114 PBX2P1,
		20115 TMEM141,
		20116 RN7SL218P,
		20117 ZFAND6P1,
		20118 RPS4XP10,
		20119 TMEM225B,
		20120 ILF2P1,
		20121 LRRC77P,
		20122 RN7SL151P,
		20123 GMCL1P1,
		20124 IFITM10,
		20125 LINC01995,
		20126 RN7SL130P,
		20127 PKD1P1,
		20128 DBNDD2,
		20129 ECEL1P2,
		20130 RPL23AP73,
		20131 OR9N1P,
		20132 GATA2 /  AS1,
		20133 DUXAP10,
		20134 RN7SL398P,
		20135 RPL30P7,
		20136 KRTAP19 /  7,
		20137 RPS2P45,
		20138 FAM3D /  AS1,
		20139 ETV5,
		20140 KRTAP5 /  7,
		20141 CFHR1,
		20142 RN7SL268P,
		20143 ENO1P1,
		20144 LINC02077,
		20145 RBM12,
		20146 UGT1A4,
		20147 ERVFRD /  1,
		20148 OR2A1 /  AS1,
		20149 LILRA6,
		20150 RPL18P13,
		20151 SCARF2,
		20152 APOBEC3C,
		20153 KRTAP4 /  2,
		20154 LINC01213,
		20155 KCNK15 /  AS1,
		20156 LINC01391,
		20157 WNT5A /  AS1,
		20158 CCDC13,
		20159 ASPRV1,
		20160 MIATNB,
		20161 Z98749.2,
		20162 LINC02086,
		20163 SNRPCP3,
		20164 RN7SL280P,
		20165 MTHFD2P1,
		20166 FCGR2C,
		20167 UBE2V1,
		20168 PTCHD4,
		20169 CD46P1,
		20170 RPL23P10,
		20171 ASLP1,
		20172 HBB,
		20173 CRYBB2,
		20174 N4BP2L2,
		20175 GABPB1 /  AS1,
		20176 MTCYBP18,
		20177 LIFR /  AS1,
		20178 LINC02453,
		20179 LINC00847,
		20180 IGFBP7 /  AS1,
		20181 A2M /  AS1,
		20182 SMARCA5 /  AS1,
		20183 LINC01024,
		20184 RNF139 /  AS1,
		20185 LINC00861,
		20186 EEF1A1P4,
		20187 USP2 /  AS1,
		20188 SAP30L /  AS1,
		20189 CXXC4 /  AS1,
		20190 LINC02447,
		20191 LINC00461,
		20192 NEAT1,
		20193 RORA /  AS1,
		20194 SCAMP1 /  AS1,
		20195 BDNF /  AS,
		20196 DACT3 /  AS1,
		20197 DDX11 /  AS1,
		20198 ZNF585B,
		20199 CRNDE,
		20200 LINC02226,
		20201 DRAIC,
		20202 LINC02202,
		20203 CEBPA,
		20204 RAD51 /  AS1,
		20205 GS1,
		20206 LINC00682,
		20207 FLJ21408,
		20208 SNHG6,
		20209 LINC01184,
		20210 ALDH1L1 /  AS2,
		20211 RAB30 /  AS1,
		20212 NUDT16P1,
		20213 LINC02325,
		20214 LINC01096,
		20215 LINC00900,
		20216 RRS1 /  AS1,
		20217 KCTD21 /  AS1,
		20218 LINC01550,
		20219 CASC8,
		20220 UBR5 /  AS1,
		20221 SBF2 /  AS1,
		20222 PRR7 /  AS1,
		20223 EXTL3 /  AS1,
		20224 LINC02458,
		20225 LACTB2 /  AS1,
		20226 LINC00968,
		20227 LINC02288,
		20228 CACNA1C /  AS1,
		20229 PICART1,
		20230 LINC00535,
		20231 RASSF8 /  AS1,
		20232 H2AFJ,
		20233 MGC16275,
		20234 PLA2G4E /  AS1,
		20235 RGMB /  AS1,
		20236 STARD4 /  AS1,
		20237 DNM1P35,
		20238 LINC00920,
		20239 UBAP1L,
		20240 Z84485.1,
		20241 SOCS2 /  AS1,
		20242 PGAM5,
		20243 BAALC /  AS1,
		20244 SNHG10,
		20245 MIR210HG,
		20246 CSTF3 /  AS1,
		20247 LINC01252,
		20248 LINC01498,
		20249 UBL7 /  AS1,
		20250 ZBED5 /  AS1,
		20251 ZCCHC3,
		20252 DNAJC3 /  AS1,
		20253 MIR4458HG,
		20254 OIP5 /  AS1,
		20255 SDCBPP2,
		20256 CKMT2 /  AS1,
		20257 SPTY2D1 /  AS1,
		20258 TWF2,
		20259 CPEB2 /  AS1,
		20260 MARS2,
		20261 MTND4P12,
		20262 USP51,
		20263 PCED1B /  AS1,
		20264 SNCA /  AS1,
		20265 NR2F2 /  AS1,
		20266 TMEM161B /  AS1,
		20267 CCAT1,
		20268 SEC24B /  AS1,
		20269 LINC00926,
		20270 FOXD1 /  AS1,
		20271 NRAV,
		20272 FAM13A /  AS1,
		20273 UBA6 /  AS1,
		20274 DPH6 /  AS1,
		20275 NNT /  AS1,
		20276 BCKDHA,
		20277 INSL3,
		20278 LINC01019,
		20279 SMURF2P1,
		20280 RRN3P1,
		20281 LINC01194,
		20282 LINC02101,
		20283 CUL4AP1,
		20284 ADH1C,
		20285 HSPA8P11,
		20286 LINC02268,
		20287 LINC00290,
		20288 WDR45P1,
		20289 LINC02355,
		20290 TRPC7 /  AS1,
		20291 SLIT2 /  IT1,
		20292 PSG10P,
		20293 FLJ12825,
		20294 TRIM52 /  AS1,
		20295 SUMO2P17,
		20296 LINC00616,
		20297 MEF2C /  AS1,
		20298 LUCAT1,
		20299 NOL8P1,
		20300 APELA,
		20301 LINC00613,
		20302 CDK11B,
		20303 WHAMMP2,
		20304 LINC02434,
		20305 LINC02056,
		20306 PCDHAC1,
		20307 FOSL1P1,
		20308 PRR5 /  ARHGAP8,
		20309 LINC01197,
		20310 SEMA6A /  AS1,
		20311 COX5BP1,
		20312 PCDHGB8P,
		20313 LINC02217,
		20314 FGF10 /  AS1,
		20315 LINC01962,
		20316 BACH1 /  IT1,
		20317 POU5F2,
		20318 PCP4L1,
		20319 LINC02149,
		20320 ABHD14A,
		20321 LNX1 /  AS2,
		20322 ASNSP1,
		20323 LINC02380,
		20324 SRP14 /  AS1,
		20325 LINC02267,
		20326 LINC02437,
		20327 SBF1P1,
		20328 MTATP6P1,
		20329 BCL2L12P1,
		20330 NPM1P41,
		20331 ANP32C,
		20332 OTX2 /  AS1,
		20333 OR52H2P,
		20334 GDNF /  AS1,
		20335 GLDCP1,
		20336 TMEM110 /  MUSTN1,
		20337 DSTNP2,
		20338 FLJ42969,
		20339 RBM14 /  RBM4,
		20340 LINC00992,
		20341 ALG1L9P,
		20342 LY75 /  CD302,
		20343 LINC01331,
		20344 LINC02102,
		20345 HAS2 /  AS1,
		20346 TOX4P1,
		20347 LINC02415,
		20348 CCDC153,
		20349 AK3P4,
		20350 NPHP3 /  AS1,
		20351 LINC01948,
		20352 R3HDM2P1,
		20353 LINC02428,
		20354 ACTN3,
		20355 LINC01207,
		20356 PSMC1P4,
		20357 LINC02118,
		20358 LINC01095,
		20359 LINC02432,
		20360 PCBP2P3,
		20361 ZNF807,
		20362 HNRNPH1P3,
		20363 FLJ46284,
		20364 LINC01574,
		20365 USP46 /  AS1,
		20366 TNFSF12 /  TNFSF13,
		20367 LINC02431,
		20368 HHIP /  AS1,
		20369 FMN1,
		20370 HMGB1P21,
		20371 ATP5J2 /  PTCD1,
		20372 MTND5P11,
		20373 HIGD1AP3,
		20374 HMGB1P44,
		20375 ZSWIM5P3,
		20376 BCLAF1P1,
		20377 LINC02231,
		20378 PRMT5P1,
		20379 CTNNA1P1,
		20380 TBCAP3,
		20381 MAST4 /  IT1,
		20382 LINC01033,
		20383 ZNF436 /  AS1,
		20384 LINC02362,
		20385 HAUS5,
		20386 MTND6P4,
		20387 SUDS3P1,
		20388 SLED1,
		20389 PCDHA11,
		20390 SEMA6A /  AS2,
		20391 MTND4P29,
		20392 ENPP7P1,
		20393 MTND3P25,
		20394 HSPD1P5,
		20395 CTD,
		20396 ATP1B1P1,
		20397 CASC16,
		20398 BCL9P1,
		20399 LINC02265,
		20400 TMEM150C,
		20401 NCOA4P3,
		20402 PGAM1P9,
		20403 EEF1A1P9,
		20404 MTHFD2P6,
		20405 LINC00939,
		20406 PDLIM1P4,
		20407 LINC02057,
		20408 AMD1P3,
		20409 LINC01411,
		20410 LINC01088,
		20411 APOBEC3B /  AS1,
		20412 LINC01333,
		20413 LINC02405,
		20414 LINC01016,
		20415 UGDH /  AS1,
		20416 LINC02198,
		20417 FABP5P12,
		20418 CASC11,
		20419 LINC01060,
		20420 LINC00500,
		20421 CASC9,
		20422 LINC02212,
		20423 LINC02477,
		20424 NAIP,
		20425 ZNF286B,
		20426 LINC01091,
		20427 ZNF324B,
		20428 SPATS1,
		20429 LINC01470,
		20430 LINC01586,
		20431 LINC01179,
		20432 ZEB2P1,
		20433 EEF1A1P21,
		20434 LINC01234,
		20435 TMEM248P1,
		20436 BMPR1B /  AS1,
		20437 LINC01187,
		20438 TRAPPC2P7,
		20439 LINC00942,
		20440 HOXC13 /  AS,
		20441 MRPS33P2,
		20442 TNRC18P1,
		20443 CARMN,
		20444 NOP14 /  AS1,
		20445 TUBA3GP,
		20446 KRT19P3,
		20447 THEGL,
		20448 SRD5A3 /  AS1,
		20449 ZNF564,
		20450 FER1L5,
		20451 ECSCR,
		20452 SAP18P1,
		20453 LINC02112,
		20454 EAF1 /  AS1,
		20455 LINC02147,
		20456 LINC00964,
		20457 CTD,
		20458 VCAN /  AS1,
		20459 LINC02021,
		20460 KRT18P31,
		20461 HS3ST5,
		20462 EEF1A1P19,
		20463 SNX5P1,
		20464 PVT1,
		20465 LGALS16,
		20466 RNF103 /  CHMP3,
		20467 ARHGEF38 /  IT1,
		20468 MCPH1 /  AS1,
		20469 PDCD6,
		20470 LINC00536,
		20471 RAC1P2,
		20472 LINC02223,
		20473 XBP1P1,
		20474 GBA3,
		20475 CCT7P2,
		20476 TERB1,
		20477 EEF1A1P20,
		20478 TRGV7,
		20479 RPS4XP20,
		20480 TMEM158,
		20481 BFSP2 /  AS1,
		20482 HMGB1P3,
		20483 TMPRSS11BNL,
		20484 SLC7A11 /  AS1,
		20485 RAF1P1,
		20486 MTND4P9,
		20487 LINC01018,
		20488 YJEFN3,
		20489 DNAH10OS,
		20490 PANCR,
		20491 CACNA1G /  AS1,
		20492 PCDHA10,
		20493 LINC02232,
		20494 MORF4L2P1,
		20495 ARPC4 /  TTLL3,
		20496 LINC02060,
		20497 RASA2 /  IT1,
		20498 MYLK /  AS2,
		20499 EEF1A1P13,
		20500 HMGN1P15,
		20501 LINC02199,
		20502 FZD10 /  AS1,
		20503 CIR1P2,
		20504 ALDH1L1 /  AS1,
		20505 SEPHS2P1,
		20506 PKD1P6,
		20507 LINC02430,
		20508 PTTG2,
		20509 CCDC74BP1,
		20510 LINC01612,
		20511 NCAPGP1,
		20512 RDH10 /  AS1,
		20513 MRPS31P4,
		20514 KIAA1456,
		20515 TUBB8P3,
		20516 ZNF718,
		20517 SMIM20,
		20518 RPSAP70,
		20519 MGC32805,
		20520 KDELC1P1,
		20521 LINC01021,
		20522 SNRPCP16,
		20523 LINC02200,
		20524 GYPB,
		20525 KRT18P21,
		20526 TUNAR,
		20527 UNC93B4,
		20528 UBE2CP3,
		20529 LINC00977,
		20530 KLHL2P1,
		20531 LINC02116,
		20532 AACSP1,
		20533 KIAA1210,
		20534 LINC02148,
		20535 CCT5P1,
		20536 HOXC /  AS1,
		20537 LINC02260,
		20538 LRRC37BP1,
		20539 GMPSP1,
		20540 TRIM36 /  IT1,
		20541 WBP1LP2,
		20542 CHCHD10,
		20543 PPM1AP1,
		20544 FAM218A,
		20545 LINC02145,
		20546 INTS6P1,
		20547 CDK3,
		20548 GPR162,
		20549 CCT6P2,
		20550 LINC02121,
		20551 KRT8P33,
		20552 RPL38P4,
		20553 KNOP1P5,
		20554 ATP6V1E2,
		20555 UGT2B29P,
		20556 NTAN1P2,
		20557 GLI4,
		20558 LINC01511,
		20559 PRSS3P1,
		20560 LINC01182,
		20561 ST3GAL1P1,
		20562 LINC01596,
		20563 LINC00491,
		20564 LINC02269,
		20565 CCDC169 /  SOHLH2,
		20566 SELENOP,
		20567 TPM3P6,
		20568 NT5C1B /  RDH14,
		20569 LINC02381,
		20570 RPL23AP96,
		20571 SNHG18,
		20572 PRODH2,
		20573 ZBED3 /  AS1,
		20574 SERF1AP1,
		20575 DCAF13P2,
		20576 HNRNPA3P13,
		20577 EPHA5 /  AS1,
		20578 RNF138P1,
		20579 LINC01336,
		20580 LINC02208,
		20581 RNPS1P1,
		20582 SMAD1 /  AS1,
		20583 GMDS /  AS1,
		20584 UGT2B26P,
		20585 LINC02063,
		20586 MESTP3,
		20587 ENPP7P11,
		20588 LINC00492,
		20589 GLUD1P3,
		20590 SNHG21,
		20591 ZFPM2 /  AS1,
		20592 TMEM108 /  AS1,
		20593 GAPDHP62,
		20594 THAP9 /  AS1,
		20595 LINC02163,
		20596 LINC01950,
		20597 CUL1P1,
		20598 IGKV2D,
		20599 NUDT19P5,
		20600 LINC01969,
		20601 ALG1L3P,
		20602 OR5AC4P,
		20603 FCF1P8,
		20604 HOXC /  AS3,
		20605 PRELID3BP4,
		20606 HULC,
		20607 F11 /  AS1,
		20608 LINC00589,
		20609 ZNF674,
		20610 TMED7 /  TICAM2,
		20611 LINC00923,
		20612 GOLGA5P1,
		20613 LINC01337,
		20614 SNRPCP2,
		20615 B3GNTL1P1,
		20616 ZNF345,
		20617 MTND2P31,
		20618 GTF2F2P1,
		20619 RFPL4B,
		20620 LINC02228,
		20621 SLC25A15P3,
		20622 LINC02384,
		20623 CAB39P1,
		20624 PCAT4,
		20625 SHANK3,
		20626 RTN3P1,
		20627 MTCYBP35,
		20628 HSPD1P11,
		20629 MSANTD3 /  TMEFF1,
		20630 LINC02475,
		20631 WWC2 /  AS2,
		20632 LINC02315,
		20633 ZNF550,
		20634 DCANP1,
		20635 LINC00958,
		20636 LINC01301,
		20637 ALDH7A1P1,
		20638 ASS1P8,
		20639 CCNHP1,
		20640 NUP58P1,
		20641 STMN1P2,
		20642 RTEL1P1,
		20643 LINC01094,
		20644 LINC02160,
		20645 RASGRF2 /  AS1,
		20646 HAUS1P1,
		20647 FKBP4P1,
		20648 RPL32P3,
		20649 AKIRIN2P1,
		20650 LYPLA1P2,
		20651 FOXD1,
		20652 PPIAP11,
		20653 APITD1 /  CORT,
		20654 LINC01099,
		20655 LIX1 /  AS1,
		20656 LINC02110,
		20657 IMPA1P1,
		20658 LINC02435,
		20659 LINC02201,
		20660 HNRNPKP3,
		20661 MALAT1,
		20662 IARS2P1,
		20663 HMGB1P35,
		20664 DDX3P3,
		20665 LINC02106,
		20666 LINC01267,
		20667 TET2 /  AS1,
		20668 LDHAP1,
		20669 MSNP1,
		20670 ABCA11P,
		20671 HADHAP1,
		20672 STPG2 /  AS1,
		20673 LINC02172,
		20674 GYG1P1,
		20675 PRB1,
		20676 PCDHA12,
		20677 ZNF346 /  IT1,
		20678 BRCC3P1,
		20679 FAM86EP,
		20680 UGT2B27P,
		20681 RNU6,
		20682 SCARNA8,
		20683 RNU6,
		20684 RNA5SP157,
		20685 RNU6,
		20686 RNU7,
		20687 RNA5SP216,
		20688 RN7SKP179,
		20689 RNU6,
		20690 RNU6,
		20691 RNU6,
		20692 RNU6,
		20693 SCARNA5,
		20694 RNU6ATAC14P,
		20695 RNA5SP464,
		20696 RNU6,
		20697 RN7SKP248,
		20698 RNU6,
		20699 RNU6ATAC39P,
		20700 RNU6,
		20701 RNU6,
		20702 RNU7,
		20703 SNORA74D,
		20704 SNORA26,
		20705 U6,
		20706 SCARNA24,
		20707 RNU6,
		20708 RNU6,
		20709 RNU6,
		20710 RNU6,
		20711 RNU6,
		20712 RN7SKP70,
		20713 SCARNA13,
		20714 RNU6,
		20715 RNU6,
		20716 RNU6,
		20717 RNU4ATAC3P,
		20718 RNU6,
		20719 SNORD36C,
		20720 RNA5SP466,
		20721 RNU6,
		20722 RNU1,
		20723 RNU6,
		20724 RNU6,
		20725 RNU6,
		20726 RNU6,
		20727 RNU6,
		20728 RNU6,
		20729 RNU6,
		20730 RNU6,
		20731 RNU6,
		20732 RN7SKP96,
		20733 RNU6,
		20734 SNORD19,
		20735 SCARNA6,
		20736 RNU6,
		20737 RN7SKP11,
		20738 RNU6,
		20739 RNU6,
		20740 RNU6,
		20741 RNU6,
		20742 RNU6,
		20743 RNU6,
		20744 RNU6,
		20745 SCARNA1,
		20746 RNU6,
		20747 RNU6,
		20748 RNU6,
		20749 RNU6,
		20750 RNU6,
		20751 SNORA31,
		20752 RNU4ATAC17P,
		20753 SNORD36,
		20754 OC90,
		20755 TRAPPC2P2,
		20756 LINC00967,
		20757 CIR1P1,
		20758 RGS21,
		20759 PCDHGA12,
		20760 LINC01605,
		20761 HOXA10 /  AS,
		20762 KLF3P1,
		20763 KRT18P41,
		20764 LINC00599,
		20765 LINC02143,
		20766 DLGAP2 /  AS1,
		20767 CCDC71L,
		20768 HOXA10,
		20769 LINC01606,
		20770 STAU2 /  AS1,
		20771 TMEM200B,
		20772 PCDHGB6,
		20773 SERPINE3,
		20774 LINC01847,
		20775 LINC01932,
		20776 TMCC1P1,
		20777 AZIN1 /  AS1,
		20778 RAD21 /  AS1,
		20779 TUG1,
		20780 TRNP1,
		20781 EVX1 /  AS,
		20782 LINC02159,
		20783 ZNHIT1P1,
		20784 SRPK2P,
		20785 NCRNA00250,
		20786 RNU6,
		20787 CDC42P5,
		20788 SMIM18,
		20789 LINC01603,
		20790 PCDHGA5,
		20791 MTCYBP19,
		20792 NACA2,
		20793 HMGB1P41,
		20794 XRCC6P4,
		20795 MIR3142HG,
		20796 PCDHGA7,
		20797 FAM86HP,
		20798 SEPT10P1,
		20799 CA3 /  AS1,
		20800 HOXA /  AS2,
		20801 OSGEPL1 /  AS1,
		20802 NKX2 /  1 '-' AS1,
		20803 TRMT10BP1,
		20804 SLC10A5,
		20805 SUMO2P18,
		20806 CTD,
		20807 PRSS51,
		20808 ZFHX4 /  AS1,
		20809 TAGLN2P1,
		20810 LINC01484,
		20811 IGHEP1,
		20812 KBTBD11 /  OT1,
		20813 ALG11,
		20814 MINCR,
		20815 ATXN7L3B,
		20816 PRKDC,
		20817 PCDHGA6,
		20818 LINC01289,
		20819 OTUD6B /  AS1,
		20820 RNU6,
		20821 PCDHGA8,
		20822 TPTE2P1,
		20823 UTP14C,
		20824 LINC01030,
		20825 PSAT1P1,
		20826 IGLV1,
		20827 LINC01151,
		20828 ETV3L,
		20829 PCDHGA10,
		20830 SLC2A3P1,
		20831 FER1L6 /  AS2,
		20832 PIGFP1,
		20833 PCDHGA11,
		20834 IGHVII /  '-' 2,
		20835 LINC01419,
		20836 PCDHGB2,
		20837 CASC21,
		20838 KRT18P37,
		20839 PCDHGB4,
		20840 HMGN1P38,
		20841 CLDN23,
		20842 CTB,
		20843 ZNF260,
		20844 LINC00051,
		20845 PKMP4,
		20846 LINC01591,
		20847 LYN,
		20848 MTND2P32,
		20849 PINX1,
		20850 LINC02055,
		20851 RBPMS /  AS1,
		20852 MTCYBP20,
		20853 PCDHGB7,
		20854 MTND6P3,
		20855 CASC19,
		20856 AB015752.1,
		20857 NPIPB11,
		20858 LINC01485,
		20859 IGKV2D,
		20860 PCDHGB1,
		20861 LINC01933,
		20862 LINC02365,
		20863 PAICSP4,
		20864 PCDHGA3,
		20865 ERHP1,
		20866 LINC00824,
		20867 LINC01111,
		20868 MAFA /  AS1,
		20869 IGKV2D,
		20870 MIR2052HG,
		20871 HOXA /  AS3,
		20872 SOX5P1,
		20873 MIR124 /  2HG,
		20874 MYL12AP1,
		20875 LRRC24,
		20876 CHKB /  CPT1B,
		20877 SIGLEC14,
		20878 ANO1 /  AS2,
		20879 NAV2 /  AS2,
		20880 RCC2P6,
		20881 TMX2 /  CTNND1,
		20882 CHMP4A,
		20883 SIGLEC12,
		20884 FLJ20021,
		20885 PABPC4L,
		20886 OMP,
		20887 BBOX1 /  AS1,
		20888 MAGEL2,
		20889 CSNK2A3,
		20890 TMED10P1,
		20891 NAV2 /  AS4,
		20892 SMG1P6,
		20893 WAC /  AS1,
		20894 ARMS2,
		20895 INS,
		20896 MTCYBP41,
		20897 RTL1,
		20898 STT3A /  AS1,
		20899 OSBPL9P2,
		20900 PKD1P5,
		20901 FPGT,
		20902 LINC02235,
		20903 SENCR,
		20904 IGLL5,
		20905 GLYATL1P2,
		20906 MEX3A,
		20907 HMGB1P42,
		20908 OR10V3P,
		20909 CASP1P2,
		20910 TRIM64DP,
		20911 NAP1L1P1,
		20912 EEF1G,
		20913 EGLN1P1,
		20914 CKLF /  CMTM1,
		20915 FDPSP4,
		20916 SYS1 /  DBNDD2,
		20917 SLC22A18AS,
		20918 RNF185 /  AS1,
		20919 GVINP1,
		20920 XIAPP2,
		20921 MPV17L2,
		20922 TMEM9B /  AS1,
		20923 NAV2 /  AS1,
		20924 MTCO3P15,
		20925 OPCML /  IT1,
		20926 BORCS8,
		20927 ANO1 /  AS1,
		20928 OR8L1P,
		20929 SCARNA9,
		20930 LINC00678,
		20931 INMT /  MINDY4,
		20932 KIRREL3 /  AS2,
		20933 C1DP5,
		20934 RSF1 /  IT2,
		20935 DPP3,
		20936 STX16 /  NPEPL1,
		20937 ANKHD1 /  EIF4EBP3,
		20938 KRTAP5 /  9,
		20939 BRK1,
		20940 OR5D15P,
		20941 OR8X1P,
		20942 BCAS2P1,
		20943 FAM66D,
		20944 PDCL2P2,
		20945 SAA2 /  SAA4,
		20946 ZFP91 /  CNTF,
		20947 GRM5 /  AS1,
		20948 CHMP1B,
		20949 OVOL1 /  AS1,
		20950 STX17 /  AS1,
		20951 EID3,
		20952 TOLLIP /  AS1,
		20953 HTD2,
		20954 CCDC166,
		20955 PDXDC2P,
		20956 SNHG9,
		20957 PGAM1P8,
		20958 SETP17,
		20959 MRPS36P4,
		20960 FXYD6 /  FXYD2,
		20961 MIR100HG,
		20962 PRR23D1,
		20963 ELOBP2,
		20964 ABCC6P2,
		20965 WTAPP1,
		20966 WIZP1,
		20967 EID1,
		20968 ENPP7P8,
		20969 NOX5,
		20970 PPP1R10P1,
		20971 Z97989.1,
		20972 HCAR3,
		20973 TBX5 /  AS1,
		20974 PCDHA3,
		20975 EBLN2,
		20976 OR8G3P,
		20977 CD44 /  AS1,
		20978 OR5G4P,
		20979 LINC00681,
		20980 CARD18,
		20981 OR8A2P,
		20982 NEDD8 /  MDP1,
		20983 POLR2M,
		20984 ENPP7P6,
		20985 ZNF252P /  AS1,
		20986 FDXACB1,
		20987 MIR9 /  3HG,
		20988 PCDHB17P,
		20989 MTRNR2L9,
		20990 PABPC1P4,
		20991 RERG /  AS1,
		20992 TRIL,
		20993 LINC02389,
		20994 SNHG1,
		20995 TDGP1,
		20996 LINC01489,
		20997 IFNG /  AS1,
		20998 HNRNPABP1,
		20999 AGAP2 /  AS1,
		21000 LINC02422,
		21001 MRPS18CP4,
		21002 LINC01479,
		21003 RMST,
		21004 KRT8P11,
		21005 KLRC4 /  KLRK1,
		21006 MTRNR2L8,
		21007 TIFAB,
		21008 TMEM5 /  AS1,
		21009 PXN /  AS1,
		21010 LINC00346,
		21011 PDCD5P1,
		21012 CCND2 /  AS2,
		21013 HSPD1P12,
		21014 HADHAP2,
		21015 LINC02421,
		21016 CYP2A6,
		21017 MT1JP,
		21018 CBX3P4,
		21019 LINC02446,
		21020 PAPPA /  AS1,
		21021 CTSO,
		21022 MTRNR2L10,
		21023 APOPT1,
		21024 DNAAF4,
		21025 A2MP1,
		21026 URB1 /  AS1,
		21027 ZNF432,
		21028 ATP5J2P5,
		21029 LINC02443,
		21030 LINC01152,
		21031 LINC00944,
		21032 ADGRD1 /  AS1,
		21033 SMLR1,
		21034 CCND2 /  AS1,
		21035 ATF4P4,
		21036 TAS2R30,
		21037 ZNF10,
		21038 ZNF486,
		21039 LINC02387,
		21040 SMIM3,
		21041 SUPT16HP1,
		21042 USP30 /  AS1,
		21043 LINC02454,
		21044 HMBS,
		21045 METTL8P1,
		21046 ZNF225,
		21047 CCDC150P1,
		21048 RPL41P2,
		21049 ABCC6P1,
		21050 OR8R1P,
		21051 HSPA8P5,
		21052 UBE2NP1,
		21053 ASIC5,
		21054 SALL3,
		21055 YWHABP2,
		21056 MRGPRF /  AS1,
		21057 POLG2,
		21058 SMIM10L1,
		21059 LINC02361,
		21060 CYP2B7P,
		21061 MTRNR2L1,
		21062 ZBTB11 /  AS1,
		21063 CLEC12B,
		21064 A2ML1 /  AS1,
		21065 KLRA1P,
		21066 LIMS4,
		21067 ZNF350,
		21068 PGA5,
		21069 PLBD1 /  AS1,
		21070 TIMM17BP1,
		21071 ZNF253,
		21072 CAPNS2,
		21073 TPT1P12,
		21074 CACNA1C /  IT1,
		21075 TCP1P3,
		21076 KNOP1P1,
		21077 SLC5A8,
		21078 LINC02419,
		21079 ADGRA1 /  AS1,
		21080 LIMS3,
		21081 KHDC1L,
		21082 HP,
		21083 RARSP1,
		21084 KCNK4 /  TEX40,
		21085 MIR200CHG,
		21086 KIAA1147,
		21087 LSM14A,
		21088 NHLRC4,
		21089 LINC02450,
		21090 RRN3P3,
		21091 CLLU1,
		21092 PGAM1P5,
		21093 PWAR6,
		21094 TMPO /  AS1,
		21095 LINC02293,
		21096 NACAP3,
		21097 GATC,
		21098 LINC02407,
		21099 LINC01619,
		21100 LINC02388,
		21101 ZNF271P,
		21102 ZBED6,
		21103 RACGAP1P,
		21104 MGAM,
		21105 PRELID2P1,
		21106 LINC02413,
		21107 FNTB,
		21108 MIR3179 /  2,
		21109 ZNF878,
		21110 MRPL2P1,
		21111 KRT73 /  AS1,
		21112 RPL36A /  HNRNPH2,
		21113 OR7E47P,
		21114 LINC02298,
		21115 PPP1R12A /  AS1,
		21116 ZNF625,
		21117 GALNT4,
		21118 OVCH1 /  AS1,
		21119 LINC01481,
		21120 PSMA3 /  AS1,
		21121 KRT7 /  AS,
		21122 BTBD10P1,
		21123 LBX2 /  AS1,
		21124 INAFM1,
		21125 CNPY2,
		21126 MGAM2,
		21127 KRT18P20,
		21128 LINC02395,
		21129 LINC02400,
		21130 EIF4A1P4,
		21131 FNBP1P1,
		21132 C1GALT1P1,
		21133 NOVA1 /  AS1,
		21134 LINC02294,
		21135 CASC18,
		21136 LINC02156,
		21137 EEF1A1P17,
		21138 CUX1,
		21139 TEN1,
		21140 P2RX5 /  TAX1BP3,
		21141 QRSL1P3,
		21142 TEX49,
		21143 RPL3P13,
		21144 LINC02327,
		21145 BCDIN3D /  AS1,
		21146 MAP1LC3B2,
		21147 LINC02406,
		21148 SLC7A5P2,
		21149 NKX2 /  2 '-' AS1,
		21150 CLEC5A,
		21151 POLR2KP1,
		21152 TESC /  AS1,
		21153 CHURC1,
		21154 LINC02410,
		21155 NUTF2P2,
		21156 VASH1 /  AS1,
		21157 ITFG2 /  AS1,
		21158 LINC02461,
		21159 PCNPP1,
		21160 RTEL1,
		21161 ZNF578,
		21162 NT5CP2,
		21163 FXNP1,
		21164 RBM8B,
		21165 PDF,
		21166 LINC00641,
		21167 PTCD2P1,
		21168 CHMP4BP1,
		21169 LINC02313,
		21170 LINC00640,
		21171 SPESP1,
		21172 LINC02277,
		21173 DIO3OS,
		21174 LINC02287,
		21175 EIF3LP1,
		21176 LINC00239,
		21177 NT5CP1,
		21178 ASB9P1,
		21179 FKBP1BP1,
		21180 FRMD6 /  AS2,
		21181 RHOXF1 /  AS1,
		21182 LINC00645,
		21183 CRAT37,
		21184 SPECC1L /  ADORA2A,
		21185 LINC02322,
		21186 PSMA3P,
		21187 BLZF2P,
		21188 RHOQP1,
		21189 LINC01500,
		21190 TRIM6 /  TRIM34,
		21191 NBEAP1,
		21192 LINC01629,
		21193 DNAJC19P9,
		21194 LINC02303,
		21195 LINC02292,
		21196 BCL2L2 /  PABPN1,
		21197 SYNJ2BP /  COX16,
		21198 LINC00930,
		21199 SEC23A /  AS1,
		21200 ARHGAP5 /  AS1,
		21201 TRIM34,
		21202 HIF1A /  AS2,
		21203 LINC01397,
		21204 LINC02308,
		21205 BMS1P16,
		21206 SALL4P7,
		21207 LINC02319,
		21208 LINC00871,
		21209 LINC00638,
		21210 SRP54 /  AS1,
		21211 SLC25A21 /  AS1,
		21212 PRC1 /  AS1,
		21213 ITPK1 /  AS1,
		21214 LINC02328,
		21215 LINC00637,
		21216 LINC01579,
		21217 HIF1A /  AS1,
		21218 LINC01568,
		21219 BMS1P15,
		21220 KRT18P6,
		21221 LINC01580,
		21222 CKS1BP1,
		21223 ADIPOR1P2,
		21224 RNASE4,
		21225 LINC02289,
		21226 MC1R,
		21227 EEF1A1P2,
		21228 EEF1A1P33,
		21229 LINC02296,
		21230 LINC01146,
		21231 FDPSP3,
		21232 DUXA,
		21233 CEP95,
		21234 SCOCP1,
		21235 HNRNPCP1,
		21236 LINC01956,
		21237 BHLHB9P1,
		21238 FOXN3 /  AS1,
		21239 LINC02279,
		21240 TUBB3,
		21241 COX4I1P1,
		21242 LINC01467,
		21243 UBE2F /  SCLY,
		21244 TMEM179,
		21245 DUX4L19,
		21246 PARP1P2,
		21247 LINC02302,
		21248 LINC02285,
		21249 DNAJC8P1,
		21250 LINC00524,
		21251 TVP23C /  CDRT4,
		21252 FPGT /  TNNI3K,
		21253 ENSAP2,
		21254 BLOC1S5 /  TXNDC5,
		21255 BRD7P1,
		21256 MTCO1P2,
		21257 CHORDC2P,
		21258 HNRNPUP1,
		21259 LINC02332,
		21260 ACTN1 /  AS1,
		21261 LINC00639,
		21262 POC1B /  GALNT4,
		21263 LINC00517,
		21264 RPS3AP4,
		21265 LINC00911,
		21266 LINC01595,
		21267 NDUFC2 /  KCTD14,
		21268 SMIM6,
		21269 LRP1 /  AS,
		21270 LINC00648,
		21271 LINC00924,
		21272 RANBP20P,
		21273 ADAM20P1,
		21274 GNRHR2P1,
		21275 PRKXP1,
		21276 ITGB3,
		21277 LINC00928,
		21278 LINC02345,
		21279 LINC02323,
		21280 USP3 /  AS1,
		21281 ANKRD62P1,
		21282 LINGO1 /  AS2,
		21283 LINC02349,
		21284 BUB1B /  PAK6,
		21285 LINC02206,
		21286 ZNF710 /  AS1,
		21287 LIPC /  AS1,
		21288 ACTG1P17,
		21289 INAFM2,
		21290 ST20 /  MTHFS,
		21291 HNRNPMP1,
		21292 TGIF1P1,
		21293 TMC3 /  AS1,
		21294 LINC00927,
		21295 NDUFB4P11,
		21296 DCAF13P3,
		21297 GH1,
		21298 EFTUD1P1,
		21299 LINC01314,
		21300 UBE2Q2P2,
		21301 CERS3 /  AS1,
		21302 THTPA,
		21303 LINC01833,
		21304 LINC02352,
		21305 ADNP /  AS1,
		21306 MGC15885,
		21307 NDUFAF4P1,
		21308 SORD2P,
		21309 LINC02253,
		21310 MRPL46,
		21311 UBE2Q2L,
		21312 HNRNPA1P5,
		21313 CYCSP38,
		21314 ANP32AP1,
		21315 LINC02169,
		21316 LINC01583,
		21317 LINC00052,
		21318 RPL21P12,
		21319 MESTP2,
		21320 BLID,
		21321 CERNA1,
		21322 TYRO3P,
		21323 RBM17P4,
		21324 EEF1A1P22,
		21325 PCAT29,
		21326 ST20 /  AS1,
		21327 PIGHP1,
		21328 DNM1P47,
		21329 LINC02254,
		21330 LINGO1 /  AS1,
		21331 IQCH /  AS1,
		21332 LINC01220,
		21333 HSP90B2P,
		21334 NUTF2P6,
		21335 LINC01581,
		21336 CSPG4P11,
		21337 LINC00933,
		21338 CRTC3 /  AS1,
		21339 NCAPGP2,
		21340 LINC02109,
		21341 ANP32BP1,
		21342 SLC22A31,
		21343 ELOCP2,
		21344 HERC2P10,
		21345 LINC02126,
		21346 VENTXP1,
		21347 RAB43P1,
		21348 SH3RF3 /  AS1,
		21349 ACTG1P15,
		21350 PWRN1,
		21351 HNRNPLP2,
		21352 BX005019.1,
		21353 IL21R /  AS1,
		21354 THSD4 /  AS1,
		21355 LINC00261,
		21356 TGFBR3L,
		21357 LINC01992,
		21358 HOXB7,
		21359 NORAD,
		21360 LCMT1 /  AS2,
		21361 LINC01571,
		21362 MIR762HG,
		21363 ADAM3B,
		21364 AOC4P,
		21365 AGBL1 /  AS1,
		21366 MMP2 /  AS1,
		21367 CSPG4P13,
		21368 LINC01413,
		21369 LINC02240,
		21370 FRRS1L,
		21371 JHDM1D /  AS1,
		21372 SSSCA1 /  AS1,
		21373 PMF1 /  BGLAP,
		21374 SUB1P4,
		21375 LINC02166,
		21376 SNHG19,
		21377 SLX1B /  SULT1A4,
		21378 ITFG1 /  AS1,
		21379 EIF4EBP2P2,
		21380 TPSP2,
		21381 ACTG1P16,
		21382 NTRK3 /  AS1,
		21383 HEXA /  AS1,
		21384 MOCS1P1,
		21385 AQP4 /  AS1,
		21386 LINC00562,
		21387 WBP11P1,
		21388 Z92544.1,
		21389 LINC02182,
		21390 Z97205.2,
		21391 LINC02367,
		21392 AGGF1P9,
		21393 LMF1 /  AS1,
		21394 ATP2A1 /  AS1,
		21395 LCMT1 /  AS1,
		21396 LINC02134,
		21397 NBAT1,
		21398 FTLP14,
		21399 MYL12BP1,
		21400 CISTR,
		21401 BMS1P8,
		21402 MT1L,
		21403 ERVK13 /  1,
		21404 BNIP3P5,
		21405 EIF5A2P1,
		21406 STAM /  AS1,
		21407 Z98885.2,
		21408 BGLT3,
		21409 SNAI3 /  AS1,
		21410 RBM22P12,
		21411 LINC01541,
		21412 AGGF1P5,
		21413 RN7SKP176,
		21414 HNRNPA3P11,
		21415 LINC00543,
		21416 SLC7A5P1,
		21417 LINC01227,
		21418 ACSM5P1,
		21419 LINC02280,
		21420 LINC00890,
		21421 LINC01963,
		21422 VPS35P1,
		21423 FBXL19 /  AS1,
		21424 LINC01960,
		21425 LINC01229,
		21426 HCCAT5,
		21427 CASC22,
		21428 LINC02170,
		21429 ADPGK /  AS1,
		21430 LINC02011,
		21431 XKR7,
		21432 LINC00565,
		21433 LINC01254,
		21434 CCPG1,
		21435 LINC01311,
		21436 LINC01416,
		21437 LINC00622,
		21438 CAPN10 /  AS1,
		21439 WWOX /  AS1,
		21440 LINC01633,
		21441 Z94057.1,
		21442 DOCK9 /  AS2,
		21443 BX255925.1,
		21444 LINC01572,
		21445 LINC02165,
		21446 WFDC21P,
		21447 SULT1A3,
		21448 LINC02256,
		21449 LINC02178,
		21450 LMO7 /  AS1,
		21451 TMEM178B,
		21452 LINC02473,
		21453 RBFADN,
		21454 ADAMTS7P3,
		21455 HMGB1P33,
		21456 SPINT1 /  AS1,
		21457 Z95115.1,
		21458 RNF126P1,
		21459 LINC01898,
		21460 Z83847.1,
		21461 BCAP31P1,
		21462 ZNF865,
		21463 LINC02133,
		21464 ANKRD26P1,
		21465 LINC02128,
		21466 RBM22P13,
		21467 ATP2C2 /  AS1,
		21468 LINC02192,
		21469 LINC01355,
		21470 LINC01616,
		21471 PYCARD /  AS1,
		21472 MANEA /  AS1,
		21473 VPS9D1 /  AS1,
		21474 PDCD6IPP2,
		21475 MAFTRR,
		21476 TEN1 /  CDK3,
		21477 TMEM202 /  AS1,
		21478 DKFZP434H168,
		21479 LINC01003,
		21480 UBE2MP1,
		21481 PAN3 /  AS1,
		21482 LINC01686,
		21483 LINC01976,
		21484 DLGAP1 /  AS5,
		21485 SMG1P7,
		21486 FSCN1P1,
		21487 TPBGL,
		21488 GAN,
		21489 SUB1P3,
		21490 LINC02177,
		21491 DISC1FP1,
		21492 BEAN1 /  AS1,
		21493 Z92544.2,
		21494 LINC00838,
		21495 Z97986.1,
		21496 HPR,
		21497 SSTR5 /  AS1,
		21498 LINC01477,
		21499 FRG2KP,
		21500 LINC00922,
		21501 KRT18P18,
		21502 DNAAF4 /  CCPG1,
		21503 TCF24,
		21504 ISY1 /  RAB43,
		21505 LOXL1 /  AS1,
		21506 TUBB8P7,
		21507 LINC00662,
		21508 MIA,
		21509 LINC01996,
		21510 PCDHGA9,
		21511 CCDC92B,
		21512 MMP25 /  AS1,
		21513 DLGAP1 /  AS2,
		21514 PCDHB19P,
		21515 LINC02185,
		21516 BCAR4,
		21517 LINC00514,
		21518 LINC02175,
		21519 OCLM,
		21520 LINC01978,
		21521 PCDHGB3,
		21522 CORO7,
		21523 NDUFA3P6,
		21524 MIR193BHG,
		21525 LINC01569,
		21526 SAMD11P1,
		21527 TMEM256 /  PLSCR3,
		21528 CCER2,
		21529 SMIM28,
		21530 PCDHGA4,
		21531 LINC01979,
		21532 LINC00621,
		21533 OVCA2,
		21534 GLIS2 /  AS1,
		21535 LINC01977,
		21536 U91319.1,
		21537 MRPL12,
		21538 MTCO1P40,
		21539 TMPOP2,
		21540 ALOX12P2,
		21541 KARSP3,
		21542 ZNF234,
		21543 ROCK1P1,
		21544 ZNF213 /  AS1,
		21545 LINC02187,
		21546 LRRC37A17P,
		21547 LINC01896,
		21548 MYZAP,
		21549 ATP5A1P3,
		21550 THCAT158,
		21551 TAPT1 /  AS1,
		21552 TMEM220 /  AS1,
		21553 MIR3187,
		21554 LINC00675,
		21555 RN7SL689P,
		21556 HID1 /  AS1,
		21557 RN7SL823P,
		21558 BPTFP1,
		21559 LINC02210 /  CRHR1,
		21560 DLGAP1 /  AS3,
		21561 LINC00667,
		21562 LINC00908,
		21563 MIR3679,
		21564 FAM60BP,
		21565 CIAPIN1P,
		21566 LINC00672,
		21567 EEF1DP7,
		21568 SNORD3A,
		21569 MIR4253,
		21570 LINC02003,
		21571 SCML2P1,
		21572 MIR3928,
		21573 MTND1P15,
		21574 MAGOH2P,
		21575 SNRPCP4,
		21576 MIR3168,
		21577 CPDP1,
		21578 LINC00909,
		21579 RN7SL657P,
		21580 MTCO3P13,
		21581 DYNLL2,
		21582 RN7SL208P,
		21583 MYH4,
		21584 BX640514.1,
		21585 RN7SL731P,
		21586 SUZ12P1,
		21587 SNORD95,
		21588 LINC00526,
		21589 MAPT /  AS1,
		21590 KRT18P8,
		21591 SEPT4 /  AS1,
		21592 L3MBTL4 /  AS1,
		21593 BDP1P,
		21594 DPRXP4,
		21595 TTC39C /  AS1,
		21596 RN7SL404P,
		21597 DSG2 /  AS1,
		21598 RN7SL230P,
		21599 SNORD3C,
		21600 SH3GL1P2,
		21601 PRR29 /  AS1,
		21602 PPY2P,
		21603 C1QTNF1 /  AS1,
		21604 MIR133A1HG,
		21605 TSPOAP1 /  AS1,
		21606 LRRC37A7P,
		21607 TRMT112P3,
		21608 CLUHP6,
		21609 MIR5188,
		21610 PCAT18,
		21611 MIR3682,
		21612 MIR4768,
		21613 DTX2P1 /  UPK3BP1 '-' PMS2P11,
		21614 KRT18P55,
		21615 LINC01915,
		21616 MIR5697,
		21617 H3F3BP2,
		21618 LINC01903,
		21619 WDR45BP1,
		21620 RARA /  AS1,
		21621 RPL17,
		21622 RN7SL378P,
		21623 MAFG /  AS1,
		21624 LINC01970,
		21625 LARP7P3,
		21626 SNORD53B,
		21627 RN7SL648P,
		21628 LINC01900,
		21629 CYP4F35P,
		21630 FSBP,
		21631 EEF1E1 /  BLOC1S5,
		21632 MIR4422,
		21633 LINC00668,
		21634 GACAT2,
		21635 ESRG,
		21636 MIR3671,
		21637 GATA6 /  AS1,
		21638 RN7SL574P,
		21639 SNORA59B,
		21640 FBXO36P1,
		21641 ZNF415P1,
		21642 RN7SL612P,
		21643 STRADA,
		21644 MIR4666A,
		21645 NARF /  IT1,
		21646 LINC00683,
		21647 LINC01909,
		21648 UBL5P2,
		21649 MIR744,
		21650 MIR5093,
		21651 SNHG25,
		21652 CBX3P2,
		21653 MIR4451,
		21654 RN7SL220P,
		21655 MIR4641,
		21656 MTCYBP13,
		21657 BOLA2P1,
		21658 MYO15B,
		21659 MIR5695,
		21660 DSG1 /  AS1,
		21661 MIR4464,
		21662 KPNA2P3,
		21663 GAPLINC,
		21664 LINC00663,
		21665 ZNF793 /  AS1,
		21666 MRPL37P1,
		21667 FXYD1,
		21668 AARSD1,
		21669 DHX40P1,
		21670 LINC01929,
		21671 LINC01532,
		21672 LRRC37A16P,
		21673 ZNF850,
		21674 LINC01905,
		21675 PTGES3L,
		21676 UXT /  AS1,
		21677 LINC02080,
		21678 CCDC58P3,
		21679 ASB16 /  AS1,
		21680 CTBP2P7,
		21681 SLC14A2 /  AS1,
		21682 ILF3 /  AS1,
		21683 TBC1D3P1 /  DHX40P1,
		21684 ZNF561 /  AS1,
		21685 PCAT19,
		21686 LINC02081,
		21687 RNF157 /  AS1,
		21688 LINC01842,
		21689 TPMTP1,
		21690 CHMP1B /  AS1,
		21691 MIR132,
		21692 LINC01775,
		21693 LCN6,
		21694 ZNF790 /  AS1,
		21695 PARD6G /  AS1,
		21696 LINC01140,
		21697 MAP3K14 /  AS1,
		21698 TBX2 /  AS1,
		21699 CEBPA /  AS1,
		21700 LINC01764,
		21701 LINC02001,
		21702 SNHG22,
		21703 SLC25A1P5,
		21704 LINC01415,
		21705 BOLA3P2,
		21706 ASNSP6,
		21707 EIF4A2P1,
		21708 LINC00906,
		21709 ZNF833P,
		21710 KCNJ2 /  AS1,
		21711 UPK3BL1,
		21712 SMCO4P1,
		21713 DM1 /  AS,
		21714 ELOCP29,
		21715 DNAH17 /  AS1,
		21716 LINC01835,
		21717 ZNF582 /  AS1,
		21718 APOC4,
		21719 ZNF571 /  AS1,
		21720 LINC01837,
		21721 CIRBP /  AS1,
		21722 FAM215A,
		21723 ZNF887P,
		21724 ZNF285,
		21725 LINC01855,
		21726 LINC01864,
		21727 LINC01836,
		21728 MIR497HG,
		21729 S1PR2,
		21730 LINC00907,
		21731 CYP4F24P,
		21732 RPIAP1,
		21733 LINC01028,
		21734 BNIP3P16,
		21735 LINC01482,
		21736 FDX2,
		21737 THA1P,
		21738 EIF5AP2,
		21739 ZNF224,
		21740 LDLRAD4 /  AS1,
		21741 EDDM13,
		21742 LINC01539,
		21743 HMGB2P1,
		21744 FAM60CP,
		21745 RUNDC3A /  AS1,
		21746 EML2 /  AS1,
		21747 LINC01801,
		21748 SMIM22,
		21749 LIN37,
		21750 MAN1A2P1 ; 
	MATRIX
	Human         1111111111111101110011111101111111111111111111111111111111010000111101111111111111110111111110011111101111111110011110010010111111111101101000111111111111100111111111001011100010011100110101010010100110010011111011110111111111111110001111101111111111001011111010111111110101110111111111111001111111111101101111110101111111110011111111111111011111111111111111010111100111011011101001110100111111111111100111110110111111111111111110111110111111111111111101011101111111111011001111101111111101111110111111110111110101111111111100101011111111011111111111101101000111111101111111111111110001011011101111011110111011111111000110111111111101010111110111110001111111101110111111111101111111011111111111100101111101111110111100111111001111101111111101111011100111101011001111111111110011111110111111111111111101110111001101111011111110010010111110000111111110111111111111100110111011111111111011111111111111111111111000101111111111111110111111111011110111111100111100111111111111101111111111111111111111101110
1011111001111111111111111111101111111111111111101110111111111111011111101111100111110111111101111110110110010101111011100110111111111111111111011110101011101101110011110111111111011111111111111011101111011111010101101011111111111111110011111111111111110101111100001110111111101110011111110111111001111111111111111111111111111101111111111110100011101111111010011111010111111100110011111111111111011111110001111110101100011010111111111111111010111010111110110101011001110111011100011111101000111111110011111001111011111011111110111001111110111111110101111010111111101101111111111111001111111111111111100110101101101111111101111111101110110111111111011111111110111101111101111111011110101111111111101110010111111111111111011101101111011111101111101110101111111110111110110110110111111110001111001111011011101111001111111111111111111111111111111100011011111111111111111111101111011010011011100111101101010111010111011110111100111111110111110011110101111101111111111101110101001111011111011111110111011111
1101010011111101110101101110111111111101111111011110110110110111011000011101111110001111001111111011110101011111111111101101111001110111101110111101111111100111111010110110010101111011111101111110111101101010111111110011111111101010111011110111101111111011011111111110111100111011101111110111110111101111111111111110001111010011101111110111111011111101011111110111111111111011111111101001110110111101111110101110111110010001010101100111101100011001111101110101011111010111001111110010111111010111111101101111111011111111111110110000011011111010111000111101111101011111010001101011111101011001101110011011111001011111100111111111110011111111011111100111011111111101111111010101011111111110011111111011011110111001011111011111111111011001111111101110111111110111111111100111111011111110101111111011110100001101001111011111111110110101011011111111001111110110111111111111111111111111111011110011110010100111001011111111011001101111000101001001111111100101111111111111001100011111111110011101110011101011
1111111111011100001010000011111101110111110101000100111110100111111011010111110111011110110011000111111111111110111101101111111111011111100110111011101111111100011011011011101011111011001111011001001111111011000011010011111101111110111111110000111111111111111011100111011101110011111111111111111110011100111111011001011101111111011111111111101111111111001111111110111111111011101011011111111111111111111011111111110111111011101111110110001100110101111101111011110111111111111111110111111111001101011110111111110011101111001101111011111111001111011111011111010011011100110101011111011111111011110111111110111110101101011110110101111111101101010111111101111111111111100111101100111111111101110111110101011111100011011111111001111111111110011111111111011000101101111110111101011011010101111101011111101111111000011111101111111111111110001111111111000110111101101110111111111100111111011011011111111011101001011111001101111101011111110100110110110110111111111010101111111011110001101111111110011111011111
1101111111111111001111111111111111111110110111111110001111001111111001110111011111101011110110101111110111110111111111101101111011011111011001111111111111110110111110101110111110110011111111101101111101111101110111111011101111110100011111111101111111111110011111111111110101110111111111110010011111111010111111100111111100111100111111011010111110010101010011111101111110111100111111111111111100111111111111111101111110000011111111111110011101111101110111011111101111111111111110111111110011111111111111101110101110010011111011111111011111111100111101100111110110111110101111011110011011110111111000111101111101111010111111111111110000111111111111111111101111110111101111110010001110111111100001101111101010011111011111101111111111011001111111111111111110110111111111101110111111111111111111111011111111110011001101111101111111111010111101111101011111111111111101101101011101110111100100111101011011101010101111111011101110010110110101000111101011111001001111111110111110111111111111111111110011110111
1101101111111000100001011111100100010011101111111100011111111001001111101110110110000111111111010111111011111010001111111110001111100100111110111011111001111111110111111001011011100011111111011110111111111111111111011011110111111011111110011000111110101100011100100110111111111111111011100001110111110110010011011000111011111101011001110111110111011000101110110011111101110111100110101011110001001110011110101010100101001101111001111111111101100010111001111001100111011010110111011111100111111111111100110110011011111110111011111010111111111111100010110101101011111111101001010110110010010101011111011111111001110111111111101101001110010001101011101111110011101011111101001111110111111110110111100111111011010111101011110110111000110111011101101111001110001100111110111001111011101111111011111101111111111110101000110110110111010111110101110111101111111111101101100110110101111111011111111111011111111111111011111111100000011001001111111111111101001010011111101111011111111111101111101010111100111001
1011000101001111111001110111011111111100001111011111111011011110101011011111110110101111101111011011100001011100111001110111110111101111101111011110101111011101111001011110011101111001001010100111100011101110111101111011101111111111111011111101111100111111111101101001111100110101111111111100111100110010111110111101111011011001011110111101110111111111111111011111110001001111111111101111111011111111111101111111010101110101111101111111110110011111000111110101110110100001111101101001011011111101111110111111110111111111011011110110110001111111101010011111111101101101111101001100110111101101111111111111111001111001101110110011011101010111111101111111111001101110001010111101110111111101010101101001110010110111111110110101011110101101111111111111111101101111111011111010101111001110011111111100110111111010011110011111111110111110111010010101101110011011101100111111110001101110111101111110101111101011010011111011111111111001111101101111111111011101101110111110110110111010111111111111111111111111
1111101110100101100111111111111110111011011111100100010011110110000000111111111011111111111111111111111111101111011101101001111111110101111111111111111110101111110010111011111101111100000001101101000111111001110001111111111111111100011111011111011110011111101101101111111111111111110111111101111110111111101111100011110101111011111101111011100110011101010101111111111011100001000111110111010110111110101111110011111111111111011111110011101101111011110011111101111011111111110111101111111110011111100101111011101111101110011101011101111001110111011111100111101100100110110101101101111010001111011111111001011110000100001111011011110011111100101011011111100001011111001111111111111111111111110011101101010110001111011111010111111111111001111010111101110111111100110101111101111111111011101111011101100111110111011111000010111110100110011111100111111111111100111101111100011111100111101111110011111011111111111110111101101101111101110011011011000010111101111000000011111011101110110111101011111101110111
0110111011111101111111110001110100110111111111010101110111111100110111111111111111110011101111011101111011010110011111011011110001111000011111111111111111111111111111101101111111110111111111101101101011101111110101111100011010111110011001011101010001110101101111100111111011111110110111101101011011111101011100110111010111111011100101111011000100110101101101110111001111110001001111110001101011100111111110010110010101111011100111101111001010010101101111001100111000010110001111111011100001110001101111100110110011101101111110110100011111111110111110111011110110011110101101111101110100111011110001010010110101101000101111110011111111000111111110001111110111101100010111001111000010011111011111111110110111011110110011110111111011111111010110101110111100101011101011111110111101101110111001011111111001010110111111111011111111111001111111100111001101101011011011100111001111111011101100011001111001111111110110111100101101100110100111011111101101110001100001110111111100111111111110010001111111110111
0110111111111101111101011101011111111111011111101011010100101001111110111111110111010010110111111011100101101111011111110011010111111001001101111111011110011111111001110111110111000101111011110101111011011101100001111100011111111110111001011011010111111111111011110111011101111011111111111110011011111111011101111101111101011101110111100101011111011100101111110011101110101110001101011111001110010111111111111111111111101011011110100100011011111111111111011111111111111101110011010111110011001101010111110100101001110101111011011101100001111001110000011111100101111111101011100111011111100101100011111111001111011111111011001011101000111010111100000111100100111101011101000000111010000101110111111101111011111111101011110101110100111100111111111111011101010101101001101111111111111100111011110111111101000000011111111001111101111111100100111111001111111010101011111111111111111101011011111111110011000111110011100111011000100111000001011100100111100111010011111111110001101111001111111011011100110010
0110011100011111111000101011111111010101000101111111100000111111111110111111011101111110111111111110010001111111110011111101101111110101010100101110111010011001111011000011010100010110111111111000110001111101101001100110010011101111111101010101111110111110011100110000100111110111111010010001101011111101111100111001110111110101000100111100001111110110000111101111010010111001110110011100101110011011111110110000111011100101111010111010110011110110111100011111111010111111100010011010110101000010011111101111110111101011100111011110111010101011110000111111110011110101011101101001010111001111110100111100111111011101010111011001101111110011100111111100011111101111111100101111111011111100111111001111111110111100111111111111110101111110111110111011011110101010101111010011111011001101001111111101111010110110110111110101001011110000111001001110111011001100101101000110001011111011101001011111001011100101000010110110000010111110011011110111011101001101001111010011001111110111111100100101111111110111
0111111111001100111111010111111011111010001101111011011011011110101100101110011101111111110001100111010101111110100000101010001111010111111111110101100110110111111111101011110010100100111100010111110011011101100010111110111111100111000101111111101100011111111100111110001111111111111111101110011111001100110111111011011111110011111111111111101110101011101001111110011001101011101110101101111101011011110100110111100000011111001111110101010010101011111011111001110111110111111111011111100110111111001011110010111010111010101111111100011111101111110101101111011111111001111101011101110101110101110110111010011111111110000010011001011111001100011111011111101010001110010100111110111101101110111001111111101101111011111100110111111101101111101010100111111011111101001011111111111100110101100111011110011100011111111101110011010110111011110001111110111111110110100001010111110111111010011011010101011101111111100111100111111111101111011011010100101110111111101111011001101001000111111010111101110111001111
0101101011110011011101010111011101110110011101110101111111100110100101101011011111011101101101111001111111101101000110000101111000110110001010111101111110111101111101111011011000011011100010111110111010110000101111101010111011111111100100011111111100001010111101110000111111111011101000011111111101010110011011111100101100111111100010011010111111110000111011111100110111111110100010110000111100011010111011111011110110110100111111100111111111100101111100110111101101001010101011000101101101111011000001101010010111111010110001111111010110000000110111111101100011001101111111011111111101010111001010001011110110100101011101000011111110100110000110101100001110110011100111001101011111111101111011011010100011011110001011011110101111110011001111110000011111011011101111001001101111010111011111111111110011101011000110011110011110101011111110011100011101011101011111101111000110110010111110101100001110100111010001111000001000011000111100000011101011001100001010111101110001111110101110101111110110010011
0001101101001101001001111110110110011111011010010011011101011111101101111001011010100101111111101011011110100011111101101011111101010100101111010000110111010111000101011110110010001111101111100111111101011010011010001100111000100001111110001111110111010101111101101110101000101010000000011110111010010111010101011100111010111111110111001100110001110001011000000100001011101001101111011011111000001011101110101101111000101111111101111100111111111000001001111011010110011011101000011111110111001110100010001101001101100100101001100001010000000101100010100011111011000100011011111111001011101000100010101011111000100111100111111111111011110011110101110011011010011101101110001001001111001111010011101000110000100011000101110000001100010010001111000111011011100111011111100101110001111000001000111110000001000010010001001101111100011010000111010110001011011000101001010000000111101001110110100101010101111111100011110110111111110001010101111101001110100011011100010011111001100100110010101110111101010110
0100111101111101001100110001001110101100111101010110110101111111011111101000000100001000001100010000101101111101101100011101101111000010111001000011110010110101100111101111111010001001000110101110111111110100001111000110000000001000101001000100111011001110001101011010010011001010001000111011111001010111110101101010000101010110011111000111011110101111000100000111000110100001110001001000110110101111101111111001110010110111001111010001110011011100101100001100000100110001111011110110101001101110011011110100000001110000111011001011110110100111101011101111100111111001101100111001011001110010001010001011111101111000111000011011111111010110101101000001010111110111101111001101101110111011010111101111000100011111110111101001001111110000110010101111110111000101111010001011000010100100100011001110010001010100111100111011110100000000010001010010011010010001110001001001101001100001110100100010110001010110110110101011110010000100010000011011101000100100001100110010010000001100010001100110110101111001
1010000110101110111011001011101110001100101001001100011010111011001010001100100100110111100101001010011000001111000011000000001000111100000101101110001100000000000100111010001101100101101110011000110110111011000001110010111000001011111100000010000000011100000011001001001001101110000000111010110001001001001000011010110001101010010101100011011010111011010111110110011101101000011001010001100111011110111110111000010010000101101101111101101000111011111010101111010110100110100110000101010011110011001101110010101010100001111111011010110011111011111111111011011110110101111111101101111111111001101011110011101100110101101100110001010111111111101110110111101111111110001011101101000011111011101011110001000010000111010110010100111010111111111011001011001111100011110011010010010101000111111001111001101010100101001111101000011101100100111011110011101111011100010101101100100010101110011100111111111111000110110010010011111100110001010100101111011111001111110100111000101011110110101011011111000111111100
1011110110111011111101100111110111111010111100111110110101100101101011111110101011111101111010011111100001000111100111011101001111001110001111011111101110011111011110001111111111010010111101111101111111111110000000000000000000000000000000000100000000000000100000000000000000000000000000000000000000000000000000000000000001000000000000000000100000001011001110100111001000100100100001100000100010000011011101000000111100000000000000010011010000110101101101000100000100100111111010101010111000001101010011011000001000010010010011000010010010001101010000000010001010011100010111111110010100010001001000011001101101010100111101011001000111100000111110001100011001101010011001011111010000101110111000001111000000000000000000000101100011000000000000010001000000010011100100010110010000000000000000000000000000000000000000000000000000000000000000000000000011100011101000000000000000000000011000000001000000100000110000000000000010000000101000010010000000000101000101010001100101011000010110010010011000011100
0001000001011101110100110101000100000110001100010000011001110011100111111101001001011101000000000010010011000010100001010000100110001110011110010001001110100101110001010100011010101100000111000110000000100001000001000100001001010000001000101000000001010110000100001010111001100100000000100011000000010011001000000000010001000000011000000000101000000111010110000000000010101001101000000001000000001011010101000000001000100100101000000000000101100101000000000100000101000010001100010001000010000001101001011001001100001100000010000000100000100000000000000000000010000000101001011101011010000011101101010110000010000000000000000000000000000000000000000101000101010010010001000100000001000011010010000000000001000000000000101001000001101100011000000000000100000000000000000000100000000010000000010001000000110000000011001000000100000001000000010110011010000000000000000000001000000000000110000010000000000000010000000000000000000101011001010000000000000000000000001001010010100100000000100011000000000100
0000001111001000000000010000100000001000100000000001001100000000000000000000100000010001000000000000001000000000001000000001010000000000000000000100010000000101000000000000001000000000000010000000000000001010000001000000000000000100001000000100000000001000001000000000100100000001000100000000100000001001010001000000000001000010000010000000010110000010000000000100000001000000000000001000000000000000000000010000001000100000010000000001001000000000000000000000000000000000000000000000001000000000000100000010011000001100000000000000000100000000000000000000000001000000000011000000000100000000000000000100101000000000000000010000010000000000000001100000010000000000000000000010000000100000000000000000100000000000000000000001000000100000000000010000000000001100000100000001000000000110001001000000100000000000001000000001000000001000000000100000100010000110000000000001010000000000000000010000000001000101000000000000001000100010000000000010100000011000000000000001000000000100000000001100100100010001
0000000000010000000000000000010000000001000010000000000000000000010000000010000000100000000000000010000000000000100011000000000000000010011000000000000000000010100000001000010010001000000000010000100111000000110100001000100000000000000000000000000000000100000000000000100101001001000011010010001000011000000000000000010000100000100000000010000000001010000000000011000001000000000100000000000000110000000000000010001000001100000000010000000010000100100000001000000000001000000010100010110000000001010010001000000010000000000000000000000000000000000000000000010000010000000100010010000001000000100000000000010001000000000000100110000000000000000000000000001000111000000100000000000100000000000001111000010000100000100000000100111001000100010000110000011001000000000000000000010100000000010101010111100110000011000000000001000000000000100000000010010101000000101000101000000000101100000000001101011101101000011100000000001101000000010000001010101010000000000001000000010000100000001000000100000010000100
1101100100100000110000100000000100000001000000100010101000100100110100100001001101010001100010101000000001000100101000010000000100010000001010001000100100000001000000100011111010100000000000010010011010100001101100100011100000000011000000000101101001101101110111101100100110110001000000000000010000000100011110000000000100010001000000000010000000000000011000100000110000010001000000001000100010000000000000000100000000000000000000000000000000010000001010000100000100001010000000000000000100010010000000000000000001011000000000000000000001000100001000000100100000000100101000000000000000000110010000000000000001010001011001001000100010000000001000011000100000001000000000000001001000001000000000000000000000000000000000101100000000000000000000000000000000001010100000110011000010110000000001010001000000000000000011111010101000001000100100111010001010101000000100010000001000010000010100011100101000001001010000001011001010010100000000111010000000010011100000011000001000000110000000100100010101000010
000010001000010000011011011000000000100100010000000000001000110000100010000000000101111000000000100010000010000001011011101010000000000001110000000001001001000100000101001010000000000100000000110100010000101000000000001000011100000010000100001000000010010001000100001100100001000100100100110000100000010000000110000001000001000000001000000000000001000000000111000000000000111110000000000000000000000001000000101000000001110000000000010001000000001000000101000000000000010000010010000000001000000100000101101001010001000011011010010010001100010100010010000000011001000000000000000000001001000000000000001010000000000000010000000000000000000000100000000000000100000100000001000000100101100000000001010000001000001000000000000100010000000100000000000010
	Armadillo     10111?1110111101111?1111100?111?01?01111111011?1?0111?111??0??0?11110110?1?1??111111?111111110011101?01?11111?1101??10??0010?111?00111110110????11?111?1111101?0?101?11?1011??0011011?0?1??111?1?110101??00111111?1011111?1??10?1111?1100101111?1111101111?11?01111???110111111?111?011?11111111?111111?11?111?1100?011?01011?1?111111?1?11?11111111011111011110111?1?010?010001110110111??1101101011101111?11101?01?11?0110?011111111111111?1111????111011?111??1?1111?110110111?111011?0?1?110?111??111?0??11011?111110??111000101?101111000??001111111101???11111101?110101??0111???101011110111?1100?0011011?011110?11?11111111110111?0??0??01?11111010?11?111111?11???11?1111100110111011101111?111?10??1??10111110?11?1??001??11?0??01111???1?111011111111111?00110?1110?111101??10011?111110111?0111?11101?0?11111??01?01?1?1??11001??010001111111001111?111111010110111110?11111111100?001?01111????111?01?11?10??1?1111?1111?1111?0010?1111?11?11101100?011?111?011?1?1?1?1100100110011111?1111?11?11011?11?111??111111?11?10??
??100110011?11?1111111111111?1111111?111111?100010001?11?1111?11?11??11??11?10?111?010011111?1111?11010111010111?11011101110111?11111111111?1111?11010?11?101?0111010111?11111?10101?11111?0110111?11?10?11111011101?11?001101?111111?111?1011101111101111?1010??1101?0?111?10111110111101??111?011?101?0111010?011?11?1111?11?11?1?1101?11100011110110?11111111100??011011101011011?10011101111000?110111??01?1100?0?11?11010?11001?011110011?11??11?1?11111?101111?101?10001??1011011101?100011111?11???111?00?1001111100??1?0?1111011????101110111?11101110111101?1?11??0111111?111??111111?011?1??1??1111?1111011110??111011?11?1?1?11?1?11111111011?1111111111?100??1111?11101?010?11?1?01111110111?00111111?1111101111?10111??1111?11?1011110111?111???1??1111?1?0?1101?111111??1??11?10111?10?111?1111110011?1100110?011?1?1?1??1011?1?1?11111?1111111?11011??11?1?0111?0?1?1?11?11?11?1111?110111?011?100100?110??1110111101?01110011101111111?100111?1?1?01110???1?11110101111111111?1111?1111101??1111111111010111111110011110
010101001110100?11110?00?11111111011111?111111?1111??1???01101?1??????111???1?111????1?10?111?11101111?100?????01?11111??101?01??111011?11?110?1110111?11111?01?11101?11??00?1?101111??111101111111?11?11110??1?1111111100?1111111????111110?01101111011111?1??11111111110?011?1???1100111110110111?010?11111??111111?0111011111111??01?10111?1?11011?11?11111?1011??111110?1111111100?111111?101?01110010?11111?111101?1?0?1??10??1??00?10111?101??001110?10001111?011101?1111111011111?0??11111?1111101?0?01??1?1101101111011?11?1?10?11?01111?1?0?11111011?10?1?0011?10?1111100011111011001???01001110??1100?1?1?0?1?1?1??1?0100111?00011?11111111101111?1?1?111?11???1110111111111011101110??110111?11??111???101111011??11?10111?0?111????1?111?1101110??001?111110111?1111?110?1?0?1?1111?110111101?11111?1?0111?111?11110?10?11011111010111??1011??011101011011??001100101?1111101?1?110111110111101??11??1?0111101011?001?11?1?1?0?0?1?1?1?11?1111?0101??1??1???1?01?0???11??1?111110101?00??1??0011111111?11????1111?1??1101?11
01?1?1?11??1???01011??1??0?1?111?110??1?1?0?011?1????111?0?0??1111101???11111??????????01??11100??11?????1????111??1111?1?11111??101011111?11?10101110????1101?10100?1111011?01??11?11?111111?0?1?110?1??111?0110?1101?110111111011?11001111111111?0?10???11?10011?111100111011100010?11?11111100111111?1?1?11???11111011?0101110111?11?110???1111?110111111111101111111111?11111111??11101??10110011111?11011111110101111?1?1111011101?101?110?01101000??1111?11?11?11?11111?1111?0111111111?10?11111?11??11?0101111?01?110?10?11111101011101101011111111?01?11011111011111010011?0?1001101?101101??111111?1011111111101110101110?10??1011?11?01?0110111?10100101111111111111111??1111110?11???1?00?110111?11011101101?1???11?110110?0??1111111100??1110101111?1111?11110110111000?110?111?1?11??01?1100?01010110?101001?0??1101111101100111010011111111?11011100?111111111?0?110?1110?1?1?1011101?101000?111110110111111111???0?10?0111111?10011111101?11000011111101?0?00??0100110111?010101??1111100?11100011??101111??00111111111?1
??011010?11??00?0011111111111??111111100100111?11111????11?00?111010?11101?10111?11011111101????111?1111111?011?101111?11101?110?1010?11111001011?11?1?1111?111?11?100101??01111101????11?0111?10?011111?111010111??111111111011011?0100???11111?1?0?0111?111010??1111110101110111110111101111?11??0?1?1?11?111?111111111?101111?1?1?1?111111?011?1011?1111??11?11101?01110?011111110100111?111?11?11111?011110?11111101111?11?1?1?1?11111111?1111100111?01111111101110111??001110???11?1?111011?111?1?111101?1101?0101?11?0101111?1??1?11?01110111101111?1?110?1?01?101101110011011?11011101101?????101?1110?111111001111111?010111101??1111101011?1100011?11111011??0101111011?1110??0101101?0001?0011?0?11110000?011011?10010???01111001111001?11?11110111001111111??1111111?10?1?11101001111?1101111111?1?11111111111111111?111?011?00?1?0111??11?1111111010?110011111011111?1111?1101?11110110111100111?1111101001?11?101111110????101??1?1111?1?????01001?11010????111111?110011?0????11101?1111?11?11110111?11??11????1001?110110
??111011111?10?11?010??1101010?10101?0??101110?01110011?101?10?10001111?111011011100?10?1111110101?111?111??1?101??10?011??10?111?10??011011111?1?11??000?11111?0??11??11??1101???10??1110111111111111?11111?11?011111???01101?10111101111?110?11??001?11??010000?1?0?1?00??10?110111??111?1100??1?111011101111001??1101100?1110110?1101111001?111?111??1100?0001??110?101111?11??0101?11??110?01??111???1???11?111010?110?01000110001011???11?10?111?11010?0?0??111011?1??1100111011?1?11?101?11111?0??1?11111111110?1??01?010?1?1110?0?11?011010?0110111111111????0?1101??1010110110?11110?11?1?1?11001001?1010?1?10001??1?110?11?1?11111?1?1111010?101??1010?101?111111111110?111?0?1?01??1?11111110110?11?101?01111??1?111111111?0?0100?1?101?10?1110?0111111?11011?????00?1?001000?1110011?10111111?1?01111011?111110111?1011???11?101???110?1?1?010101??11??0??1?101??101?10011111111101?0?11011?10?11??11011110?101?001?111?1??11??1???111?1?100100?01?11?111111111?1011111????1?1111?1?001010??111111?0???11011??????11??0??10?0
11111000000?1111?110011101?11110?11??10?0011??11??1111011111?11010??10????1?11???010?11?10110?????11101101??1?1??1110??101111?11?110110111?111?11???1??111?1?10111100101110??11??10?000111101??000?11??0111?11?00?1???111?11???111111???0?10111?1111?111??1?111?11110??011111111??01110111?11?1111??1??10?11?01011?1????1100101111011011?1?1?0?1?1?111011?1111111111111?11??1101?101111111?111??111110111111111?11011111111101?10?11??0?1110011101?1110111?00111?00?11010?1?11??111000?1??1101101?0101?0??11?100111???1??1101?11101111?10?1?111111?0?10????1011??010101111111111011111111111?110110010?1111?11?0101???11111?11100???1???101?101?010111?1110111110111??11100101???11???1??01011111111???1?1?111?????0??1??0?11?0?10111?10?01?11110001111?1010110111?11111?11111110111???110111?11111?1?011?101110010??11011?011?1101?1010?111?00111101111000?1?10101110?10???111??1010??1?01101?0?11101011101?110111100111?101?11?1101?001?011?1?1011111111?110001111?1101?111?10?10111??1?1101?10?1111?1?11?101?1111?11101111111111111?1
1?1?1?111?11110010?0?1?1?11?111110111??101?111100?0011?0?11111??0100?11111111?10?1??11?111?1101111111111111?111100?101?0?001011111?1?10?11111?1?11??1111101111?1010011111111?11101?11?100??111011??111110111?0??110001?1?11110111111110101111??001010???01?11??0?011?11??1111?111011?0011111111?1001011?10?1101?1011111000?111111111??11111101011??1?011?1?110?10101111101111110111?100?0001111?01??1101101?11101111111?????1111111111111111110100?11?0101?1?01?111?11110101111011?00111110111101?111?10?0111111???10?1??11?1?1111?001100101010111011110?01?00?11111?1100?111011011??10?1101011?111?11101?1?111111?11?00100101111?11?1010?111?0?1?011100010?10001010?1?11?111001?0101111011?1111?1??1?111?1110101100111??1?10101100011110011111??1?11?11?111100111001???11?1?1?1??1?110?1?0?011?1111111111111?11101111?110011001111111110111110?0?11111110100?1?1010?1011?11??1??1?1?1??1?0?0?1111101?1?111001?110??111111?01?1?11?11?1011?1??111111?011??1?11?11?1?1??111?00???1?11?1?11?10?0?0?010111011101110110111??101?1111?1011100
010011?01111000011111?110101???0001?011?1?1111010101111111111111110101?11111111111?1111111?110?110?11?1011?1011?01111?111??111?00111100?1111111?111111?????10111?11111001?010011111001?0011?110111?11?1????010?11?00??1???0?0?101?111?10011?100?110?010?001?010110?0?01011111110111101101110111011110?111?11110??1??0?11011101?11?101110?0?11111??110000???101011011?011001100111?1?11?1101111111?01?01011?10?11?11?11110110?00101111?1??00111010?110?101101010???111?001??0111??00?11???11?111110?11?010?0?10011111111101?1010??11?11?1111011?1011?0?????1011101?1?1??010111?01?001111?10??1?101?0011?100?11011?10?1?0?1??011?1?1100????0???1110?1?1?1111000111110110?0?11?110001?0???001011?0?1?111110101?111?0111?11111?0?101?101111101?01?1?11111111111111?101?1111?1011111100101?10100011111?1011100?10??00?1??11111?11111001???1???00?11111?11111110111011111?1??001111111001??01111100110?0?1?111011010101?0?10011?011????11?1?110101??01110100010?1?011?1001?11111011??1101101110010?111?1111?0110?10?11?11?1??010001111111111?1
01?0111111111001111101??11110111110?1?11111111001011011?0?10110111111011??11110?1111?01??01101111111??0?01???????01111?10?1100011?1?11010011?0101111111?10?????1011?0?100?111100010?0101110?111101100110100111?11???011?1100010111????1001?1?11111110??11?111010110000?011110????1111??11?11101?1?10011101??11011111?1?111???01?0?11010101011?11011101?1110111001?011?11?0111?1110?01?10001????1111?0??010001?1111111?0111?11110110?1?010?1100?101?1010?1?110111?111110?1110111110?11?1?11001110?11?11101?0??10101?0110?01001?01?1??0101011???01101111??011111011?001101011110?1??11111?101?01101?11000?11?001111000111111111??11100111111?1??01001?1?1?01?111?10?1?11?0011110001011011101111??????0111111?001??110111111?11111?111111??1010001001??1101011?11011101?1??10010?1?01?0010?100011?1?1?111111101?11111?0110?010??111?1???0???10?0?1??0111111??11001??011?01111??001111111011101101?1111111111111110101011111000111?0111001111??011?10101?0?0111??1110??001?11100?0?11110?111??01111?01?1?1??01101??01??11?111????1????10?000
011111???1111011?0?0?0111001111111??0?11?0?1011111111?1??11111111111??01111111110?111?11111?1?1??110010??1?0??11?1?0100101?110111111010101?????0111???10100010011??11?1000?1?1?0110101101?11011?100?1110??1?010??010011?110?01001?1?00?0?1?1110?1111?1?0?111?110?11?10?10?00?0011101011?1100100?00?0??1011110101?11101???00?1111111??1010010?01??10?0?111111101000111110010?00001??11?0101?1000111101?0110?01?111111101???0111101??000?111?01?1111?1?0?0101??0?0011??001?1111111101?11111???1?01?10?10??11?0?010?1???11011111001??001011100101?1111010101??1111110??00000?111?00111??00011110????01???0?0?001??11??1001?1100?11111?111100??111111?11001111??1?1???1011111??00101011?111?0111??10111111101?1011011111110?1?111?111111110111111?100??1011??11110?011?1101??11101111011?0?0101?01?1?0011100010?110111111111???01???1010?111101?1011?1100110111??10111?0110011111110110?1??0?01?0?0010?1????1011101?1?0??10111??0?101011?1?10?0?1??1?110?0000?0011000?1?1?10001101111000?1????00110?0??1?011?1110??11???111?01110111111111??
?10111????0?11010111110?0111111?11?1?00000010111??10????1111111010?100101?01011?01111?0111000110?10111?1?11111111??001?0?0110?11?111010111?111110101100010??110011?1?1111?1111101011?10?1111101101111101011???00001110?1111011111011?1010??101?1111?10110?01?111?111?111?110011111110?1?11101?11?1?00111111?110011??011110101?0001?110001?1?1111110?1001111?1?1110?00101?011011???01?011??1110??1???1111?1?0?110???10110?1111110000?11111?1??1??0001?0?1101???11111?1111000111001?11?1?0?1??11?111??1?010111111??01???1?1?10?0???011??111?11??111??11?11????1111111?1111111?11????11??11?1110?111??11?????11??101111111111?1101111?1??110??00????0?1011111?011??1111??0?1?101?111000?1?0?1011??01?11??11?1??1110111?001111111011011110111111?011?0?11111100111?110?0101?01?11?1?111011?1?00011101??11?11111101?111011001111001?11111?11111?10111001?1??110011?11?0?01?????101101?11?0111?10??1?101?111???001111??111110?0????11??111???010?0111?0?011?111?101?10?1?0101111?11111101111111??1?111?0101010?100011??1??1?11?11000?1?1??111?
00??100?10110?1?11?1?1?1?11101110?1?111?0?1?111?0?0011?1??1?01?0?1?1?11???11?1?110011?01???1011?111??11111?11100??011??0?1???11?0?110111??101?111?11111???011??11??100111??1??1?0?1111?100??1??0?11?111?11111?0?100?1?1?1??01??00??0011110?11??1?11????10000111?10?10111000?101??11??111?110010?11011?00010?0?1??010??101???001??0?1???11??01?0?101?111111110????10011???1110???11?111101?1?11???0??111?1??11?1??11??1?1?01?11010011000010?01??1001111?110?0?0?1?111?01?110?00110110111?00?011?01110???1001110????00??1?1?1?01?010111?1111?00??1??10?101?100?000011111001?001??0100??1?1?11?11011?1111?1111??111101010??1?1???0?1?1?0101?111011??0101111111???110???0?1111101?1110110?11?1110??11111?111111011?1111011????1?1111?11?11??11101?011111101?1110?0011?01110101?0?111?1111?111011111010??10??1101?1?1?11?1?1?1111110?101011?100010?011??1011?00?010111011?????11001111??1??01??1?1100?0101?0111110?1?11111010?1?01?1111?00111??1101011?11001???011??011??00??00?11??0110?0?10??111?11100?1?10?1?011101?111011100110??11?1?0??
???10011?000110100?00?111??00101?00?1?11?11?10?1?0?00?11?1111111101?01?11011010??01??1111?111?101?10?1??001?0?110?100111?011011?11?10?00?0?1?1?100?????11101110100???10111?1110?100011011?11?01?001?11111?1111?001?010001?11111?????00?01111?0??011?11111111?100?11???1011100?1??0?0??1??00???011?1??1??1?01?1?0?1??01?0?101?11?11111111101111??100?11???101?001111?0???01?0?0?0111???????11010??0?11??000?111011011101??101011???1011?1?1?111?0?1?1??0?111110??001??11?1?1?0??1100?1?1111????00111111?10001111001??10?10??????10?0??10?1?00011?1?011??010000??0?0???0?1?011001?11?00111??001111?1110?101110?0011???1?00?11011??011???111?111??1?11?011101001??11101?111???0011??00011?11??11???10??101?11??110??1?0111?1?00?1?0011??01????1????000??11???0?1011?0??11?00?????1??1???1?1?1?1111??111?10???1110?????????111010?1??100??1?01001100?11?11110?????100?0???01??1??00???1?101?10??00?1?0?100???0??11?0010110110?????11011??111?01?1?1101101?111??1?0?1?11??10011??0?1?0011?0110?01??010?11111??1?001?0?1?0??1???0?1010?1?0?11?
?11111011?11?111001100010?01?1?1??111?01?1?1?1??0110110??1?1111101?1?10???0100???10?110?00?01???0???1?10?1010?011?11??111101111111000?10111??101???11??10010?10??????1?0?111??1?0????01????110?11?1011?1?1?10??0011??1?1011?00?10000010??11????0?11??0??1100111???0101?1??1?0111?00?10?00?10?0??1?1?111???1101?111?1011110???0???10???1??1?011??11?10??1??1011111011?10?010100??1?00?0?111?1??0?00??1001?01??1?01?110110??0??10?10?101???1?1?1?1100?11??11?111?01?1???0010?0??110011??00????10?0?01?101??1001???0?100??10??00??0?1?100??11?0110???1?11??1?0?01111110111?111?????11?11??01?1001111??1000?11?10?1?01?11?101?110??101?0110?0?1?????10??11?01101??1?1?11??0?1??101?1111??1?1???1???011011?000?110?11000??11???11???101?111111??1?110?00?01?0011110???1?0?0101???1??11??0??0101?01?1?101110?0??1001?010???100?01????1?10??10?1?1??011????1?110???11??01??010??01?01????1110011?10?10??001101??1??0??1??0??01?011?11???101?1?01?0??010100?????1?01?1??01???100101???10?1???10?0?1??0110010?0???10?10?0?10????00110110??101?000
?01?????1???11?1??1011??0????0?1??001?1?1110?1?1?1?0?0?010???0?1??10???0110?1?0100?101111??1?01??0001111011?1111?00111?0??000?00???110010??100??111?00?1????????0???0?110000?011?10??1?01??100000??01?0??0?110???0?001???0?111000110000?1111???11?????10??11???00???01?01?01?01000?01?110???001?10??1?00??0?10?101?01???1000????0?110?1?01?10?1??0??01?0??01??11?1??1010?1????10?1??0????????1?1??010?111?00??0?11011?0??00??10?1?000??11?1?01?111110?1?0?1110??1??0??0?11110????????1111??????1???1011???11??0101?11?111?1???101?10???1011???01?01011??1??1??1?11111?1?10??0111???1??0111?11??0100?1110???11?01??1????10????0?11?11??011101??110?0100?1???101111???1??11111???1??111?10??10?11??111???1?011111?1?101111??01?00?110??1?10??1?????100??0??0??11111???1??111?10?1?110100?1010?1101?11??1?1?1?0011?11?00?11????10??101??1???1?11?1?1?00011101????1?1?00??1?0?1110???11010???1?1010?11??1?1?10???11??11???11???????1010?0?0011?0?1?1????11???111?1???1?1?0?11?1101011????11?1????1110?001???1?11?1??1?0??11?01???0?111111???
1?11?1??1?1?1?????1?01?001???001??1??0??0111?00?111001???110??1110??0111110?11??11111101?101??011??111?11000001010?11?11001?00?1111011?0?11?1101?011011111??111111?1?0001?111?1?1111?0111111??11??001?111111101????????????????????????????????????????????????????????????????????????????????????????????????????????????????????????????????????????????????0??1?1???01????0?00??1?011?????1?0??01?0?????0???0111???1????0?0100?0????00?0??1??????10???11?1?111?1?????1??0??1????0?111?1?????11011?0?00????11???????????0????1????011??001?????00???11???11??11?????1??1??0?11????1??1?????????10?0??0??1???1?0?0??????0110??1101??0?111?1???1??10??1111?????01?1?0??11????11??1???0??1???1?011??0?0???1?111?1???0????1???0?0??0?????00?1????0??1?1??0???0?0??????0?????1??00???????1???1?001?1??????????????????????????????????????????????????????????????????????????????11????111???1??????1???????????????0????????0??0?01?????????0????????????????????0????????0??0?????????1???1???0???11??111??????0??10??1?????????0??1??0
???1???0????1??011???????1?0???0?0????????11?0???????1???1??0111?????1?101????1??1?1?1?1???????????????????1?????????1??????????1???0???11?0?1?????1??1?1????1??1?1?????01???110?0??1??0???1???????1?????01?????0?0?0????1???0???1?11???0?????????0??1?????1?????1?0????1??01?1??1?1???0??????1?0??????1??????11?01?????????01?????0??????1?????????0?10?1???1??010?1??????????????0??1?1?????????????????????1????1?????1?????????????????????????????1?0???0?0???????0?????????0?????????????1?011????1???????0????1?1?????????0??01????????????????????????????????????????1???1?????0?1????????????????00?011?11?????10??????????????????????????????????????????????????????1???????????????0????????????????????????????????????????????1?????????????1??????????????????????????????????1??????????????1????????1?????????0????????????????????????????????????????1??????????????0???????0????????????????????????1???????????????????????????????????????????????????0??????0????????????????????1???????????????01?????????1??
???0??0??1??????????????????????????????????0???????????????????????0????????????????????????????????????????????????????????????0????????????????????????????????????????0?????????????????????????????????1????????????????????????1??????????????????0????????0????????????????????????????????????????????????????????????????????1????????????????????????????0?????????????????????????????????????????????????????????1??????????????????????????????????????????????????????????0?????????????????????????????????????????1????????????????????????????????0??????????????????????????????????????????????????????????????????????????????????0???????????????????0?????????????0?????????0????????????????????????????0????????????????????????????????????????????????????????????????????????????????????????????????????1??????0???????1????????????????????????1?????????????????????????????????????????????????????????????????????????????????????????????????????????????????????????????????????????????0????1????????
???????1????????1???????????????????1??????????????1??0????????????????????????????????????0???????????????????0?0???0??????????????????0?1??????????????????????????????????????????????????????????????1???????1?1????????????????????????????????1??????????????????????????1????????????????0?0???1??????????????????????????????0?????????????????????????????????????????0???????0?????????????????????????????????????????????0????????????????????????????????????????????????????????????0??1?????????????????????????????????????????0??????????????????????????????????????????????????????????????????????????????????????????????1?0?????????????????????????????1???111????10???????0??????????????????1?0????1?????1????????????????0???????????????1?????????1??????????????????0??????????????????0?0???1111????0?????????1???????1????????????1?????????1??????1????????????1??????????????????????????1?1?1?1?1???????11????????????1?1????????????????????1????????0??????1???0???????????????????1?????????????????
11??1?????10?????1???????????????????????????????10????0??1??1????????????????11?????0??????1?????????????????????1???1????????1??????????1??????????????????00???????10?????????????????????????????1????0????????????????????????????1??????0???????????1??????1?1?????????????????????????????????????????????0???????????1?????????????????????????????1?????0???????????1??????????????????1??????????????0???????????????????????????0????????????????????????????????0???????1????0???????????????????????????????????????1??????????????????1????????1????10?????0??1??????????????0????????????????????????????????????11?????1????????1???????1????????????????????????????????????????????????????????????????????????????????????????????????????????????????????????????0????????1???0????????1???????0???????????????0????????1?11????1??????0????????????0?1???1?1?????????????????????????1??????1??1???????????????1??????????0??????????????????????1????????????1????1?????????????1?1?????????????1??1?????1????????
??????0?????????????1??0????????????1??1???1????????00??11????0???1?????????0????????1???????????????1?????????????????????1?????????????1???0???????1??????????????1??????????????????????????????0???????????????????????????1?0??????1??????????0???????????????????????0??????????????????????????????1??1???????1?????????????????????????????????????????????0?????????????1????????????????????????????????????????????????????????????0??1???????????????????????????1????????????????????????01??????????????0????????????????????????00???????1??????????1?????0??????????????????????????1???????????????????????????????????????1?????????????????????1???????????????????????11????????????????????????????????????????????????????????????1???????????????????1?
	Baboon        1011111110111101111?11100001111111101111111110111111111110?100??1110011111111?11111111111111010111?1101??11111100111100100101111??01110110101??11111?110111101101111?1001011011?10011100111101010010110?1000101110101?110111?111111111101101111111111011110110111111?011011?1101111?111?1111?11?1001111?11111?011111011101011?11111101111?1111111111011111011111?1101??10?00110111111011??10110100001111111111101001?1100110?11?1111111?111110111111111111111111?1??011?110111111111111100111110111111?1111?111011111101011111101111110111100010001111111101???01?111110?10101011111010101011110111?110101111011?011110?111111111111111100111111111111111?01011111?1?111100011?11110111010111110?111?11111111111111111100101111011111110?11111101?01101111101111111101??0011110110111?11??111111111111?1011?11101?111?1111?01111?111011101??11111001111?10110?1011111101011?01111011111?1111000101001111?1101111111011101111111111111111110?111?11111111111011001111?111111?11?111111100?1?1001?11111111011?11011?1111111?1?11?11111111?
??11?11011111?1011111111111111011111?1?111111000110011111110111101111?111111100111?10011111001111111??0111110?11111011100110111111111111111111111110101?11101111110?0111011111111111?111111?110101?1101001011111?1?11110011111011111111?1?0011111111111111110?11111100011111111111001110011?111101111010?111111?01?111?11111?1011?1111111111100111101101111111111100101111110101111111001010101101011111110101111100011111111001000110101111111111111?1?11111?1011111011?10001??1111011101?1010111111110??111?101100111110011??0111110????11111110111?11101110111111?1111?101111111111?01111111010111?1111111?111?11111011111111101011111111011111?11111??11?111011011111111111?1111?1011111101111010111?00111?10?111110111101011111111111111111011?10?011?111111101?1?111101011111?1?10?1111111111??111?111111001111111111?0110111?11110?11111111111111111111111111111111011111?111011111?01111111110?11?011?1101011111?111101111?111011000110111111110?1111?111?0111010?1111110101?1011111111111?1111101?11111?11110110111111?110?0111
0011010?1110110011110110111111111?111??1111111?1111?111??11101111?10??011111110111?101110?11111111111001010101?11?011101?111111??101011?10?1101111?111?1?111?0?111101?110??0???11111?01111110111111111110111?1111111011100?11?11111001101?101?11111110111111111111111?111?101111011111111111011111??1101111111111111110111111111111100111011111111111?1111?11101011??1111?0?1111?111101111?111101101110111111111111110?0111011110001000001011111011?101?00?110001111011101111111?0011111001?11101?11111111010111111111101111?11011111?111110111?1100?111111110111?1011101101111110011111111?0?11?01101110111100101101?1?101?111110011111000111111111110011111111111?11?01111011011111101110111110111010110111111?11011110111111?10111101111111?101110110110110001111111011101111?110?1?111?1111?0001?110101111110011111101111111110?111101?1011110?111111?0111010?1011??11110011111101101111111111111111111111111110111101011??0101??111?0?0111101110??1?1?010110011111?1?1101?11?1??1?111111111?0?1111101011?1??1?110?111011?1011101111
001111?111011110?0111011?0?111111110011110010?11?1?0111010000111111011?1111?1?01?011110011001?011111111111111110111011011?111011110111111?101?0111111011111101?10100111110011?10111111011111101?1?11011?11111?1?001001?1011111?1?11?11101111111101?0111?1?11?11111?111100111011101011?111111111011110?10111?010?111111001001011101111111010?111111111011111111110?1?1111111?1111111110111110110111011111111?10111110101111?1111?1111101?1111?10101110010101?1??11?11?1111111110?111011?0111111110111111111??110101111?111110?10?111111?100?1010110111111111010111111110111110?0011?011101001010111110111111?1011?11111111?1111?1101011010111?1100??11111111111010111111111111111011111111101111?11000111111111010101111111?1111111111001111111011001?1110111110010111111?11?0110001?1111111111011001111001?10101?1?11101111110?01?111?000111111?011111111?1101110111?1?11111?0??1011111111?1?111111?1111001111110111?1?1111111??1?10100101111?001110111?011001111111101?0110110101111011101?011011111101111111011?1101111110011111?01111
1?01?1101110?011001?110111111111111111101101111111000?001?001?111110?1100?111111?111101??1011010111?1111?11101111111111111011111110101?111111101111111111111011011111011111?11111011?111??1111101101?111?11111111?01111110111011111?1??1?11111111101101111111111?11111110111010111111111111111?1?1010111?11110?01111111101001111011111?1?11110111010111111?1111111001011111111111?111101111?1111111111110011111111?1111111111111110011?111111111110001110?11111111011?011111?0111111?11111111011111111?111111111?111111??11011111111??1111101111111101?1111111001?0101110011101110111110111011111??1?01111110111111100111101111111111???1?1111111111110001111111111111011111101110111??11111110010101111100111111001?111111100101?01111101111100111111111101100111?1111?1111111110?1?1111101111101111111111?1?1111110111101101111111011100?0?11111?11?111111101?111?011111?1111101111111?11111100101?111011?11111101101010?101101111100110?11011111111?1?001?0?0110?01000111?11?11011101??1111111111?1111011111111111111?01111001?110111
110010111111?0?111011101111?10?100111011101111?011110111111??0010?111111?11011111110011111111100?11111101110100000?11?01111001111110?111111111111?111100011111??111?1?0110110010?1100?1111111111111111?11111111111111111101101?111111011111111011010?1111?1011111?1100??01??111110111111?1111111?01?1?011111?111010?1001100?1110111?110?011001?111111??1110100010011101?111111110?1100110?011010?0011?1?0000111111101011?11?100101101100111001110111??1101001?0001100?1?10?110111?0110111?110111101110?101111111??110?110110011011111110111?1?11101111111111111010000?1101?110011101111?1010?1010110110010010101?111??00111111?0011?0111111?11?11011100?1??101?1?01111111?1011101110101?1111?1?11?1111?011?111101?11111?0???111?1111?111100111101100111100111101111101111111?1?10101010?1111?01110110110?1001111111?111111111?1?1110?111?010??01011?1?01?1011110??10?1010?111010?111111111111110111011010?1111???111111?011111110111?01?111111111?1111010100?001?11110111?0111111111?11111?1?1?01?1101111101100110111110110011111??11100
1111000111?01111111101110011?11011?11???011111101?11111111010?10101011010?1111?1?0?0100110110101??11100101011??01111011101111111?110110110?111011?1011?011011101111?01?1110??11?010?1?011110111010111011111011101011?1111?111011111111100?10111111?11111001?111?1111?1101111111?001111011?111??1111111110011101011011?111100111?1?0?1011?1?11011?10111?11?11?11111111111111011?00101111111111101111??01111111?1?10011111111101010011001?1101??111110110111?1?01?10011101000111?111100?0111?1011110011?101111110011100?1??11111?010111111011?111111??0101?111111?10?0?10111110110111111011111011111101??11?1?1100101?01?1?11111110111101?100?1010101101?1111001111111?1101001111??11?111010001011111111111?1111011??10110?101??00101111111111001100000111101011011111011111111111011011?11?11111110?1110110001110011111?011101?0110111?11?1111111111111111001??10101111010?01111011111?11001101?1111100?1111110101111011111101?11?11?1?0111111111101111111?111001111111101?11??111101110?1?100011111111011011101111111111111111111110?111
111110111011110110?111110101110110111??111111?10010001011?11111?0?00011111111110111111?111111111011111?11110111101111?11100101111111?1011111111111?11111001011?11111?11111111110?10111?01001?1??1111011101111011110011111?11111?11111101011?111111110?1101011110?0010110?1111111011?1?011101?11?1001011010?1111110110111?111110111111?111111011110111011010?1111010?11?111111111?110001?110111110111111?1101?1101111111100110?111101111101?11111?0?11011011110111111111111?1111011111111110111100111101000111111?0?10111?11?110110110110?10111?1100111101111?101?111111001111011001001001101?111111111101?1?111101?11?10100101101?0100110011010110111110111?100010101110111?100?11001?1101111011111111111111111011101110?10001011000111101111101011111111111100011?01?111?01?1011?111101111111?111111111?11??1111011110?110110011111111111111100001111111010111111111110?11111111110111011010111110?11111110?11110??11111111111?11111?101111???111111?110010?101111?11?11011?1011?0??1011110?0?01?11111110?011101111?10?1111111111110100
0110110111111?1111111111?0111???0011011?1?1111011111110101111100110111111101?111111110111011100110111110111101100111?1?11?1111000101100?0111101?11111?1?111?0111?111111?110111111?1?01?1111??1?11?111010111110111101??10110??1101?011?100111010111111100011??1?110?11110??111110110101?0111111101101011011111101?1110?11011101011011101110?11111?0?1?010??0110011011001101110011011??001101111111?11101111010011111010110111?10111?11?11100111?001110?11100101011101110010101111?01?001000111111111111?00110000111111?1001111100?11011111111?011010?11???11?1?101?111?1110111101001?101110?0??11111111?1001100?011?011010010110101?010001001?111001?1?111100111111011000?1111100011111?101111101111?10?0?1?101110111?11111101111110111101110?11111?1011111111111?1?11110111?1111111?1?10?00111?11?0011110??0?1001???1?11?1111110010?01?0010111111011011111111?11111?111011110111?11?10111110111000?11111??1011111001?10110011110?11111111101?0011?000?110010?01?1??11111111?1??1001?10010001?11101111101101111110111101010001111111101?1
01101111?11110011111010?11110111111?111111111111101001??001011101111100111?1111?1001011011101?0111110?0?01??0??0?11101110011?1011111?1?10111?111111111111011?111011001100111111001?00101110?111101001110?1011?011?1?1011100001011?1??11001100111?011?0?1111110111100?1100111???10?1110111111110111100110011?111001?1?1111111101?001101010?0111?0010101?11101111110?01111?0111?11?0101?110011??10111?0???00001?111111110111?11111110?1?011111100?01?10000101111111111110011111111?1?11?11110?111101111101110?10011101111111?01011?1??01010100?111101010?011111001110?00011?111?010?11?11?0010001001110100111001111000111111111??11101111111111?10?011101?111110?0??1101001111000000111111011111?????111101?00?11111011111?10011111?11?111?0100111010111011?1111001111?1?0100111111101011011101110?11111110101001?1?10111?1101?110?11?100??10?111100111111?1111011?0?1111111?1?01111111010101011??1111111111100101010111?1?01011?0011001?11?101111010101?01110?1110?0001111110?001111??1110001111111?1?1?11?1011?101111?111101011?0?10?010
111111???0111?11?1?0?01110?1111101?0010?0??10011111100000111111111110?101111111101110?101111111101101000?10101111?1011111101101111111111?111??001111??1?11101111111011100011?1?1101101100?11011110011101?101110??01?0110110?01?01110001??101110111??1111?0111110??0?00110??010111101010?111?11011100111011?1110101110?1?00??1111111101011010?0?011110011111101110011111?110?0100101110011?1110011100?0111001101111111111?0011110110001?111110?1110??1100101??11011110?011101011110111111??001?010010100101?0??11011111101111110???1010111001?1?11110?010101011?110??010?1111110011??010111110111110101011?00111111?100111?00?1111101110001111111101100?111??001?10?1??1111000110011011110111001011011110111011000111110?1?111?111111110?111110?1?11111?101111??01111101111??01011011?010?0?111?10011111011101101101111111?00111011?111111101111101010010111110011110010011?1111011001??11011110?10100010111?0011101?0101111?001?101111?11?10?0110101?1001?011010111?1011011101100?0?11?1001111010?10101111?10111??001111011111111?110111
?101?111?1001000011111110101101?11?1?1100101011?111??01?10111110??11001011000???01111110?10011101111?1?1?1111111000000100?110001?11101?11111111?01011011101111111?011110101111?01111?10?110100110011111011????01000?1011111011111111?10100110001111?10110?01111111110111111000111111011?1?101?10111111111101110?11000111101001?001111111111?111111111001101?11111010010110010?1??10110111?111?101???11110101?00101?10010011110100001111?1011?11??011?11111111011111?11111011110010110000111111?111?10?1101111111?01111111110?11110111?10??1111011?0001?1?1001111111?01111111011?1111?00?01110?011?011?011011?01011011111111100111111001101001??1001?0011101011?10????1011?1010111110111001011010111101111111111011?1?01111111011011110111111001111111111101101?1101??0?101?111111111?101?000111011111?111111010111011101110001?1010?011111110111001?0?011?11101111?101??1?10111?1111011110???1?1011111011011?11??11011110????11?0111110011??1110011?11?111101101?11010011100111?101111111?11111?00111110?10001?111101?111101000111001111
010110001011100101110111?1110111??11011?011111110?0?1100111001?011???0101?110101110?1100???11111110?1011011111010?011??111?1?1????11011??01?1111?0111111?0010??11?100111???10?1?0?00111110?01010?110011?11111000100111101010?11000110111100110?111?1????0001101010110111000?111??111?111111001011??11?110101011??1101?110?1010?1?011??1111?0000?10101?111111001111111111?11001??11111111?00?101??0?0111101011010?111?1111?111?011111010010011?10?111111111??01?11111?0111100?0?1010011101010010111111?11111100110000??1???1?110010111101110111111?1??101?110?100111?1111111110?0110??1?111111101111?11110111010100101010??110?011?1?1111011101?0001?1111011??1111??10011110010?11011?011?0?101??111101111110?1?11110110?101?1010111111100110??1111111011101110?11?111101110??111?1111?111?01111?100110?11111?111?111110?1?111110?01010?1?101100101?00?110010101111111??11101011101?11111?11?111?101100111111001?11111?1?1110101111?00111111101011?01011?0?111??01?11?0??00??10?00100111?1?10100110001?10?1111111111???1011111111110100?1
001100111100010100110?111?10?1011001??11001?1?01??110111?1011111101?01111?11000?1010?101111??110111111111010?0111?110111?011?11?1??1010??011?1?100??101111?10101000??1011100111?110011111010?11?0010111111011?1001??00011?111?1?1????1?111111011?111011111011?011010??1011101?1000??1?1??00???01?????11?10011110?10001?0110011101111111111111100110?11????11?001011?0?1?01?01100111????11?100101?01111?010?101011?1010001101111?1?1011?1?11101??10?11101111010??101?110?110111?1100?11111010?0111111110100?01?10?11?1001111110111101?10?1?1?011000011?00110101?1100?1011?001011?1?000110??01111100110?11011001001?0?1000001?1111011???1110?11?11111101?10100??0111010111????111?100011?110011?10?1??011?11?0111??1?01?101?10?1010010?11?00?1?0?10000?01??01?0010?0?111?10001011?11?0?1100111?10??11111?1?01110??????0?111?010?1??1101?1?01000110110111110???1??00?1111?1??1000101?1?1011101?01???0?000?0?0??11?01100?0100????111?11?1111101?1111011?111111?1?001?11??11111?1??1?001?0010?10100000111?11?01?101001100??10?000?011?1000?10
?111111101111111101111110??1??111001110011?1010?01101?0?0111110101?1?00??0000000?101?000?0?11???10??11110111??01111110011101101011010?10??1?0100001111?000110?01?00?1111?111??1?1?0?1001?0?1101?1?1?1111?1110??0001111??111000?000001?00101??100011??0??110010?0??0101?11?1?01001?0????00?1?1?111?11111??010011111?101111??0001?1101??1??11101?01??100111?1011110001101?010?01?1000??0?11100?10?0???1?01?11011011?110111??0??1001011011??0?111011?0?11?100?111001?0??00?11?100111111???1?111??01011?1?101100101000101111?1?00??1?11101?111101101??1?11?11?0?00101110111?111?10?011011?0?1?10?01110?1001?11110?1?01?110001?1?01?1011110000?1????111?111101101?01?10110?1?1??10100111??1110??1?1?11?11??111?0101?10000?101?101???1000111110001?010?00101101?1?10?0110011?01111110110?0110111101?1?101100??111001??10??1100111?0000??1??10?1?1100111??1111100?000?101??011?001?01??1?110?11111??1101011011?01?00?011?0??01?1?1?11?0?10101?01???11111001???01?10???101??0101?11?0010?00?0100101000010011?10?001?11?00110?110111011?1?100?000
101????1?11?11?0?11011??001?00?11?0?1?111010?1001100000011?110?1??01??00110?100101?0011110?1?000101?111101000111001110?0??0?0001???110110?1101?0111100?1???1?00???110??11?0?1001?1???1?01???01??00?0?1?1111?10???0?0011??0??11010000001?011100?0?????1000?1111?00???01?01?01?010001010000000001?10?01100?10?1001011010?11?01111?01100?1?11?10?11?01111?001111011?1??0010?1????1?01?01??????1?1?1??010?111101110?1110100??1??010??0010?1110?10?1111110???011110101?11101?111101??11???1111??1?0??11?1?1001?110?0101?10111?011??101?100??0111?1101?01011??11111?1?111110?11?1011111?101??1?1111110?10???111??11101?1??11?11?1?10111111??01111100110?0101?10?1101111?1?1??11111??????111??0??10?11?1101???1?0111110??11111???01?00?100??111???01??1?100?0??11??111111101???1?110011?1?0?0?1011?1101?01??001?1?0011011101111???010??101?011101?11010110?01?10111?11?1100?0110?11111??11111???01101??11??1?001010?11?011???111111?111?10???00?110?1?10?01?111?111?1?1?1?1?0101???111111?11111111101110?001?1?1?11111?1?11111?0101?0?11?1111??
1010?1?01?101?????1?01?1?1?1?001?11010?1?1111010??101111?11??11111??0?01111?1?1?11101101?101??011??110?10000010010?11101101100111110?1?1??1011?1?0?10?1111?1111101?110?1101111111101?01?1111?11001101?11111?111?????????????????????????????????????????????????????????????????????????????????????????????????????????????????????????????????????????????1??0??11??0??1????0001101?0?0?0?0?0?0?????0?0?0?00??0110???0?0??0?0100???00?010?0?0???1??1???011?10111?1?????1??0??1001?0?101?11?0??11111101?1??1?11?1??0011???0????0??110110?0110??1?11???0???0110111????00001?00?110???11?0??0?0????10011?0??01??1?1?000????0?10??0??1??0?111?0?0110?1???11?1??00?11?1?0?01???011???1???1??1???1?011??000???1?1?1?1???????01?????0??0?????00?0????01?1?0???1?00?0??????0?10??1??00?0?10??10?11?00101???????????????????????????????????????????????????????????????????????????????????1111?1?100???000??????????????1??0?????0010001?0??00???0?0?????????????????10?0???1??0??0??????????1?11?1?1???11??101?1????01??0?01??1?0????00?1??0
???1???0?1??11?111??????11?1???100????1???11?0????0??1??????0111?????11101????1??1???1?1??????????1????????1????1????1??????0?000?0??1??01?0?0?1???11?1?11???1??1?1??1??11????11?0?0?1?00??1??????11?????01????1??0??????0???1???0?10?????????0???1???00?1?1?????0?0????1??1?01??1?1???0??????1?0?????????????11?11?????????0??????0??????1???1?????1?10?0???1??01011???????????0?????1????????00???????0?001?11???1?????00????????0????1?0???????1????1?0???1?1?????????????????1?????????????1?0?1????1??????10????1???????????0??01??????????????????????????????????????0?0?1?1?????0?1???????11?1?????00?111???0????11????????????????????????????????????????0?????????????0???????????0????????????????????????????????????????????????1?????????????1??????????????????????????????????0??????0???????1????????1?????????0????????????????????????????????????????0???????????0??????????0????????????????????????1???????????????????????????0???????????????????????1??????0????????0??????1????1???????????????01?????????1??
[truncated: 487,011 more chars]
